# Supplementary material for: Interspecies rice versus Arabidopsis thaliana protein–protein interactome profiling by touch‐down overlapping PCR coupled with HiFi long‐read sequencing
Source: J Integr Plant Biol. 2025 Dec 4;68(2):294–6. doi: 10.1111/jipb.70107 (PMC12863018; doi:10.1111/jipb.70107)
Supplement: Supplementary file 2 — jipb‐2025‐0951‐File004 [file JIPB-68-294-s006.xlsx]

## Sheet: Supplementary table 1
Supplementary Table 1. The 7,726 PPIs identified in this study
Prey protein ID	Prey Annotation	Bait protein ID	Bait Annotation
AT1G01100	60S acidic ribosomal protein family	LOC_Os06g02510	ribosomal protein L13, putative, expressed
AT1G01100	60S acidic ribosomal protein family	LOC_Os02g39190	expressed protein
AT1G01140	CBL-interacting protein kinase 9	LOC_Os04g57350	EH domain-containing protein 1, putative, expressed
AT1G01280	cytochrome P450, family 703, subfamily A, polypeptide 2	LOC_Os06g02510	ribosomal protein L13, putative, expressed
AT1G01370	Histone superfamily protein	LOC_Os11g02190	expressed protein
AT1G01370	Histone superfamily protein	LOC_Os10g07552	transposon protein, putative, CACTA, En/Spm sub-class, expressed
AT1G01550	Protein of unknown function (DUF793)	LOC_Os08g21630	RAD23 protein, putative, expressed
AT1G01600	cytochrome P450, family 86, subfamily A, polypeptide 4	LOC_Os07g48630	ethylene-insensitive 3, putative, expressed
AT1G01620	plasma membrane intrinsic protein 1C	LOC_Os03g50250	DnaK family protein, putative, expressed
AT1G01910	P-loop containing nucleoside triphosphate hydrolases superfamily protein	LOC_Os08g37904	ZOS8-08 - C2H2 zinc finger protein, expressed
AT1G01960	SEC7-like guanine nucleotide exchange family protein	LOC_Os09g33910	CAMK_CAMK_like.39 - CAMK includes calcium/calmodulin depedent protein kinases, expressed
AT1G02080	transcription regulators	LOC_Os03g01240	CCR4-Not complex component, Not1domain containing protein, expressed
AT1G02110	Protein of unknown function (DUF630 and DUF632)	LOC_Os04g05470	protein kinase, putative, expressed
AT1G02160	Cox19 family protein (CHCH motif)	LOC_Os09g36440	transcription initiation factor IIB, putative, expressed
AT1G02160	Cox19 family protein (CHCH motif)	LOC_Os12g43770	OsFBX465 - F-box domain containing protein, expressed
AT1G02160	Cox19 family protein (CHCH motif)	LOC_Os08g44420	kinesin-related protein, putative, expressed
AT1G02160	Cox19 family protein (CHCH motif)	LOC_Os05g33570	pyruvate, phosphate dikinase, chloroplast precursor, putative, expressed
AT1G02290	NULL	LOC_Os07g09020	argonaute, putative, expressed
AT1G02290	NULL	LOC_Os05g48870	auxin response factor 15, putative, expressed
AT1G02350	protoporphyrinogen oxidase-related	LOC_Os04g22900	jasmonate-induced protein, putative, expressed
AT1G02460	Pectin lyase-like superfamily protein	LOC_Os03g10540	OsFBX78 - F-box domain containing protein, expressed
AT1G02500	S-adenosylmethionine synthetase 1	LOC_Os06g02510	ribosomal protein L13, putative, expressed
AT1G02500	S-adenosylmethionine synthetase 1	LOC_Os02g39190	expressed protein
AT1G02560	nuclear encoded CLP protease 5	LOC_Os06g48950	auxin response factor 19, putative, expressed
AT1G02780	Ribosomal protein L19e family protein	LOC_Os01g59850	GTPase-activating protein, putative, expressed
AT1G02790	polygalacturonase 4	LOC_Os04g52780	leucine-rich repeat receptor protein kinase EXS precursor, putative, expressed
AT1G02816	Protein of unknown function, DUF538	LOC_Os10g02500	serine/threonine-protein kinase BRI1-like 2 precursor, putative, expressed
AT1G02850	beta glucosidase 11	LOC_Os06g02510	ribosomal protein L13, putative, expressed
AT1G02850	beta glucosidase 11	LOC_Os03g63750	HSF-type DNA-binding domain containing protein, expressed
AT1G02920	glutathione S-transferase 7	LOC_Os08g32060	spotted leaf 11, putative, expressed
AT1G03060	Beige/BEACH domain ;WD domain, G-beta repeat protein	LOC_Os10g01940	retrotransposon protein, putative, Ty3-gypsy subclass, expressed
AT1G03130	photosystem I subunit D-2	LOC_Os12g05890	expressed protein
AT1G03130	photosystem I subunit D-2	LOC_Os09g32040	no apical meristem protein, putative, expressed
AT1G03130	photosystem I subunit D-2	LOC_Os04g54350	SPRY-domain containing protein, putative, expressed
AT1G03130	photosystem I subunit D-2	LOC_Os03g19520	cyclin-related protein, putative, expressed
AT1G03330	Small nuclear ribonucleoprotein family protein	LOC_Os05g48120	expressed protein
AT1G03610	Protein of unknown function (DUF789)	LOC_Os09g29750	ZOS9-15 - C2H2 zinc finger protein, expressed
AT1G03610	Protein of unknown function (DUF789)	LOC_Os10g40540	enoyl-CoA hydratase/isomerase family protein, putative, expressed
AT1G03720	Cysteine proteinases superfamily protein	LOC_Os10g42650	retrotransposon protein, putative, unclassified, expressed
AT1G03870	FASCICLIN-like arabinoogalactan 9	LOC_Os11g19210	beta-D-xylosidase, putative, expressed
AT1G03870	FASCICLIN-like arabinoogalactan 9	LOC_Os08g06560	ribosomal protein L13, putative, expressed
AT1G03920	Protein kinase family protein	LOC_Os05g49180	protein of unknown function DUF1296 domain containing protein, expressed
AT1G03950	vacuolar protein sorting-associated protein 2.3	LOC_Os08g12460	retrotransposon protein, putative, Ty3-gypsy subclass
AT1G04270	cytosolic ribosomal protein S15	LOC_Os02g30310	ThiF family domain containing protein, putative, expressed
AT1G04270	cytosolic ribosomal protein S15	LOC_Os02g04810	auxin response factor 5, putative, expressed
AT1G04455	NULL	LOC_Os07g11280	pentatricopeptide containing protein, putative, expressed
AT1G04590	NULL	LOC_Os04g49510	CAMK_CAMK_like.27 - CAMK includes calcium/calmodulin depedent protein kinases, expressed
AT1G04600	myosin XI A	LOC_Os08g22370	retrotransposon protein, putative, unclassified, expressed
AT1G04690	potassium channel beta subunit 1	LOC_Os04g43910	auxin response factor, putative, expressed
AT1G04730	P-loop containing nucleoside triphosphate hydrolases superfamily protein	LOC_Os05g19470	expressed protein
AT1G04730	P-loop containing nucleoside triphosphate hydrolases superfamily protein	LOC_Os01g04020	AP2 domain containing protein, expressed
AT1G05060	NULL	LOC_Os08g37920	ZOS8-09 - C2H2 zinc finger protein, expressed
AT1G05060	NULL	LOC_Os05g06940	relA-SpoT like protein RSH4, putative, expressed
AT1G05080	F-box/RNI-like/FBD-like domains-containing protein	LOC_Os04g04460	retrotransposon protein, putative, unclassified
AT1G05530	UDP-glucosyl transferase 75B2	LOC_Os09g29750	ZOS9-15 - C2H2 zinc finger protein, expressed
AT1G05530	UDP-glucosyl transferase 75B2	LOC_Os08g37904	ZOS8-08 - C2H2 zinc finger protein, expressed
AT1G05560	UDP-glucosyltransferase 75B1	LOC_Os10g16440	CUE domain containing protein, expressed
AT1G05850	Chitinase family protein	LOC_Os09g29750	ZOS9-15 - C2H2 zinc finger protein, expressed
AT1G05850	Chitinase family protein	LOC_Os09g24200	RAD23 DNA repair protein, putative, expressed
AT1G05850	Chitinase family protein	LOC_Os05g27930	AP2 domain containing protein, expressed
AT1G05910	cell division cycle protein 48-related / CDC48-related	LOC_Os08g36700	HSF-type DNA-binding domain containing protein, expressed
AT1G06160	octadecanoid-responsive Arabidopsis AP2/ERF 59	LOC_Os09g29750	ZOS9-15 - C2H2 zinc finger protein, expressed
AT1G06160	octadecanoid-responsive Arabidopsis AP2/ERF 59	LOC_Os06g47330	dynamin family protein, putative, expressed
AT1G06550	ATP-dependent caseinolytic (Clp) protease/crotonase family protein	LOC_Os10g40540	enoyl-CoA hydratase/isomerase family protein, putative, expressed
AT1G06680	photosystem II subunit P-1	LOC_Os03g03860	expressed protein
AT1G06680	photosystem II subunit P-1	LOC_Os02g54160	AP2 domain containing protein, expressed
AT1G06680	photosystem II subunit P-1	LOC_Os09g35710	UBX domain-containing protein, putative, expressed
AT1G06680	photosystem II subunit P-1	LOC_Os09g29750	ZOS9-15 - C2H2 zinc finger protein, expressed
AT1G06770	DREB2A-interacting protein 1	LOC_Os03g39050	no apical meristem protein, expressed
AT1G06890	nodulin MtN21 /EamA-like transporter family protein	LOC_Os12g39970	expressed protein
AT1G07040	NULL	LOC_Os08g26840	plant protein of unknown function domain containing protein, expressed
AT1G07040	NULL	LOC_Os04g09284	retrotransposon protein, putative, Ty3-gypsy subclass, expressed
AT1G07040	NULL	LOC_Os03g08460	AP2 domain containing protein, expressed
AT1G07510	FTSH protease 10	LOC_Os07g09740	no apical meristem protein, expressed
AT1G07610	metallothionein 1C	LOC_Os03g25550	myb-like DNA-binding domain containing protein, putative, expressed
AT1G07630	pol-like 5	LOC_Os07g48780	OsCam1-2 - Calmodulin, expressed
AT1G07750	RmlC-like cupins superfamily protein	LOC_Os01g04020	AP2 domain containing protein, expressed
AT1G07770	ribosomal protein S15A	LOC_Os01g47430	protein of unknown function DUF1296 domain containing protein, expressed
AT1G07890	ascorbate peroxidase 1	LOC_Os05g25330	retrotransposon protein, putative, unclassified, expressed
AT1G07940	GTP binding Elongation factor Tu family protein	LOC_Os03g37970	ribosomal protein L13, putative, expressed
AT1G07940	GTP binding Elongation factor Tu family protein	LOC_Os03g12210	expressed protein
AT1G08380	photosystem I subunit O	LOC_Os12g16880	PROLM27 - Prolamin precursor, expressed
AT1G08380	photosystem I subunit O	LOC_Os11g05340	transposon protein, putative, unclassified, expressed
AT1G08380	photosystem I subunit O	LOC_Os10g42650	retrotransposon protein, putative, unclassified, expressed
AT1G08380	photosystem I subunit O	LOC_Os10g07060	B3 DNA binding domain containing protein, expressed
AT1G08380	photosystem I subunit O	LOC_Os03g31044	expressed protein
AT1G08380	photosystem I subunit O	LOC_Os03g20780	ethylene-insensitive 3, putative, expressed
AT1G08380	photosystem I subunit O	LOC_Os02g48360	pyrophosphate--fructose 6-phosphate 1-phosphotransferase subunit alpha, putative, expressed
AT1G08380	photosystem I subunit O	LOC_Os01g66560	signal recognition particle 72 kDa protein, putative, expressed
AT1G08380	photosystem I subunit O	LOC_Os01g39134	EF hand family protein, putative, expressed
AT1G08520	ALBINA 1	LOC_Os08g37920	ZOS8-09 - C2H2 zinc finger protein, expressed
AT1G08680	ARF GAP-like zinc finger-containing protein ZIGA4	LOC_Os01g59850	GTPase-activating protein, putative, expressed
AT1G09010	glycoside hydrolase family 2 protein	LOC_Os04g07280	AGAP002737-PA, putative, expressed
AT1G09010	glycoside hydrolase family 2 protein	LOC_Os02g39190	expressed protein
AT1G09300	Metallopeptidase M24 family protein	LOC_Os09g29370	RING-H2 finger protein ATL5F, putative, expressed
AT1G09430	ATP-citrate lyase A-3	LOC_Os06g25370	retrotransposon protein, putative, unclassified
AT1G09640	Translation elongation factor EF1B, gamma chain	LOC_Os11g05130	PHD-finger family protein, expressed
AT1G10170	NF-X-like 1	LOC_Os07g37650	GTPase-activating protein, putative, expressed
AT1G10190	Protein of Unknown Function (DUF239)	LOC_Os06g49890	coiled-coil domain-containing protein 90A, mitochondrial precursor, putative, expressed
AT1G10370	Glutathione S-transferase family protein	LOC_Os07g12920	expressed protein
AT1G10670	ATP-citrate lyase A-1	LOC_Os04g57350	EH domain-containing protein 1, putative, expressed
AT1G10670	ATP-citrate lyase A-1	LOC_Os03g39100	no apical meristem protein, expressed
AT1G10670	ATP-citrate lyase A-1	LOC_Os02g55320	two-component response regulator, putative, expressed
AT1G10790	NULL	LOC_Os01g18240	MYB family transcription factor, putative, expressed
AT1G10960	ferredoxin 1	LOC_Os12g41950	auxin response factor, putative, expressed
AT1G10960	ferredoxin 1	LOC_Os01g23620	miro, putative, expressed
AT1G10980	Lung seven transmembrane receptor family protein	LOC_Os06g08780	expressed protein
AT1G11590	Plant invertase/pectin methylesterase inhibitor superfamily	LOC_Os02g39190	expressed protein
AT1G11610	cytochrome P450, family 71, subfamily A, polypeptide 18	LOC_Os03g25480	cytochrome P450, putative, expressed
AT1G11680	CYTOCHROME P450 51G1	LOC_Os02g27940	calcineurin B, putative
AT1G12340	Cornichon family protein	LOC_Os02g39190	expressed protein
AT1G12410	CLP protease proteolytic subunit 2	LOC_Os03g03860	expressed protein
AT1G12460	Leucine-rich repeat protein kinase family protein	LOC_Os04g57350	EH domain-containing protein 1, putative, expressed
AT1G12520	copper chaperone for SOD1	LOC_Os03g10540	OsFBX78 - F-box domain containing protein, expressed
AT1G12900	glyceraldehyde 3-phosphate dehydrogenase A subunit 2	LOC_Os08g41820	exo70 exocyst complex subunit domain containing protein, expressed
AT1G12900	glyceraldehyde 3-phosphate dehydrogenase A subunit 2	LOC_Os08g40240	calvin cycle protein CP12, putative, expressed
AT1G12900	glyceraldehyde 3-phosphate dehydrogenase A subunit 2	LOC_Os07g12920	expressed protein
AT1G13140	cytochrome P450, family 86, subfamily C, polypeptide 3	LOC_Os10g42650	retrotransposon protein, putative, unclassified, expressed
AT1G13260	related to ABI3/VP1 1	LOC_Os03g31070	protein kinase, putative, expressed
AT1G13280	allene oxide cyclase 4	LOC_Os11g03300	NAC domain transcription factor, putative, expressed
AT1G13280	allene oxide cyclase 4	LOC_Os07g48630	ethylene-insensitive 3, putative, expressed
AT1G13280	allene oxide cyclase 4	LOC_Os04g55970	AP2-like ethylene-responsive transcription factor AINTEGUMENTA, putative, expressed
AT1G13280	allene oxide cyclase 4	LOC_Os04g52290	PPR repeat domain containing protein, putative, expressed
AT1G13340	Regulator of Vps4 activity in the MVB pathway protein	LOC_Os03g36170	retrotransposon protein, putative, unclassified, expressed
AT1G13380	Protein of unknown function (DUF1218)	LOC_Os05g38460	MYB family transcription factor, putative, expressed
AT1G13440	glyceraldehyde-3-phosphate dehydrogenase C2	LOC_Os06g22610	heat shock factor protein HSF8, putative, expressed
AT1G13440	glyceraldehyde-3-phosphate dehydrogenase C2	LOC_Os01g59850	GTPase-activating protein, putative, expressed
AT1G13560	aminoalcoholphosphotransferase 1	LOC_Os01g54930	one zinc finger protein, putative, expressed
AT1G13825	NULL	LOC_Os02g42270	stage II sporulation protein E, putative, expressed
AT1G13860	QUASIMODO2 LIKE 1	LOC_Os04g55360	ubiquitin carboxyl-terminal hydrolase domain containing protein, expressed
AT1G13900	Purple acid phosphatases superfamily protein	LOC_Os09g29750	ZOS9-15 - C2H2 zinc finger protein, expressed
AT1G13900	Purple acid phosphatases superfamily protein	LOC_Os09g29370	RING-H2 finger protein ATL5F, putative, expressed
AT1G13900	Purple acid phosphatases superfamily protein	LOC_Os05g04300	retrotransposon protein, putative, unclassified, expressed
AT1G13900	Purple acid phosphatases superfamily protein	LOC_Os03g49170	zinc finger family protein, putative, expressed
AT1G13900	Purple acid phosphatases superfamily protein	LOC_Os01g59660	MYB family transcription factor, putative, expressed
AT1G14150	PsbQ-like 2	LOC_Os05g06880	transposon protein, putative, unclassified
AT1G14150	PsbQ-like 2	LOC_Os05g05710	serine/threonine-protein phosphatase 2A regulatory subunit B subunitgamma, putative, expressed
AT1G14150	PsbQ-like 2	LOC_Os04g42470	regulatory subunit, putative, expressed
AT1G14150	PsbQ-like 2	LOC_Os01g07280	disease resistance protein, putative, expressed
AT1G14230	GDA1/CD39 nucleoside phosphatase family protein	LOC_Os01g05710	expressed protein
AT1G14320	Ribosomal protein L16p/L10e family protein	LOC_Os09g16710	expressed protein
AT1G14320	Ribosomal protein L16p/L10e family protein	LOC_Os07g27340	No apical meristem protein, putative, expressed
AT1G14320	Ribosomal protein L16p/L10e family protein	LOC_Os06g02510	ribosomal protein L13, putative, expressed
AT1G14345	NAD(P)-linked oxidoreductase superfamily protein	LOC_Os11g20790	adenylate kinase, putative, expressed
AT1G14687	homeobox protein 32	LOC_Os06g02510	ribosomal protein L13, putative, expressed
AT1G14687	homeobox protein 32	LOC_Os03g17840	expressed protein
AT1G14730	Cytochrome b561/ferric reductase transmembrane protein family	LOC_Os06g09390	AP2 domain containing protein, expressed
AT1G15020	quiescin-sulfhydryl oxidase 1	LOC_Os09g29370	RING-H2 finger protein ATL5F, putative, expressed
AT1G15020	quiescin-sulfhydryl oxidase 1	LOC_Os06g09390	AP2 domain containing protein, expressed
AT1G15215	NULL	LOC_Os10g42650	retrotransposon protein, putative, unclassified, expressed
AT1G15215	NULL	LOC_Os07g49230	ubiquitin-activating enzyme, putative, expressed
AT1G15215	NULL	LOC_Os05g27930	AP2 domain containing protein, expressed
AT1G15340	methyl-CPG-binding domain 10	LOC_Os02g39190	expressed protein
AT1G15420	NULL	LOC_Os09g29750	ZOS9-15 - C2H2 zinc finger protein, expressed
AT1G15420	NULL	LOC_Os09g06400	retrotransposon protein, putative, unclassified, expressed
AT1G15690	Inorganic H pyrophosphatase family protein	LOC_Os09g24200	RAD23 DNA repair protein, putative, expressed
AT1G15820	light harvesting complex photosystem II subunit 6	LOC_Os11g21980	retrotransposon protein, putative, Ty3-gypsy subclass, expressed
AT1G15820	light harvesting complex photosystem II subunit 6	LOC_Os11g08300	aldehyde dehydrogenase, putative, expressed
AT1G15820	light harvesting complex photosystem II subunit 6	LOC_Os09g37510	DUF292 domain containing protein, expressed
AT1G15820	light harvesting complex photosystem II subunit 6	LOC_Os09g30280	glycosyl transferase 8 domain containing protein, putative, expressed
AT1G15820	light harvesting complex photosystem II subunit 6	LOC_Os07g48630	ethylene-insensitive 3, putative, expressed
AT1G15820	light harvesting complex photosystem II subunit 6	LOC_Os06g07350	RNA-binding motif protein, putative, expressed
AT1G15820	light harvesting complex photosystem II subunit 6	LOC_Os05g50480	protein of unknown function DUF1296 domain containing protein, expressed
AT1G15820	light harvesting complex photosystem II subunit 6	LOC_Os02g39190	expressed protein
AT1G15820	light harvesting complex photosystem II subunit 6	LOC_Os02g38750	expressed protein
AT1G15820	light harvesting complex photosystem II subunit 6	LOC_Os02g15300	expressed protein
AT1G15820	light harvesting complex photosystem II subunit 6	LOC_Os01g64530	expressed protein
AT1G15820	light harvesting complex photosystem II subunit 6	LOC_Os01g58780	zinc finger, C3HC4 type domain containing protein, expressed
AT1G15820	light harvesting complex photosystem II subunit 6	LOC_Os01g55170	la domain containing protein, expressed
AT1G15820	light harvesting complex photosystem II subunit 6	LOC_Os01g16540	NEDD8-activating enzyme E1 catalytic subunit, putative, expressed
AT1G16260	Wall-associated kinase family protein	LOC_Os08g01390	phosphatidylinositol-4-phosphate 5-Kinase, putative, expressed
AT1G16300	glyceraldehyde-3-phosphate dehydrogenase of plastid 2	LOC_Os01g04020	AP2 domain containing protein, expressed
AT1G16320	Uncharacterized conserved protein (DUF2358)	LOC_Os09g14710	retrotransposon protein, putative, unclassified, expressed
AT1G16320	Uncharacterized conserved protein (DUF2358)	LOC_Os02g41800	auxin response factor, putative, expressed
AT1G16320	Uncharacterized conserved protein (DUF2358)	LOC_Os02g10060	SWIRM domain containing protein, expressed
AT1G16350	Aldolase-type TIM barrel family protein	LOC_Os01g56800	MATH domain containing protein, expressed
AT1G16690	Enhancer of polycomb-like transcription factor protein	LOC_Os09g29750	ZOS9-15 - C2H2 zinc finger protein, expressed
AT1G16780	Inorganic H pyrophosphatase family protein	LOC_Os02g33490	inorganic H+ pyrophosphatase, putative, expressed
AT1G16800	P-loop containing nucleoside triphosphate hydrolases superfamily protein	LOC_Os02g30280	expressed protein
AT1G16910	Protein of unknown function (DUF640)	LOC_Os02g46200	transposon protein, putative, unclassified, expressed
AT1G17240	receptor like protein 2	LOC_Os08g34890	OsFBDUF46 - F-box and DUF domain containing protein, expressed
AT1G17450	B-block binding subunit of TFIIIC	LOC_Os02g39190	expressed protein
AT1G17540	Protein kinase protein with adenine nucleotide alpha hydrolases-like domain	LOC_Os12g02570	expressed protein
AT1G17720	Protein phosphatase 2A, regulatory subunit PR55	LOC_Os02g30310	ThiF family domain containing protein, putative, expressed
AT1G18070	Translation elongation factor EF1A/initiation factor IF2gamma family protein	LOC_Os08g33750	myb-like DNA-binding domain containing protein, expressed
AT1G18070	Translation elongation factor EF1A/initiation factor IF2gamma family protein	LOC_Os03g63410	elongation factor Tu, putative, expressed
AT1G18220	purine permease 9	LOC_Os11g02190	expressed protein
AT1G18220	purine permease 9	LOC_Os09g26420	AP2 domain containing protein, expressed
AT1G18490	Protein of unknown function (DUF1637)	LOC_Os07g09020	argonaute, putative, expressed
AT1G18540	Ribosomal protein L6 family protein	LOC_Os12g14450	expressed protein
AT1G18540	Ribosomal protein L6 family protein	LOC_Os11g29710	OsFBO4 - F-box and other domain containing protein, expressed
AT1G18540	Ribosomal protein L6 family protein	LOC_Os07g28460	transposon protein, putative, unclassified, expressed
AT1G18540	Ribosomal protein L6 family protein	LOC_Os07g09020	argonaute, putative, expressed
AT1G18540	Ribosomal protein L6 family protein	LOC_Os06g02510	ribosomal protein L13, putative, expressed
AT1G18540	Ribosomal protein L6 family protein	LOC_Os05g45330	expressed protein
AT1G18540	Ribosomal protein L6 family protein	LOC_Os04g33990	harpin-induced protein 1 domain containing protein, expressed
AT1G18540	Ribosomal protein L6 family protein	LOC_Os03g39100	no apical meristem protein, expressed
AT1G18540	Ribosomal protein L6 family protein	LOC_Os03g14370	ACT domain containing protein, expressed
AT1G18540	Ribosomal protein L6 family protein	LOC_Os01g47430	protein of unknown function DUF1296 domain containing protein, expressed
AT1G18650	plasmodesmata callose-binding protein 3	LOC_Os09g26420	AP2 domain containing protein, expressed
AT1G18690	Galactosyl transferase GMA12/MNN10 family protein	LOC_Os01g59850	GTPase-activating protein, putative, expressed
AT1G18700	DNAJ heat shock N-terminal domain-containing protein	LOC_Os05g50480	protein of unknown function DUF1296 domain containing protein, expressed
AT1G18700	DNAJ heat shock N-terminal domain-containing protein	LOC_Os01g65450	ubiquitin-like domain-containing CTD phosphatase 1, putative, expressed
AT1G18770	RING/U-box superfamily protein	LOC_Os10g41040	ternary complex factor MIP1, putative, expressed
AT1G19150	photosystem I light harvesting complex gene 6	LOC_Os10g41300	expressed protein
AT1G19150	photosystem I light harvesting complex gene 6	LOC_Os06g48940	GHMP kinases ATP-binding protein, putative, expressed
AT1G19150	photosystem I light harvesting complex gene 6	LOC_Os05g27930	AP2 domain containing protein, expressed
AT1G19150	photosystem I light harvesting complex gene 6	LOC_Os03g31044	expressed protein
AT1G19150	photosystem I light harvesting complex gene 6	LOC_Os03g10540	OsFBX78 - F-box domain containing protein, expressed
AT1G19150	photosystem I light harvesting complex gene 6	LOC_Os02g39190	expressed protein
AT1G19150	photosystem I light harvesting complex gene 6	LOC_Os01g68870	leucine-rich repeat receptor protein kinase EXS precursor, putative, expressed
AT1G19150	photosystem I light harvesting complex gene 6	LOC_Os01g27160	cullin, putative, expressed
AT1G19210	Integrase-type DNA-binding superfamily protein	LOC_Os02g47670	bg55, putative, expressed
AT1G19485	Transducin/WD40 repeat-like superfamily protein	LOC_Os03g20780	ethylene-insensitive 3, putative, expressed
AT1G19520	pentatricopeptide (PPR) repeat-containing protein	LOC_Os02g51670	ethylene-responsive transcription factor, putative, expressed
AT1G19550	Glutathione S-transferase family protein	LOC_Os11g05130	PHD-finger family protein, expressed
AT1G19630	cytochrome P450, family 722, subfamily A, polypeptide 1	LOC_Os02g30310	ThiF family domain containing protein, putative, expressed
AT1G19850	Transcriptional factor B3 family protein / auxin-responsive factor AUX/IAA-related	LOC_Os05g27930	AP2 domain containing protein, expressed
AT1G19910	ATPase, F0/V0 complex, subunit C protein	LOC_Os10g16440	CUE domain containing protein, expressed
AT1G19950	HVA22-like protein H (ATHVA22H)	LOC_Os09g32040	no apical meristem protein, putative, expressed
AT1G20135	GDSL-like Lipase/Acylhydrolase family protein	LOC_Os07g09020	argonaute, putative, expressed
AT1G20135	GDSL-like Lipase/Acylhydrolase family protein	LOC_Os03g15900	SH3 domain containing protein, expressed
AT1G20135	GDSL-like Lipase/Acylhydrolase family protein	LOC_Os02g10060	SWIRM domain containing protein, expressed
AT1G20220	Alba DNA/RNA-binding protein	LOC_Os10g42650	retrotransposon protein, putative, unclassified, expressed
AT1G20220	Alba DNA/RNA-binding protein	LOC_Os08g40900	auxin response factor, putative, expressed
AT1G20230	Pentatricopeptide repeat (PPR) superfamily protein	LOC_Os11g02630	expressed protein
AT1G20230	Pentatricopeptide repeat (PPR) superfamily protein	LOC_Os10g40780	CCR4-Not complex component, Not1domain containing protein, expressed
AT1G20230	Pentatricopeptide repeat (PPR) superfamily protein	LOC_Os09g29370	RING-H2 finger protein ATL5F, putative, expressed
AT1G20230	Pentatricopeptide repeat (PPR) superfamily protein	LOC_Os06g08780	expressed protein
AT1G20230	Pentatricopeptide repeat (PPR) superfamily protein	LOC_Os03g15990	EDM2, putative, expressed
AT1G20230	Pentatricopeptide repeat (PPR) superfamily protein	LOC_Os02g54160	AP2 domain containing protein, expressed
AT1G20230	Pentatricopeptide repeat (PPR) superfamily protein	LOC_Os02g30310	ThiF family domain containing protein, putative, expressed
AT1G20230	Pentatricopeptide repeat (PPR) superfamily protein	LOC_Os01g37380	transposon protein, putative, unclassified, expressed
AT1G20320	Haloacid dehalogenase-like hydrolase (HAD) superfamily protein	LOC_Os02g30310	ThiF family domain containing protein, putative, expressed
AT1G20340	Cupredoxin superfamily protein	LOC_Os09g15560	OsFBX314 - F-box domain containing protein, expressed
AT1G20340	Cupredoxin superfamily protein	LOC_Os08g37350	ubiquitin carboxyl-terminal hydrolase family protein, expressed
AT1G20340	Cupredoxin superfamily protein	LOC_Os06g48950	auxin response factor 19, putative, expressed
AT1G20340	Cupredoxin superfamily protein	LOC_Os03g20780	ethylene-insensitive 3, putative, expressed
AT1G20340	Cupredoxin superfamily protein	LOC_Os02g55720	cyclin, N-terminal domain containing protein, expressed
AT1G20340	Cupredoxin superfamily protein	LOC_Os02g39190	expressed protein
AT1G20340	Cupredoxin superfamily protein	LOC_Os01g66280	transcriptional regulator, putative, expressed
AT1G20450	Dehydrin family protein	LOC_Os03g39020	Kinesin motor domain domain containing protein, expressed
AT1G20580	Small nuclear ribonucleoprotein family protein	LOC_Os10g34390	expressed protein
AT1G20620	catalase 3	LOC_Os07g09020	argonaute, putative, expressed
AT1G20620	catalase 3	LOC_Os02g43930	chaperone protein dnaJ, putative, expressed
AT1G20620	catalase 3	LOC_Os02g39190	expressed protein
AT1G20620	catalase 3	LOC_Os03g04990	expressed protein
AT1G20630	catalase 1	LOC_Os03g15360	nmrA-like family domain containing protein, expressed
AT1G20696	high mobility group B3	LOC_Os09g06400	retrotransposon protein, putative, unclassified, expressed
AT1G20696	high mobility group B3	LOC_Os01g71130	xylanase inhibitor 725OS, putative, expressed
AT1G20960	U5 small nuclear ribonucleoprotein helicase, putative	LOC_Os06g11030	EF hand family protein, putative, expressed
AT1G21190	Small nuclear ribonucleoprotein family protein	LOC_Os05g49180	protein of unknown function DUF1296 domain containing protein, expressed
AT1G21700	SWITCH/sucrose nonfermenting 3C	LOC_Os01g66280	transcriptional regulator, putative, expressed
AT1G21750	PDI-like 1-1	LOC_Os03g31070	protein kinase, putative, expressed
AT1G21750	PDI-like 1-1	LOC_Os09g26420	AP2 domain containing protein, expressed
AT1G21750	PDI-like 1-1	LOC_Os03g03860	expressed protein
AT1G22050	membrane-anchored ubiquitin-fold protein 6 precursor	LOC_Os04g57350	EH domain-containing protein 1, putative, expressed
AT1G22220	F-box family protein	LOC_Os03g39100	no apical meristem protein, expressed
AT1G22275	Myosin heavy chain-related protein	LOC_Os04g27420	retrotransposon protein, putative, unclassified, expressed
AT1G22290	14-3-3 family protein	LOC_Os09g26420	AP2 domain containing protein, expressed
AT1G22290	14-3-3 family protein	LOC_Os01g56800	MATH domain containing protein, expressed
AT1G22780	Ribosomal protein S13/S18 family	LOC_Os09g06400	retrotransposon protein, putative, unclassified, expressed
AT1G22780	Ribosomal protein S13/S18 family	LOC_Os05g27930	AP2 domain containing protein, expressed
AT1G22780	Ribosomal protein S13/S18 family	LOC_Os01g66280	transcriptional regulator, putative, expressed
AT1G22860	Vacuolar sorting protein 39	LOC_Os06g09390	AP2 domain containing protein, expressed
AT1G22880	cellulase 5	LOC_Os02g39190	expressed protein
AT1G23280	MAK16 protein-related	LOC_Os08g37904	ZOS8-08 - C2H2 zinc finger protein, expressed
AT1G23320	tryptophan aminotransferase related 1	LOC_Os02g29340	HSF-type DNA-binding domain containing protein, expressed
AT1G23410	Ribosomal protein S27a / Ubiquitin family protein	LOC_Os11g29710	OsFBO4 - F-box and other domain containing protein, expressed
AT1G23410	Ribosomal protein S27a / Ubiquitin family protein	LOC_Os06g29580	retrotransposon protein, putative, Ty3-gypsy subclass, expressed
AT1G23410	Ribosomal protein S27a / Ubiquitin family protein	LOC_Os03g39100	no apical meristem protein, expressed
AT1G23410	Ribosomal protein S27a / Ubiquitin family protein	LOC_Os01g49270	XPA-binding protein 2, putative, expressed
AT1G23440	Peptidase C15, pyroglutamyl peptidase I-like	LOC_Os03g56560	retrotransposon protein, putative, unclassified, expressed
AT1G23460	Pectin lyase-like superfamily protein	LOC_Os09g06270	retrotransposon protein, putative, Ty3-gypsy subclass, expressed
AT1G23700	Protein kinase superfamily protein	LOC_Os08g04130	copine-6, putative, expressed
AT1G24510	TCP-1/cpn60 chaperonin family protein	LOC_Os12g10560	clathrin adaptor complex small chain domain containing protein, expressed
AT1G24545	NULL	LOC_Os03g10540	OsFBX78 - F-box domain containing protein, expressed
AT1G24706	THO2	LOC_Os10g42650	retrotransposon protein, putative, unclassified, expressed
AT1G24706	THO2	LOC_Os02g39190	expressed protein
AT1G24706	THO2	LOC_Os01g59850	GTPase-activating protein, putative, expressed
AT1G24706	THO2	LOC_Os09g26420	AP2 domain containing protein, expressed
AT1G24706	THO2	LOC_Os06g49890	coiled-coil domain-containing protein 90A, mitochondrial precursor, putative, expressed
AT1G24706	THO2	LOC_Os05g49180	protein of unknown function DUF1296 domain containing protein, expressed
AT1G24706	THO2	LOC_Os03g46860	helix-loop-helix DNA-binding protein, putative, expressed
AT1G24706	THO2	LOC_Os03g10540	OsFBX78 - F-box domain containing protein, expressed
AT1G25260	Ribosomal protein L10 family protein	LOC_Os12g22320	retrotransposon protein, putative, Ty3-gypsy subclass, expressed
AT1G25260	Ribosomal protein L10 family protein	LOC_Os11g30520	expressed protein
AT1G25260	Ribosomal protein L10 family protein	LOC_Os05g35170	no apical meristem protein, putative, expressed
AT1G25290	RHOMBOID-like protein 10	LOC_Os11g05130	PHD-finger family protein, expressed
AT1G25300	Octicosapeptide/Phox/Bem1p family protein	LOC_Os02g30510	retrotransposon protein, putative, unclassified, expressed
AT1G25300	Octicosapeptide/Phox/Bem1p family protein	LOC_Os02g14980	calcium-binding EF hand family protein, putative, expressed
AT1G25390	Protein kinase superfamily protein	LOC_Os02g18280	retrotransposon protein, putative, unclassified, expressed
AT1G26130	ATPase E1-E2 type family protein / haloacid dehalogenase-like hydrolase family protein	LOC_Os03g49126	expressed protein
AT1G26230	TCP-1/cpn60 chaperonin family protein	LOC_Os06g29170	retrotransposon protein, putative, unclassified, expressed
AT1G26230	TCP-1/cpn60 chaperonin family protein	LOC_Os02g01280	T-complex protein, putative, expressed
AT1G26330	DNA binding	LOC_Os03g08430	SAC domain containing protein, putative, expressed
AT1G26630	Eukaryotic translation initiation factor 5A-1 (eIF-5A 1) protein	LOC_Os12g02130	expressed protein
AT1G26880	Ribosomal protein L34e superfamily protein	LOC_Os08g33760	transposon protein, putative, CACTA, En/Spm sub-class, expressed
AT1G26920	NULL	LOC_Os02g39190	expressed protein
AT1G27000	Protein of unknown function (DUF1664)	LOC_Os11g34750	ABC1 family domain containing protein, putative, expressed
AT1G27000	Protein of unknown function (DUF1664)	LOC_Os06g15990	aldehyde dehydrogenase, putative, expressed
AT1G27000	Protein of unknown function (DUF1664)	LOC_Os01g47430	protein of unknown function DUF1296 domain containing protein, expressed
AT1G27030	NULL	LOC_Os01g59850	GTPase-activating protein, putative, expressed
AT1G27400	Ribosomal protein L22p/L17e family protein	LOC_Os10g34230	cytokinin dehydrogenase precursor, putative, expressed
AT1G28135	NULL	LOC_Os06g22610	heat shock factor protein HSF8, putative, expressed
AT1G28330	dormancy-associated protein-like 1	LOC_Os06g40510	CRAL/TRIO domain containing protein, expressed
AT1G28700	Nucleotide-diphospho-sugar transferase family protein	LOC_Os03g20720	GTPase-activating protein, putative, expressed
AT1G29070	Ribosomal protein L34	LOC_Os09g29750	ZOS9-15 - C2H2 zinc finger protein, expressed
AT1G29300	Plant protein of unknown function (DUF641)	LOC_Os09g37510	DUF292 domain containing protein, expressed
AT1G29300	Plant protein of unknown function (DUF641)	LOC_Os03g30530	expressed protein
AT1G29355	NULL	LOC_Os10g41300	expressed protein
AT1G29355	NULL	LOC_Os08g06560	ribosomal protein L13, putative, expressed
AT1G29355	NULL	LOC_Os04g21780	expressed protein
AT1G29355	NULL	LOC_Os03g10540	OsFBX78 - F-box domain containing protein, expressed
AT1G29355	NULL	LOC_Os03g08470	AP2 domain containing protein, expressed
AT1G29355	NULL	LOC_Os02g49230	CCT/B-box zinc finger protein, putative, expressed
AT1G29370	Kinase-related protein of unknown function (DUF1296)	LOC_Os05g49180	protein of unknown function DUF1296 domain containing protein, expressed
AT1G29720	Leucine-rich repeat transmembrane protein kinase	LOC_Os10g42650	retrotransposon protein, putative, unclassified, expressed
AT1G29720	Leucine-rich repeat transmembrane protein kinase	LOC_Os05g03020	ZOS5-03 - C2H2 zinc finger protein, expressed
AT1G29740	Leucine-rich repeat transmembrane protein kinase	LOC_Os10g21910	acetyl-CoA carboxylase, putative, expressed
AT1G29740	Leucine-rich repeat transmembrane protein kinase	LOC_Os06g09390	AP2 domain containing protein, expressed
AT1G29850	double-stranded DNA-binding family protein	LOC_Os08g06560	ribosomal protein L13, putative, expressed
AT1G29850	double-stranded DNA-binding family protein	LOC_Os06g09660	auxin response factor, putative, expressed
AT1G29910	chlorophyll A/B binding protein 3	LOC_Os10g14970	retrotransposon protein, putative, Ty3-gypsy subclass, expressed
AT1G29910	chlorophyll A/B binding protein 3	LOC_Os07g09740	no apical meristem protein, expressed
AT1G29910	chlorophyll A/B binding protein 3	LOC_Os05g27930	AP2 domain containing protein, expressed
AT1G29910	chlorophyll A/B binding protein 3	LOC_Os05g15890	SNF2 family N-terminal domain containing protein, expressed
AT1G29910	chlorophyll A/B binding protein 3	LOC_Os05g08570	OsIAA15 - Auxin-responsive Aux/IAA gene family member, expressed
AT1G29910	chlorophyll A/B binding protein 3	LOC_Os04g39540	expressed protein
AT1G29910	chlorophyll A/B binding protein 3	LOC_Os03g60520	expressed protein
AT1G29910	chlorophyll A/B binding protein 3	LOC_Os03g40260	Regulator of chromosome condensation domain containing protein, expressed
AT1G29910	chlorophyll A/B binding protein 3	LOC_Os03g39050	no apical meristem protein, expressed
AT1G29910	chlorophyll A/B binding protein 3	LOC_Os03g12460	conserved oligomeric complex COG6 family protein, expressed
AT1G29910	chlorophyll A/B binding protein 3	LOC_Os03g08470	AP2 domain containing protein, expressed
AT1G29910	chlorophyll A/B binding protein 3	LOC_Os03g02700	HOTHEAD precursor, putative, expressed
AT1G29910	chlorophyll A/B binding protein 3	LOC_Os02g57690	kelch repeat protein, putative, expressed
AT1G29910	chlorophyll A/B binding protein 3	LOC_Os02g54160	AP2 domain containing protein, expressed
AT1G29910	chlorophyll A/B binding protein 3	LOC_Os02g39630	iron-stress related protein, putative, expressed
AT1G29910	chlorophyll A/B binding protein 3	LOC_Os02g39190	expressed protein
AT1G29910	chlorophyll A/B binding protein 3	LOC_Os02g27000	ATP-binding region, ATPase-like domain containing protein, expressed
AT1G29910	chlorophyll A/B binding protein 3	LOC_Os02g04810	auxin response factor 5, putative, expressed
AT1G29930	chlorophyll A/B binding protein 1	LOC_Os12g40520	MATH domain containing protein, expressed
AT1G29930	chlorophyll A/B binding protein 1	LOC_Os05g27930	AP2 domain containing protein, expressed
AT1G29930	chlorophyll A/B binding protein 1	LOC_Os04g31400	expressed protein
AT1G29930	chlorophyll A/B binding protein 1	LOC_Os03g37970	ribosomal protein L13, putative, expressed
AT1G29970	60S ribosomal protein L18A-1	LOC_Os08g36700	HSF-type DNA-binding domain containing protein, expressed
AT1G29980	Protein of unknown function, DUF642	LOC_Os02g39190	expressed protein
AT1G30230	Glutathione S-transferase, C-terminal-like;Translation elongation factor EF1B/ribosomal protein S6	LOC_Os06g47750	phytosulfokine receptor precursor, putative, expressed
AT1G30230	Glutathione S-transferase, C-terminal-like;Translation elongation factor EF1B/ribosomal protein S6	LOC_Os05g38460	MYB family transcription factor, putative, expressed
AT1G30230	Glutathione S-transferase, C-terminal-like;Translation elongation factor EF1B/ribosomal protein S6	LOC_Os03g61620	expressed protein
AT1G30230	Glutathione S-transferase, C-terminal-like;Translation elongation factor EF1B/ribosomal protein S6	LOC_Os03g12370	HSF-type DNA-binding domain containing protein, expressed
AT1G30230	Glutathione S-transferase, C-terminal-like;Translation elongation factor EF1B/ribosomal protein S6	LOC_Os02g39190	expressed protein
AT1G30230	Glutathione S-transferase, C-terminal-like;Translation elongation factor EF1B/ribosomal protein S6	LOC_Os02g26614	retrotransposon protein, putative, unclassified, expressed
AT1G30320	Remorin family protein	LOC_Os03g31044	expressed protein
AT1G30350	Pectin lyase-like superfamily protein	LOC_Os05g27930	AP2 domain containing protein, expressed
AT1G30380	photosystem I subunit K	LOC_Os11g05130	PHD-finger family protein, expressed
AT1G30380	photosystem I subunit K	LOC_Os10g38402	retrotransposon protein, putative, Ty3-gypsy subclass, expressed
AT1G30380	photosystem I subunit K	LOC_Os10g07060	B3 DNA binding domain containing protein, expressed
AT1G30380	photosystem I subunit K	LOC_Os09g29370	RING-H2 finger protein ATL5F, putative, expressed
AT1G30380	photosystem I subunit K	LOC_Os09g26420	AP2 domain containing protein, expressed
AT1G30380	photosystem I subunit K	LOC_Os08g06560	ribosomal protein L13, putative, expressed
AT1G30380	photosystem I subunit K	LOC_Os08g04890	OsCML32 - Calmodulin-related calcium sensor protein, expressed
AT1G30380	photosystem I subunit K	LOC_Os07g22820	retrotransposon, putative, centromere-specific
AT1G30380	photosystem I subunit K	LOC_Os05g27930	AP2 domain containing protein, expressed
AT1G30380	photosystem I subunit K	LOC_Os04g42470	regulatory subunit, putative, expressed
AT1G30380	photosystem I subunit K	LOC_Os04g35170	expressed protein
AT1G30380	photosystem I subunit K	LOC_Os02g30310	ThiF family domain containing protein, putative, expressed
AT1G30380	photosystem I subunit K	LOC_Os01g47430	protein of unknown function DUF1296 domain containing protein, expressed
AT1G30380	photosystem I subunit K	LOC_Os01g21350	retrotransposon protein, putative, unclassified, expressed
AT1G30820	CTP synthase family protein	LOC_Os04g32960	TUDOR protein with multiple SNc domains, putative, expressed
AT1G31070	N-acetylglucosamine-1-phosphate uridylyltransferase 1	LOC_Os03g20720	GTPase-activating protein, putative, expressed
AT1G31070	N-acetylglucosamine-1-phosphate uridylyltransferase 1	LOC_Os02g55720	cyclin, N-terminal domain containing protein, expressed
AT1G31330	photosystem I subunit F	LOC_Os10g42710	RCD1, putative, expressed
AT1G31330	photosystem I subunit F	LOC_Os09g26420	AP2 domain containing protein, expressed
AT1G31330	photosystem I subunit F	LOC_Os06g02144	6-phosphogluconate dehydrogenase, decarboxylating, putative, expressed
AT1G31330	photosystem I subunit F	LOC_Os03g12820	ATP8, putative, expressed
AT1G31440	SH3 domain-containing protein	LOC_Os12g39970	expressed protein
AT1G31440	SH3 domain-containing protein	LOC_Os06g48510	choline monooxygenase, chloroplast precursor, putative, expressed
AT1G31440	SH3 domain-containing protein	LOC_Os06g09390	AP2 domain containing protein, expressed
AT1G31440	SH3 domain-containing protein	LOC_Os03g08470	AP2 domain containing protein, expressed
AT1G31440	SH3 domain-containing protein	LOC_Os02g39190	expressed protein
AT1G31440	SH3 domain-containing protein	LOC_Os01g04020	AP2 domain containing protein, expressed
AT1G31710	Copper amine oxidase family protein	LOC_Os09g26420	AP2 domain containing protein, expressed
AT1G31817	Ribosomal L18p/L5e family protein	LOC_Os03g08470	AP2 domain containing protein, expressed
AT1G31885	NOD26-like intrinsic protein 3;1	LOC_Os01g71300	S-formylglutathione hydrolase, putative, expressed
AT1G32080	membrane protein, putative	LOC_Os07g09020	argonaute, putative, expressed
AT1G32160	Protein of unknown function (DUF760)	LOC_Os03g20790	ethylene-insensitive 3, putative, expressed
AT1G32230	WWE protein-protein interaction domain protein family	LOC_Os04g57640	RCD1, putative, expressed
AT1G32337	NULL	LOC_Os07g49230	ubiquitin-activating enzyme, putative, expressed
AT1G32370	tobamovirus multiplication 2B	LOC_Os01g07390	zinc finger, C3HC4 type family protein, expressed
AT1G32550	2Fe-2S ferredoxin-like superfamily protein	LOC_Os09g29370	RING-H2 finger protein ATL5F, putative, expressed
AT1G32550	2Fe-2S ferredoxin-like superfamily protein	LOC_Os09g29190	phosphoribosylaminoimidazole-succinocarboxamide synthase, chloroplast precursor, putative, expressed
AT1G32550	2Fe-2S ferredoxin-like superfamily protein	LOC_Os08g06800	retrotransposon protein, putative, unclassified, expressed
AT1G32550	2Fe-2S ferredoxin-like superfamily protein	LOC_Os05g49180	protein of unknown function DUF1296 domain containing protein, expressed
AT1G32550	2Fe-2S ferredoxin-like superfamily protein	LOC_Os03g08430	SAC domain containing protein, putative, expressed
AT1G32550	2Fe-2S ferredoxin-like superfamily protein	LOC_Os01g47430	protein of unknown function DUF1296 domain containing protein, expressed
AT1G32550	2Fe-2S ferredoxin-like superfamily protein	LOC_Os09g39420	WD domain, G-beta repeat domain containing protein, expressed
AT1G32550	2Fe-2S ferredoxin-like superfamily protein	LOC_Os05g33644	inosine-uridine preferring nucleoside hydrolase family protein, putative, expressed
AT1G32550	2Fe-2S ferredoxin-like superfamily protein	LOC_Os03g42770	expressed protein
AT1G32550	2Fe-2S ferredoxin-like superfamily protein	LOC_Os01g39385	expressed protein
AT1G32870	NAC domain protein 13	LOC_Os12g41290	Spc97 / Spc98 family protein, putative, expressed
AT1G33110	MATE efflux family protein	LOC_Os02g08100	AMP-binding domain containing protein, expressed
AT1G33120	Ribosomal protein L6 family	LOC_Os07g09020	argonaute, putative, expressed
AT1G33170	S-adenosyl-L-methionine-dependent methyltransferases superfamily protein	LOC_Os06g37750	S-locus-like receptor protein kinase, putative, expressed
AT1G33330	Class I peptide chain release factor	LOC_Os04g52290	PPR repeat domain containing protein, putative, expressed
AT1G33600	Leucine-rich repeat (LRR) family protein	LOC_Os03g37970	ribosomal protein L13, putative, expressed
AT1G33810	NULL	LOC_Os12g38870	expressed protein
AT1G33810	NULL	LOC_Os05g38460	MYB family transcription factor, putative, expressed
AT1G33810	NULL	LOC_Os04g40910	OsFBX146 - F-box domain containing protein, expressed
AT1G33850	Ribosomal protein S19 family protein	LOC_Os09g08670	protein of unknown function DUF1296 domain containing protein, expressed
AT1G33850	Ribosomal protein S19 family protein	LOC_Os07g49230	ubiquitin-activating enzyme, putative, expressed
AT1G33850	Ribosomal protein S19 family protein	LOC_Os07g37650	GTPase-activating protein, putative, expressed
AT1G33850	Ribosomal protein S19 family protein	LOC_Os06g38050	transposon protein, putative, CACTA, En/Spm sub-class, expressed
AT1G33850	Ribosomal protein S19 family protein	LOC_Os05g38460	MYB family transcription factor, putative, expressed
AT1G34460	CYCLIN B1;5	LOC_Os11g05130	PHD-finger family protein, expressed
AT1G34540	cytochrome P450, family 94, subfamily D, polypeptide 1	LOC_Os02g30310	ThiF family domain containing protein, putative, expressed
AT1G34550	Protein of unknown function (DUF616)	LOC_Os09g29750	ZOS9-15 - C2H2 zinc finger protein, expressed
AT1G35255	NULL	LOC_Os05g50480	protein of unknown function DUF1296 domain containing protein, expressed
AT1G35255	NULL	LOC_Os03g25550	myb-like DNA-binding domain containing protein, putative, expressed
AT1G35420	alpha/beta-Hydrolases superfamily protein	LOC_Os03g03860	expressed protein
AT1G35510	O-fucosyltransferase family protein	LOC_Os10g42650	retrotransposon protein, putative, unclassified, expressed
AT1G35540	auxin response factor 14	LOC_Os08g34890	OsFBDUF46 - F-box and DUF domain containing protein, expressed
AT1G35550	elongation factor Tu C-terminal domain-containing protein	LOC_Os09g08670	protein of unknown function DUF1296 domain containing protein, expressed
AT1G35660	NULL	LOC_Os02g50620	dehydrogenase E1 component domain containing protein, expressed
AT1G35660	NULL	LOC_Os02g35140	auxin response factor 7, putative, expressed
AT1G36370	serine hydroxymethyltransferase 7	LOC_Os03g08430	SAC domain containing protein, putative, expressed
AT1G37130	nitrate reductase 2	LOC_Os10g41300	expressed protein
AT1G37130	nitrate reductase 2	LOC_Os06g22650	VHS and GAT domain containing protein, expressed
AT1G42970	glyceraldehyde-3-phosphate dehydrogenase B subunit	LOC_Os05g04820	MYB family transcription factor, putative, expressed
AT1G43170	ribosomal protein 1	LOC_Os02g57140	expressed protein
AT1G43560	thioredoxin Y2	LOC_Os08g37920	ZOS8-09 - C2H2 zinc finger protein, expressed
AT1G43630	Protein of unknown function (DUF793)	LOC_Os10g42650	retrotransposon protein, putative, unclassified, expressed
AT1G44318	Aldolase superfamily protein	LOC_Os05g05860	retrotransposon protein, putative, unclassified, expressed
AT1G44350	IAA-leucine resistant (ILR)-like gene 6	LOC_Os10g37660	trehalase precursor, putative, expressed
AT1G44350	IAA-leucine resistant (ILR)-like gene 6	LOC_Os06g40510	CRAL/TRIO domain containing protein, expressed
AT1G44575	Chlorophyll A-B binding family protein	LOC_Os10g41310	DUF630/DUF632 domains containing protein, putative, expressed
AT1G44575	Chlorophyll A-B binding family protein	LOC_Os08g43490	heat shock protein DnaJ, putative, expressed
AT1G44575	Chlorophyll A-B binding family protein	LOC_Os07g09020	argonaute, putative, expressed
AT1G44575	Chlorophyll A-B binding family protein	LOC_Os05g29110	retrotransposon protein, putative, unclassified, expressed
AT1G44575	Chlorophyll A-B binding family protein	LOC_Os03g06530	expressed protein
AT1G44575	Chlorophyll A-B binding family protein	LOC_Os02g57300	expressed protein
AT1G44575	Chlorophyll A-B binding family protein	LOC_Os02g49480	helix-loop-helix DNA-binding domain containing protein, expressed
AT1G44750	purine permease 11	LOC_Os01g65780	glycosyl transferase, putative, expressed
AT1G45474	photosystem I light harvesting complex gene 5	LOC_Os11g48070	GDSL-like lipase/acylhydrolase, putative, expressed
AT1G45474	photosystem I light harvesting complex gene 5	LOC_Os09g37510	DUF292 domain containing protein, expressed
AT1G45474	photosystem I light harvesting complex gene 5	LOC_Os09g35710	UBX domain-containing protein, putative, expressed
AT1G45474	photosystem I light harvesting complex gene 5	LOC_Os09g29750	ZOS9-15 - C2H2 zinc finger protein, expressed
AT1G45474	photosystem I light harvesting complex gene 5	LOC_Os09g29370	RING-H2 finger protein ATL5F, putative, expressed
AT1G45474	photosystem I light harvesting complex gene 5	LOC_Os07g29630	SNF7 domain containing protein, putative, expressed
AT1G45474	photosystem I light harvesting complex gene 5	LOC_Os07g12920	expressed protein
AT1G45474	photosystem I light harvesting complex gene 5	LOC_Os06g45920	ZmEBE-1 protein, putative, expressed
AT1G45474	photosystem I light harvesting complex gene 5	LOC_Os05g08980	expressed protein
AT1G45474	photosystem I light harvesting complex gene 5	LOC_Os03g20790	ethylene-insensitive 3, putative, expressed
AT1G45474	photosystem I light harvesting complex gene 5	LOC_Os03g13590	potyvirus VPg interacting protein, putative, expressed
AT1G45474	photosystem I light harvesting complex gene 5	LOC_Os02g51760	expressed protein
AT1G45474	photosystem I light harvesting complex gene 5	LOC_Os02g39190	expressed protein
AT1G45474	photosystem I light harvesting complex gene 5	LOC_Os02g10390	chlorophyll A-B binding protein, putative, expressed
AT1G47250	20S proteasome alpha subunit F2	LOC_Os06g02510	ribosomal protein L13, putative, expressed
AT1G47900	Plant protein of unknown function (DUF869)	LOC_Os02g39190	expressed protein
AT1G48090	calcium-dependent lipid-binding family protein	LOC_Os05g05710	serine/threonine-protein phosphatase 2A regulatory subunit B subunitgamma, putative, expressed
AT1G48260	CBL-interacting protein kinase 17	LOC_Os12g36590	retrotransposon protein, putative, unclassified, expressed
AT1G48260	CBL-interacting protein kinase 17	LOC_Os03g03860	expressed protein
AT1G48420	D-cysteine desulfhydrase	LOC_Os07g09020	argonaute, putative, expressed
AT1G48470	glutamine synthetase 1;5	LOC_Os07g13770	UDP-glucoronosyl and UDP-glucosyl transferase domain containing protein, expressed
AT1G48530	NULL	LOC_Os03g39100	no apical meristem protein, expressed
AT1G48830	Ribosomal protein S7e family protein	LOC_Os09g25730	transposon protein, putative, unclassified, expressed
AT1G48830	Ribosomal protein S7e family protein	LOC_Os05g24930	PPR repeat containing protein, expressed
AT1G48870	Transducin/WD40 repeat-like superfamily protein	LOC_Os12g37720	zinc knuckle family protein, expressed
AT1G48870	Transducin/WD40 repeat-like superfamily protein	LOC_Os06g09390	AP2 domain containing protein, expressed
AT1G48900	Signal recognition particle, SRP54 subunit protein	LOC_Os06g39590	OsIAA23 - Auxin-responsive Aux/IAA gene family member, expressed
AT1G49670	ARP protein (REF)	LOC_Os05g27930	AP2 domain containing protein, expressed
AT1G49860	glutathione S-transferase (class phi) 14	LOC_Os02g04810	auxin response factor 5, putative, expressed
AT1G49970	CLP protease proteolytic subunit 1	LOC_Os09g29750	ZOS9-15 - C2H2 zinc finger protein, expressed
AT1G49970	CLP protease proteolytic subunit 1	LOC_Os02g27940	calcineurin B, putative
AT1G49970	CLP protease proteolytic subunit 1	LOC_Os01g25330	SAC9, putative, expressed
AT1G49970	CLP protease proteolytic subunit 1	LOC_Os01g08170	expressed protein
AT1G49970	CLP protease proteolytic subunit 1	LOC_Os01g06790	disease resistance protein, putative, expressed
AT1G51170	Protein kinase superfamily protein	LOC_Os06g19530	oxidoreductase, short chain dehydrogenase/reductase family, putative, expressed
AT1G51400	Photosystem II 5 kD protein	LOC_Os03g03860	expressed protein
AT1G51650	ATP synthase epsilon chain, mitochondrial	LOC_Os02g54160	AP2 domain containing protein, expressed
AT1G51760	peptidase M20/M25/M40 family protein	LOC_Os01g59850	GTPase-activating protein, putative, expressed
AT1G51930	RING/U-box superfamily protein	LOC_Os03g22050	CAMK_KIN1/SNF1/Nim1_like.16 - CAMK includes calcium/calmodulin depedent protein kinases, expressed
AT1G52100	Mannose-binding lectin superfamily protein	LOC_Os02g04810	auxin response factor 5, putative, expressed
AT1G52150	Homeobox-leucine zipper family protein / lipid-binding START domain-containing protein	LOC_Os03g10540	OsFBX78 - F-box domain containing protein, expressed
AT1G52220	NULL	LOC_Os09g37300	transporter, monovalent cation:proton antiporter-2 family, putative, expressed
AT1G52220	NULL	LOC_Os05g12170	plant-specific domain TIGR01589 family protein, putative, expressed
AT1G52400	beta glucosidase 18	LOC_Os09g29370	RING-H2 finger protein ATL5F, putative, expressed
AT1G52400	beta glucosidase 18	LOC_Os01g12080	plant-specific domain TIGR01589 family protein, putative, expressed
AT1G52630	O-fucosyltransferase family protein	LOC_Os11g35310	phytosulfokines precursor, putative, expressed
AT1G52630	O-fucosyltransferase family protein	LOC_Os03g10540	OsFBX78 - F-box domain containing protein, expressed
AT1G52700	alpha/beta-Hydrolases superfamily protein	LOC_Os06g09390	AP2 domain containing protein, expressed
AT1G52740	histone H2A protein 9	LOC_Os10g28340	heat stress transcription factor, putative, expressed
AT1G52740	histone H2A protein 9	LOC_Os03g04990	expressed protein
AT1G52790	2-oxoglutarate (2OG) and Fe(II)-dependent oxygenase superfamily protein	LOC_Os04g35170	expressed protein
AT1G52810	2-oxoglutarate (2OG) and Fe(II)-dependent oxygenase superfamily protein	LOC_Os03g63480	ankyrin repeat domain containing protein, expressed
AT1G53040	Protein of unknown function (DUF616)	LOC_Os08g06560	ribosomal protein L13, putative, expressed
AT1G53040	Protein of unknown function (DUF616)	LOC_Os07g09020	argonaute, putative, expressed
AT1G53090	SPA1-related 4	LOC_Os09g07600	retrotransposon protein, putative, unclassified, expressed
AT1G53350	Disease resistance protein (CC-NBS-LRR class) family	LOC_Os09g26420	AP2 domain containing protein, expressed
AT1G53350	Disease resistance protein (CC-NBS-LRR class) family	LOC_Os06g09390	AP2 domain containing protein, expressed
AT1G53350	Disease resistance protein (CC-NBS-LRR class) family	LOC_Os02g29130	ankyrin, putative, expressed
AT1G53720	cyclophilin 59	LOC_Os04g53350	expressed protein
AT1G53900	Eukaryotic translation initiation factor 2B (eIF-2B) family protein	LOC_Os10g42710	RCD1, putative, expressed
AT1G53900	Eukaryotic translation initiation factor 2B (eIF-2B) family protein	LOC_Os02g10350	MLO domain containing protein, putative, expressed
AT1G53900	Eukaryotic translation initiation factor 2B (eIF-2B) family protein	LOC_Os01g69920	histidine kinase, putative, expressed
AT1G53910	related to AP2 12	LOC_Os02g39190	expressed protein
AT1G53910	related to AP2 12	LOC_Os06g40590	expressed protein
AT1G53910	related to AP2 12	LOC_Os05g27930	AP2 domain containing protein, expressed
AT1G53910	related to AP2 12	LOC_Os04g43690	DUF647 domain containing protein, putative, expressed
AT1G53940	GDSL-motif lipase 2	LOC_Os07g09020	argonaute, putative, expressed
AT1G53980	Ubiquitin-like superfamily protein	LOC_Os07g27760	expressed protein
AT1G53980	Ubiquitin-like superfamily protein	LOC_Os06g17440	microtubule-associated protein, putative, expressed
AT1G53980	Ubiquitin-like superfamily protein	LOC_Os02g39190	expressed protein
AT1G53980	Ubiquitin-like superfamily protein	LOC_Os02g30310	ThiF family domain containing protein, putative, expressed
AT1G54260	winged-helix DNA-binding transcription factor family protein	LOC_Os05g27930	AP2 domain containing protein, expressed
AT1G54320	LEM3 (ligand-effect modulator 3) family protein / CDC50 family protein	LOC_Os05g27930	AP2 domain containing protein, expressed
AT1G54380	spliceosome protein-related	LOC_Os10g39950	viral A-type inclusion protein repeat containing protein, expressed
AT1G54380	spliceosome protein-related	LOC_Os03g17164	kinesin-related protein, putative, expressed
AT1G54590	NULL	LOC_Os06g39712	OsClp10 - Putative Clp protease homologue, expressed
AT1G54710	homolog of yeast autophagy 18 (ATG18) H	LOC_Os07g27330	no apical meristem protein, expressed
AT1G54710	homolog of yeast autophagy 18 (ATG18) H	LOC_Os04g44570	aquaporin protein, putative, expressed
AT1G54710	homolog of yeast autophagy 18 (ATG18) H	LOC_Os02g38750	expressed protein
AT1G54990	alpha/beta-Hydrolases superfamily protein	LOC_Os02g12880	calcium-binding EF hand family protein, putative, expressed
AT1G55030	RNI-like superfamily protein	LOC_Os02g39190	expressed protein
AT1G55260	Bifunctional inhibitor/lipid-transfer protein/seed storage 2S albumin superfamily protein	LOC_Os02g03410	CAMK_CAMK_like.12 - CAMK includes calcium/calmodulin depedent protein kinases, expressed
AT1G55335	NULL	LOC_Os08g16130	fiber protein Fb34, putative, expressed
AT1G55480	protein containing PDZ domain, a K-box domain, and a TPR region	LOC_Os02g33480	transposon protein, putative, Pong sub-class, expressed
AT1G55670	photosystem I subunit G	LOC_Os08g31310	transposon protein, putative, unclassified, expressed
AT1G55670	photosystem I subunit G	LOC_Os03g20780	ethylene-insensitive 3, putative, expressed
AT1G55670	photosystem I subunit G	LOC_Os03g03860	expressed protein
AT1G55670	photosystem I subunit G	LOC_Os01g66280	transcriptional regulator, putative, expressed
AT1G55670	photosystem I subunit G	LOC_Os01g03020	tRNA synthetase class I, putative, expressed
AT1G55673	NULL	LOC_Os12g16350	enoyl-CoA hydratase/isomerase family protein, putative, expressed
AT1G55673	NULL	LOC_Os11g35090	kinesin motor domain containing protein, putative, expressed
AT1G55673	NULL	LOC_Os11g34750	ABC1 family domain containing protein, putative, expressed
AT1G55673	NULL	LOC_Os11g29880	retrotransposon protein, putative, unclassified, expressed
AT1G55673	NULL	LOC_Os10g38402	retrotransposon protein, putative, Ty3-gypsy subclass, expressed
AT1G55673	NULL	LOC_Os09g29370	RING-H2 finger protein ATL5F, putative, expressed
AT1G55673	NULL	LOC_Os09g26420	AP2 domain containing protein, expressed
AT1G55673	NULL	LOC_Os06g22610	heat shock factor protein HSF8, putative, expressed
AT1G55673	NULL	LOC_Os06g09390	AP2 domain containing protein, expressed
AT1G55673	NULL	LOC_Os05g36930	histone deacetylase, putative, expressed
AT1G55673	NULL	LOC_Os05g35170	no apical meristem protein, putative, expressed
AT1G55673	NULL	LOC_Os04g22570	retrotransposon protein, putative, unclassified, expressed
AT1G55673	NULL	LOC_Os03g52794	phosphatidylinositol kinase, putative, expressed
AT1G55673	NULL	LOC_Os03g39050	no apical meristem protein, expressed
AT1G55673	NULL	LOC_Os03g38590	secretory carrier-associated membrane protein 4, putative, expressed
AT1G55673	NULL	LOC_Os02g55720	cyclin, N-terminal domain containing protein, expressed
AT1G55673	NULL	LOC_Os02g46450	helicase conserved C-terminal domain containing protein, expressed
AT1G55673	NULL	LOC_Os02g25990	retrotransposon, putative, centromere-specific
AT1G55673	NULL	LOC_Os01g74140	WRKY17, expressed
AT1G55673	NULL	LOC_Os01g59850	GTPase-activating protein, putative, expressed
AT1G55673	NULL	LOC_Os01g15640	no apical meristem protein, putative, expressed
AT1G55675	NULL	LOC_Os06g45170	retrotransposon protein, putative, unclassified, expressed
AT1G55940	cytochrome P450, family 708, subfamily A, polypeptide 1	LOC_Os03g05540	tetratricopeptide repeat containing protein, putative, expressed
AT1G55940	cytochrome P450, family 708, subfamily A, polypeptide 1	LOC_Os01g16540	NEDD8-activating enzyme E1 catalytic subunit, putative, expressed
AT1G55960	Polyketide cyclase/dehydrase and lipid transport superfamily protein	LOC_Os05g27930	AP2 domain containing protein, expressed
AT1G55960	Polyketide cyclase/dehydrase and lipid transport superfamily protein	LOC_Os01g31360	expressed protein
AT1G55960	Polyketide cyclase/dehydrase and lipid transport superfamily protein	LOC_Os01g59850	GTPase-activating protein, putative, expressed
AT1G56080	NULL	LOC_Os01g15640	no apical meristem protein, putative, expressed
AT1G58100	TCP family transcription factor	LOC_Os03g31070	protein kinase, putative, expressed
AT1G58120	NULL	LOC_Os12g04580	EF hand family protein, putative
AT1G58120	NULL	LOC_Os08g33760	transposon protein, putative, CACTA, En/Spm sub-class, expressed
AT1G58230	binding	LOC_Os06g29170	retrotransposon protein, putative, unclassified, expressed
AT1G58520	lipases;hydrolases, acting on ester bonds	LOC_Os01g04020	AP2 domain containing protein, expressed
AT1G59640	BIG PETAL P	LOC_Os07g27340	No apical meristem protein, putative, expressed
AT1G59640	BIG PETAL P	LOC_Os07g09830	no apical meristem protein, expressed
AT1G60070	Adaptor protein complex AP-1, gamma subunit	LOC_Os06g02510	ribosomal protein L13, putative, expressed
AT1G60070	Adaptor protein complex AP-1, gamma subunit	LOC_Os10g42650	retrotransposon protein, putative, unclassified, expressed
AT1G60070	Adaptor protein complex AP-1, gamma subunit	LOC_Os10g07060	B3 DNA binding domain containing protein, expressed
AT1G60070	Adaptor protein complex AP-1, gamma subunit	LOC_Os06g40510	CRAL/TRIO domain containing protein, expressed
AT1G60070	Adaptor protein complex AP-1, gamma subunit	LOC_Os03g46860	helix-loop-helix DNA-binding protein, putative, expressed
AT1G60090	beta glucosidase 4	LOC_Os02g03690	beta-amylase, putative, expressed
AT1G60590	Pectin lyase-like superfamily protein	LOC_Os01g34570	retrotransposon protein, putative, Ty1-copia subclass
AT1G60730	NAD(P)-linked oxidoreductase superfamily protein	LOC_Os03g26290	retrotransposon protein, putative, unclassified, expressed
AT1G60780	Clathrin adaptor complexes medium subunit family protein	LOC_Os03g12570	expressed protein
AT1G60815	RALF-like 7	LOC_Os09g29970	TMV-MP30 binding protein 2C, putative, expressed
AT1G60950	2Fe-2S ferredoxin-like superfamily protein	LOC_Os09g29370	RING-H2 finger protein ATL5F, putative, expressed
AT1G60950	2Fe-2S ferredoxin-like superfamily protein	LOC_Os08g06140	no apical meristem protein, putative, expressed
AT1G60950	2Fe-2S ferredoxin-like superfamily protein	LOC_Os02g54160	AP2 domain containing protein, expressed
AT1G60950	2Fe-2S ferredoxin-like superfamily protein	LOC_Os01g23620	miro, putative, expressed
AT1G61040	plus-3 domain-containing protein	LOC_Os08g34890	OsFBDUF46 - F-box and DUF domain containing protein, expressed
AT1G61040	plus-3 domain-containing protein	LOC_Os01g71770	RNA recognition motif containing protein, putative, expressed
AT1G61520	photosystem I light harvesting complex gene 3	LOC_Os09g18480	retrotransposon protein, putative, unclassified, expressed
AT1G61520	photosystem I light harvesting complex gene 3	LOC_Os07g49230	ubiquitin-activating enzyme, putative, expressed
AT1G61520	photosystem I light harvesting complex gene 3	LOC_Os07g12920	expressed protein
AT1G61520	photosystem I light harvesting complex gene 3	LOC_Os06g29310	ulp1 protease family protein, putative, expressed
AT1G61520	photosystem I light harvesting complex gene 3	LOC_Os03g37970	ribosomal protein L13, putative, expressed
AT1G61520	photosystem I light harvesting complex gene 3	LOC_Os03g37100	DTW domain containing protein, putative, expressed
AT1G61520	photosystem I light harvesting complex gene 3	LOC_Os03g29110	retrotransposon protein, putative, unclassified
AT1G61520	photosystem I light harvesting complex gene 3	LOC_Os01g59850	GTPase-activating protein, putative, expressed
AT1G61520	photosystem I light harvesting complex gene 3	LOC_Os11g44390	retrotransposon protein, putative, Ty1-copia subclass, expressed
AT1G61520	photosystem I light harvesting complex gene 3	LOC_Os10g42650	retrotransposon protein, putative, unclassified, expressed
AT1G61520	photosystem I light harvesting complex gene 3	LOC_Os09g29750	ZOS9-15 - C2H2 zinc finger protein, expressed
AT1G61520	photosystem I light harvesting complex gene 3	LOC_Os09g29370	RING-H2 finger protein ATL5F, putative, expressed
AT1G61520	photosystem I light harvesting complex gene 3	LOC_Os09g08670	protein of unknown function DUF1296 domain containing protein, expressed
AT1G61520	photosystem I light harvesting complex gene 3	LOC_Os06g48950	auxin response factor 19, putative, expressed
AT1G61520	photosystem I light harvesting complex gene 3	LOC_Os06g27770	isoflavone reductase homolog IRL, putative, expressed
AT1G61520	photosystem I light harvesting complex gene 3	LOC_Os05g34480	expressed protein
AT1G61520	photosystem I light harvesting complex gene 3	LOC_Os04g47180	expressed protein
AT1G61520	photosystem I light harvesting complex gene 3	LOC_Os04g33780	OTU-like cysteine protease family protein, putative, expressed
AT1G61520	photosystem I light harvesting complex gene 3	LOC_Os03g39100	no apical meristem protein, expressed
AT1G61520	photosystem I light harvesting complex gene 3	LOC_Os03g20790	ethylene-insensitive 3, putative, expressed
AT1G61520	photosystem I light harvesting complex gene 3	LOC_Os02g54160	AP2 domain containing protein, expressed
AT1G61520	photosystem I light harvesting complex gene 3	LOC_Os02g39190	expressed protein
AT1G61520	photosystem I light harvesting complex gene 3	LOC_Os01g54930	one zinc finger protein, putative, expressed
AT1G61520	photosystem I light harvesting complex gene 3	LOC_Os01g37960	hydrolase, putative, expressed
AT1G61580	R-protein L3 B	LOC_Os03g56010	bZIP transcription factor domain containing protein, expressed
AT1G61720	NAD(P)-binding Rossmann-fold superfamily protein	LOC_Os03g63510	pentatricopeptide, putative, expressed
AT1G61850	phospholipases;galactolipases	LOC_Os03g12370	HSF-type DNA-binding domain containing protein, expressed
AT1G62250	NULL	LOC_Os11g29710	OsFBO4 - F-box and other domain containing protein, expressed
AT1G62380	ACC oxidase 2	LOC_Os07g39780	SUMO-activating enzyme subunit 2, putative, expressed
AT1G62480	Vacuolar calcium-binding protein-related	LOC_Os01g16540	NEDD8-activating enzyme E1 catalytic subunit, putative, expressed
AT1G62710	beta vacuolar processing enzyme	LOC_Os07g49230	ubiquitin-activating enzyme, putative, expressed
AT1G62880	Cornichon family protein	LOC_Os12g08360	expressed protein
AT1G62880	Cornichon family protein	LOC_Os10g42650	retrotransposon protein, putative, unclassified, expressed
AT1G62880	Cornichon family protein	LOC_Os08g06560	ribosomal protein L13, putative, expressed
AT1G62880	Cornichon family protein	LOC_Os07g49230	ubiquitin-activating enzyme, putative, expressed
AT1G62880	Cornichon family protein	LOC_Os05g27930	AP2 domain containing protein, expressed
AT1G63200	Cystatin/monellin superfamily protein	LOC_Os03g12820	ATP8, putative, expressed
AT1G63220	Calcium-dependent lipid-binding (CaLB domain) family protein	LOC_Os03g15180	PH domain containing protein, expressed
AT1G63250	DEA(D/H)-box RNA helicase family protein	LOC_Os04g55970	AP2-like ethylene-responsive transcription factor AINTEGUMENTA, putative, expressed
AT1G63440	heavy metal atpase 5	LOC_Os04g07280	AGAP002737-PA, putative, expressed
AT1G63480	AT hook motif DNA-binding family protein	LOC_Os01g54930	one zinc finger protein, putative, expressed
AT1G64190	6-phosphogluconate dehydrogenase family protein	LOC_Os06g02510	ribosomal protein L13, putative, expressed
AT1G64190	6-phosphogluconate dehydrogenase family protein	LOC_Os03g21850	nucleotidyltransferase, putative, expressed
AT1G64280	regulatory protein (NPR1)	LOC_Os01g16520	glutamyl-tRNA synthetase, cytoplasmic, putative, expressed
AT1G64370	NULL	LOC_Os04g55970	AP2-like ethylene-responsive transcription factor AINTEGUMENTA, putative, expressed
AT1G64460	Protein kinase superfamily protein	LOC_Os08g37920	ZOS8-09 - C2H2 zinc finger protein, expressed
AT1G64520	regulatory particle non-ATPase 12A	LOC_Os09g29750	ZOS9-15 - C2H2 zinc finger protein, expressed
AT1G64770	NDH-dependent cyclic electron flow 1	LOC_Os09g07010	retrotransposon protein, putative, unclassified, expressed
AT1G64880	Ribosomal protein S5 family protein	LOC_Os12g36910	calmodulin binding protein, putative, expressed
AT1G64880	Ribosomal protein S5 family protein	LOC_Os05g04820	MYB family transcription factor, putative, expressed
AT1G65120	Ubiquitin carboxyl-terminal hydrolase-related protein	LOC_Os01g67250	Rad21 / Rec8 like protein, putative, expressed
AT1G65130	Ubiquitin carboxyl-terminal hydrolase-related protein	LOC_Os06g09390	AP2 domain containing protein, expressed
AT1G65349	NULL	LOC_Os10g42650	retrotransposon protein, putative, unclassified, expressed
AT1G65349	NULL	LOC_Os09g29750	ZOS9-15 - C2H2 zinc finger protein, expressed
AT1G65349	NULL	LOC_Os09g29370	RING-H2 finger protein ATL5F, putative, expressed
AT1G65349	NULL	LOC_Os08g34890	OsFBDUF46 - F-box and DUF domain containing protein, expressed
AT1G65349	NULL	LOC_Os08g06560	ribosomal protein L13, putative, expressed
AT1G65349	NULL	LOC_Os07g29640	expressed protein
AT1G65349	NULL	LOC_Os06g02510	ribosomal protein L13, putative, expressed
AT1G65349	NULL	LOC_Os04g55970	AP2-like ethylene-responsive transcription factor AINTEGUMENTA, putative, expressed
AT1G65349	NULL	LOC_Os04g47680	Ser/Thr-rich protein T10 in DGCR region, putative, expressed
AT1G65349	NULL	LOC_Os03g60520	expressed protein
AT1G65349	NULL	LOC_Os02g57140	expressed protein
AT1G65349	NULL	LOC_Os02g38750	expressed protein
AT1G65349	NULL	LOC_Os02g27940	calcineurin B, putative
AT1G65349	NULL	LOC_Os01g59850	GTPase-activating protein, putative, expressed
AT1G65349	NULL	LOC_Os01g56800	MATH domain containing protein, expressed
AT1G65349	NULL	LOC_Os01g21350	retrotransposon protein, putative, unclassified, expressed
AT1G65700	Small nuclear ribonucleoprotein family protein	LOC_Os03g08470	AP2 domain containing protein, expressed
AT1G65700	Small nuclear ribonucleoprotein family protein	LOC_Os02g03440	LSM domain containing protein, expressed
AT1G66050	Zinc finger (C3HC4-type RING finger) family protein	LOC_Os11g27760	retrotransposon protein, putative, Ty3-gypsy subclass, expressed
AT1G66050	Zinc finger (C3HC4-type RING finger) family protein	LOC_Os10g28180	hAT dimerisation domain containing protein, expressed
AT1G66050	Zinc finger (C3HC4-type RING finger) family protein	LOC_Os03g31044	expressed protein
AT1G66120	AMP-dependent synthetase and ligase family protein	LOC_Os10g42650	retrotransposon protein, putative, unclassified, expressed
AT1G66130	NAD(P)-binding Rossmann-fold superfamily protein	LOC_Os04g32960	TUDOR protein with multiple SNc domains, putative, expressed
AT1G66150	transmembrane kinase 1	LOC_Os05g40270	expressed protein
AT1G66160	CYS, MET, PRO, and GLY protein 1	LOC_Os05g27930	AP2 domain containing protein, expressed
AT1G66520	formyltransferase, putative	LOC_Os02g39190	expressed protein
AT1G66580	senescence associated gene 24	LOC_Os02g54160	AP2 domain containing protein, expressed
AT1G66660	Protein with RING/U-box and TRAF-like domains	LOC_Os10g42650	retrotransposon protein, putative, unclassified, expressed
AT1G66660	Protein with RING/U-box and TRAF-like domains	LOC_Os02g57140	expressed protein
AT1G67090	ribulose bisphosphate carboxylase small chain 1A	LOC_Os12g29520	auxin response factor, putative, expressed
AT1G67090	ribulose bisphosphate carboxylase small chain 1A	LOC_Os11g05130	PHD-finger family protein, expressed
AT1G67090	ribulose bisphosphate carboxylase small chain 1A	LOC_Os10g36729	hypothetical protein
AT1G67090	ribulose bisphosphate carboxylase small chain 1A	LOC_Os10g03480	cyclin-dependent kinase G-1, putative, expressed
AT1G67090	ribulose bisphosphate carboxylase small chain 1A	LOC_Os09g29750	ZOS9-15 - C2H2 zinc finger protein, expressed
AT1G67090	ribulose bisphosphate carboxylase small chain 1A	LOC_Os09g26970	retrotransposon protein, putative, unclassified, expressed
AT1G67090	ribulose bisphosphate carboxylase small chain 1A	LOC_Os07g09020	argonaute, putative, expressed
AT1G67090	ribulose bisphosphate carboxylase small chain 1A	LOC_Os06g02144	6-phosphogluconate dehydrogenase, decarboxylating, putative, expressed
AT1G67090	ribulose bisphosphate carboxylase small chain 1A	LOC_Os05g27930	AP2 domain containing protein, expressed
AT1G67090	ribulose bisphosphate carboxylase small chain 1A	LOC_Os03g13790	myb/SANT domain protein, putative, expressed
AT1G67090	ribulose bisphosphate carboxylase small chain 1A	LOC_Os02g54160	AP2 domain containing protein, expressed
AT1G67090	ribulose bisphosphate carboxylase small chain 1A	LOC_Os01g47430	protein of unknown function DUF1296 domain containing protein, expressed
AT1G67090	ribulose bisphosphate carboxylase small chain 1A	LOC_Os01g21350	retrotransposon protein, putative, unclassified, expressed
AT1G67090	ribulose bisphosphate carboxylase small chain 1A	LOC_Os12g32790	disease resistance RPP13-like protein 1, putative, expressed
AT1G67090	ribulose bisphosphate carboxylase small chain 1A	LOC_Os12g22760	expressed protein
AT1G67090	ribulose bisphosphate carboxylase small chain 1A	LOC_Os12g08390	hypothetical protein
AT1G67090	ribulose bisphosphate carboxylase small chain 1A	LOC_Os11g29710	OsFBO4 - F-box and other domain containing protein, expressed
AT1G67090	ribulose bisphosphate carboxylase small chain 1A	LOC_Os11g24560	protein transport protein, putative, expressed
AT1G67090	ribulose bisphosphate carboxylase small chain 1A	LOC_Os11g15290	transposon protein, putative, CACTA, En/Spm sub-class, expressed
AT1G67090	ribulose bisphosphate carboxylase small chain 1A	LOC_Os10g42650	retrotransposon protein, putative, unclassified, expressed
AT1G67090	ribulose bisphosphate carboxylase small chain 1A	LOC_Os10g41300	expressed protein
AT1G67090	ribulose bisphosphate carboxylase small chain 1A	LOC_Os10g37660	trehalase precursor, putative, expressed
AT1G67090	ribulose bisphosphate carboxylase small chain 1A	LOC_Os10g35150	expressed protein
AT1G67090	ribulose bisphosphate carboxylase small chain 1A	LOC_Os09g29970	TMV-MP30 binding protein 2C, putative, expressed
AT1G67090	ribulose bisphosphate carboxylase small chain 1A	LOC_Os09g29370	RING-H2 finger protein ATL5F, putative, expressed
AT1G67090	ribulose bisphosphate carboxylase small chain 1A	LOC_Os09g28370	retrotransposon protein, putative, unclassified, expressed
AT1G67090	ribulose bisphosphate carboxylase small chain 1A	LOC_Os09g26420	AP2 domain containing protein, expressed
AT1G67090	ribulose bisphosphate carboxylase small chain 1A	LOC_Os09g25640	5-nucleotidase domain-containing protein, putative, expressed
AT1G67090	ribulose bisphosphate carboxylase small chain 1A	LOC_Os09g06400	retrotransposon protein, putative, unclassified, expressed
AT1G67090	ribulose bisphosphate carboxylase small chain 1A	LOC_Os08g42690	ankyrin repeat domain containing protein, expressed
AT1G67090	ribulose bisphosphate carboxylase small chain 1A	LOC_Os08g37920	ZOS8-09 - C2H2 zinc finger protein, expressed
AT1G67090	ribulose bisphosphate carboxylase small chain 1A	LOC_Os08g37904	ZOS8-08 - C2H2 zinc finger protein, expressed
AT1G67090	ribulose bisphosphate carboxylase small chain 1A	LOC_Os08g37350	ubiquitin carboxyl-terminal hydrolase family protein, expressed
AT1G67090	ribulose bisphosphate carboxylase small chain 1A	LOC_Os08g25430	cysteine-rich receptor-like protein kinase 35 precursor, putative, expressed
AT1G67090	ribulose bisphosphate carboxylase small chain 1A	LOC_Os08g07490	expressed protein
AT1G67090	ribulose bisphosphate carboxylase small chain 1A	LOC_Os08g06560	ribosomal protein L13, putative, expressed
AT1G67090	ribulose bisphosphate carboxylase small chain 1A	LOC_Os08g03560	chloroplast unusual positioning protein, putative, expressed
AT1G67090	ribulose bisphosphate carboxylase small chain 1A	LOC_Os07g49230	ubiquitin-activating enzyme, putative, expressed
AT1G67090	ribulose bisphosphate carboxylase small chain 1A	LOC_Os07g48630	ethylene-insensitive 3, putative, expressed
AT1G67090	ribulose bisphosphate carboxylase small chain 1A	LOC_Os07g42900	helicase domain-containing protein, putative, expressed
AT1G67090	ribulose bisphosphate carboxylase small chain 1A	LOC_Os07g22420	retrotransposon protein, putative, Ty3-gypsy subclass, expressed
AT1G67090	ribulose bisphosphate carboxylase small chain 1A	LOC_Os06g45920	ZmEBE-1 protein, putative, expressed
AT1G67090	ribulose bisphosphate carboxylase small chain 1A	LOC_Os06g09390	AP2 domain containing protein, expressed
AT1G67090	ribulose bisphosphate carboxylase small chain 1A	LOC_Os06g07280	tubulin beta-1 chain, putative, expressed
AT1G67090	ribulose bisphosphate carboxylase small chain 1A	LOC_Os06g02510	ribosomal protein L13, putative, expressed
AT1G67090	ribulose bisphosphate carboxylase small chain 1A	LOC_Os05g50480	protein of unknown function DUF1296 domain containing protein, expressed
AT1G67090	ribulose bisphosphate carboxylase small chain 1A	LOC_Os05g49180	protein of unknown function DUF1296 domain containing protein, expressed
AT1G67090	ribulose bisphosphate carboxylase small chain 1A	LOC_Os05g48120	expressed protein
AT1G67090	ribulose bisphosphate carboxylase small chain 1A	LOC_Os05g43950	expressed protein
AT1G67090	ribulose bisphosphate carboxylase small chain 1A	LOC_Os05g37340	expressed protein
AT1G67090	ribulose bisphosphate carboxylase small chain 1A	LOC_Os05g35170	no apical meristem protein, putative, expressed
AT1G67090	ribulose bisphosphate carboxylase small chain 1A	LOC_Os05g33570	pyruvate, phosphate dikinase, chloroplast precursor, putative, expressed
AT1G67090	ribulose bisphosphate carboxylase small chain 1A	LOC_Os05g32720	early-responsive to dehydration protein-related, putative, expressed
AT1G67090	ribulose bisphosphate carboxylase small chain 1A	LOC_Os05g05710	serine/threonine-protein phosphatase 2A regulatory subunit B subunitgamma, putative, expressed
AT1G67090	ribulose bisphosphate carboxylase small chain 1A	LOC_Os05g04820	MYB family transcription factor, putative, expressed
AT1G67090	ribulose bisphosphate carboxylase small chain 1A	LOC_Os04g59590	methyltransferase, putative, expressed
AT1G67090	ribulose bisphosphate carboxylase small chain 1A	LOC_Os04g55970	AP2-like ethylene-responsive transcription factor AINTEGUMENTA, putative, expressed
AT1G67090	ribulose bisphosphate carboxylase small chain 1A	LOC_Os04g51800	MYB protein, putative, expressed
AT1G67090	ribulose bisphosphate carboxylase small chain 1A	LOC_Os04g31400	expressed protein
AT1G67090	ribulose bisphosphate carboxylase small chain 1A	LOC_Os04g19114	retrotransposon protein, putative, Ty3-gypsy subclass, expressed
AT1G67090	ribulose bisphosphate carboxylase small chain 1A	LOC_Os03g63020	protein kinase domain containing protein, expressed
AT1G67090	ribulose bisphosphate carboxylase small chain 1A	LOC_Os03g53280	WD domain containing protein, putative, expressed
AT1G67090	ribulose bisphosphate carboxylase small chain 1A	LOC_Os03g50390	AGC_AGC_other_GWLd.2 - ACG kinases include homologs to PKA, PKG and PKC, expressed
AT1G67090	ribulose bisphosphate carboxylase small chain 1A	LOC_Os03g37970	ribosomal protein L13, putative, expressed
AT1G67090	ribulose bisphosphate carboxylase small chain 1A	LOC_Os03g27019	expressed protein
AT1G67090	ribulose bisphosphate carboxylase small chain 1A	LOC_Os03g22560	MYB family transcription factor, putative, expressed
AT1G67090	ribulose bisphosphate carboxylase small chain 1A	LOC_Os03g10540	OsFBX78 - F-box domain containing protein, expressed
AT1G67090	ribulose bisphosphate carboxylase small chain 1A	LOC_Os03g08270	ataxin-2 C-terminal region family protein, expressed
AT1G67090	ribulose bisphosphate carboxylase small chain 1A	LOC_Os03g01820	fatty acid hydroxylase, putative, expressed
AT1G67090	ribulose bisphosphate carboxylase small chain 1A	LOC_Os03g01240	CCR4-Not complex component, Not1domain containing protein, expressed
AT1G67090	ribulose bisphosphate carboxylase small chain 1A	LOC_Os02g56020	methyltransferase, putative, expressed
AT1G67090	ribulose bisphosphate carboxylase small chain 1A	LOC_Os02g39190	expressed protein
AT1G67090	ribulose bisphosphate carboxylase small chain 1A	LOC_Os02g30310	ThiF family domain containing protein, putative, expressed
AT1G67090	ribulose bisphosphate carboxylase small chain 1A	LOC_Os02g27940	calcineurin B, putative
AT1G67090	ribulose bisphosphate carboxylase small chain 1A	LOC_Os02g18280	retrotransposon protein, putative, unclassified, expressed
AT1G67090	ribulose bisphosphate carboxylase small chain 1A	LOC_Os02g15980	expressed protein
AT1G67090	ribulose bisphosphate carboxylase small chain 1A	LOC_Os02g05830	ribulose bisphosphate carboxylase small chain, chloroplast precursor, putative, expressed
AT1G67090	ribulose bisphosphate carboxylase small chain 1A	LOC_Os02g02020	pentatricopeptide, putative, expressed
AT1G67090	ribulose bisphosphate carboxylase small chain 1A	LOC_Os01g59850	GTPase-activating protein, putative, expressed
AT1G67090	ribulose bisphosphate carboxylase small chain 1A	LOC_Os01g56800	MATH domain containing protein, expressed
AT1G67090	ribulose bisphosphate carboxylase small chain 1A	LOC_Os01g54930	one zinc finger protein, putative, expressed
AT1G67090	ribulose bisphosphate carboxylase small chain 1A	LOC_Os01g50420	STE_MEKK_ste11_MAP3K.7 - STE kinases include homologs to sterile 7, sterile 11 and sterile 20 from yeast, expressed
AT1G67090	ribulose bisphosphate carboxylase small chain 1A	LOC_Os01g47740	zinc finger, C3HC4 type domain containing protein, expressed
AT1G67090	ribulose bisphosphate carboxylase small chain 1A	LOC_Os01g44040	CAS1 domain-containing protein 1 precursor, putative, expressed
AT1G67090	ribulose bisphosphate carboxylase small chain 1A	LOC_Os01g18240	MYB family transcription factor, putative, expressed
AT1G67090	ribulose bisphosphate carboxylase small chain 1A	LOC_Os01g15640	no apical meristem protein, putative, expressed
AT1G67090	ribulose bisphosphate carboxylase small chain 1A	LOC_Os01g12530	smr domain containing protein, expressed
AT1G67090	ribulose bisphosphate carboxylase small chain 1A	LOC_Os01g04020	AP2 domain containing protein, expressed
AT1G67090	ribulose bisphosphate carboxylase small chain 1A	LOC_Os01g02320	protein kinase domain containing protein, expressed
AT1G67120	ATPases;nucleotide binding;ATP binding;nucleoside-triphosphatases;transcription factor binding	LOC_Os09g17700	hypothetical protein
AT1G67120	ATPases;nucleotide binding;ATP binding;nucleoside-triphosphatases;transcription factor binding	LOC_Os05g35170	no apical meristem protein, putative, expressed
AT1G67120	ATPases;nucleotide binding;ATP binding;nucleoside-triphosphatases;transcription factor binding	LOC_Os02g39390	expressed protein
AT1G67120	ATPases;nucleotide binding;ATP binding;nucleoside-triphosphatases;transcription factor binding	LOC_Os02g04490	histone acetyltransferase HAC1, putative, expressed
AT1G67120	ATPases;nucleotide binding;ATP binding;nucleoside-triphosphatases;transcription factor binding	LOC_Os01g59850	GTPase-activating protein, putative, expressed
AT1G67270	Zinc-finger domain of monoamine-oxidase A repressor R1 protein	LOC_Os09g29750	ZOS9-15 - C2H2 zinc finger protein, expressed
AT1G67270	Zinc-finger domain of monoamine-oxidase A repressor R1 protein	LOC_Os01g56800	MATH domain containing protein, expressed
AT1G67360	Rubber elongation factor protein (REF)	LOC_Os03g19970	CAS1 domain-containing protein 1 precursor, putative, expressed
AT1G67420	Zn-dependent exopeptidases superfamily protein	LOC_Os06g02510	ribosomal protein L13, putative, expressed
AT1G67430	Ribosomal protein L22p/L17e family protein	LOC_Os02g57140	expressed protein
AT1G67460	Minichromosome maintenance (MCM2/3/5) family protein	LOC_Os08g42550	AP2 domain containing protein, expressed
AT1G67520	lectin protein kinase family protein	LOC_Os10g42710	RCD1, putative, expressed
AT1G67740	photosystem II BY	LOC_Os12g21960	hypothetical protein
AT1G67740	photosystem II BY	LOC_Os09g29970	TMV-MP30 binding protein 2C, putative, expressed
AT1G67740	photosystem II BY	LOC_Os09g29750	ZOS9-15 - C2H2 zinc finger protein, expressed
AT1G67740	photosystem II BY	LOC_Os06g08780	expressed protein
AT1G67770	terminal EAR1-like 2	LOC_Os09g29370	RING-H2 finger protein ATL5F, putative, expressed
AT1G67770	terminal EAR1-like 2	LOC_Os06g09390	AP2 domain containing protein, expressed
AT1G67770	terminal EAR1-like 2	LOC_Os06g03600	transcriptional corepressor SEUSS, putative, expressed
AT1G67770	terminal EAR1-like 2	LOC_Os03g11430	expressed protein
AT1G67770	terminal EAR1-like 2	LOC_Os03g10540	OsFBX78 - F-box domain containing protein, expressed
AT1G67860	NULL	LOC_Os09g26420	AP2 domain containing protein, expressed
AT1G67860	NULL	LOC_Os01g59850	GTPase-activating protein, putative, expressed
AT1G67860	NULL	LOC_Os01g56800	MATH domain containing protein, expressed
AT1G68010	hydroxypyruvate reductase	LOC_Os02g57690	kelch repeat protein, putative, expressed
AT1G68220	Protein of unknown function (DUF1218)	LOC_Os05g27930	AP2 domain containing protein, expressed
AT1G68540	NAD(P)-binding Rossmann-fold superfamily protein	LOC_Os08g37904	ZOS8-08 - C2H2 zinc finger protein, expressed
AT1G68890	magnesium ion binding;thiamin pyrophosphate binding;hydro-lyases;catalytics;2-succinyl-5-enolpyruvyl-6-hydroxy-3-cyclohexene-1-carboxylic-acid synthases	LOC_Os03g20720	GTPase-activating protein, putative, expressed
AT1G69295	plasmodesmata callose-binding protein 4	LOC_Os08g33760	transposon protein, putative, CACTA, En/Spm sub-class, expressed
AT1G69450	Early-responsive to dehydration stress protein (ERD4)	LOC_Os02g39190	expressed protein
AT1G69510	cAMP-regulated phosphoprotein 19-related protein	LOC_Os06g10480	expressed protein
AT1G69510	cAMP-regulated phosphoprotein 19-related protein	LOC_Os03g12820	ATP8, putative, expressed
AT1G69830	alpha-amylase-like 3	LOC_Os08g10310	SHR5-receptor-like kinase, putative, expressed
AT1G71030	MYB-like 2	LOC_Os09g29970	TMV-MP30 binding protein 2C, putative, expressed
AT1G71360	Galactose-binding protein	LOC_Os08g06560	ribosomal protein L13, putative, expressed
AT1G71860	protein tyrosine phosphatase 1	LOC_Os03g20790	ethylene-insensitive 3, putative, expressed
AT1G71860	protein tyrosine phosphatase 1	LOC_Os02g38750	expressed protein
AT1G71920	HISTIDINE BIOSYNTHESIS 6B	LOC_Os01g45840	CRR2, putative, expressed
AT1G72100	late embryogenesis abundant domain-containing protein / LEA domain-containing protein	LOC_Os06g48950	auxin response factor 19, putative, expressed
AT1G72610	germin-like protein 1	LOC_Os07g09020	argonaute, putative, expressed
AT1G72610	germin-like protein 1	LOC_Os02g51670	ethylene-responsive transcription factor, putative, expressed
AT1G72620	alpha/beta-Hydrolases superfamily protein	LOC_Os11g35340	methyltransferase, putative, expressed
AT1G72630	ELF4-like 2	LOC_Os08g40900	auxin response factor, putative, expressed
AT1G72660	P-loop containing nucleoside triphosphate hydrolases superfamily protein	LOC_Os03g20720	GTPase-activating protein, putative, expressed
AT1G72740	Homeodomain-like/winged-helix DNA-binding family protein	LOC_Os06g15730	expressed protein
AT1G72820	Mitochondrial substrate carrier family protein	LOC_Os08g38890	expressed protein
AT1G72820	Mitochondrial substrate carrier family protein	LOC_Os01g59850	GTPase-activating protein, putative, expressed
AT1G73060	Low PSII Accumulation 3	LOC_Os02g34500	expressed protein
AT1G73110	P-loop containing nucleoside triphosphate hydrolases superfamily protein	LOC_Os07g49230	ubiquitin-activating enzyme, putative, expressed
AT1G73110	P-loop containing nucleoside triphosphate hydrolases superfamily protein	LOC_Os01g06690	retrotransposon protein, putative, unclassified, expressed
AT1G73190	Aquaporin-like superfamily protein	LOC_Os05g35170	no apical meristem protein, putative, expressed
AT1G73310	serine carboxypeptidase-like 4	LOC_Os01g47430	protein of unknown function DUF1296 domain containing protein, expressed
AT1G73340	Cytochrome P450 superfamily protein	LOC_Os03g10540	OsFBX78 - F-box domain containing protein, expressed
AT1G73680	alpha dioxygenase	LOC_Os09g29370	RING-H2 finger protein ATL5F, putative, expressed
AT1G73680	alpha dioxygenase	LOC_Os02g54160	AP2 domain containing protein, expressed
AT1G73700	MATE efflux family protein	LOC_Os06g02510	ribosomal protein L13, putative, expressed
AT1G74035	NULL	LOC_Os12g36590	retrotransposon protein, putative, unclassified, expressed
AT1G74340	dolichol phosphate-mannose biosynthesis regulatory protein-related	LOC_Os12g06330	CPuORF6 - conserved peptide uORF-containing transcript, expressed
AT1G74380	xyloglucan xylosyltransferase 5	LOC_Os05g27930	AP2 domain containing protein, expressed
AT1G74380	xyloglucan xylosyltransferase 5	LOC_Os02g39190	expressed protein
AT1G74385	NULL	LOC_Os10g05180	26S proteasome regulatory subunit S5A, putative, expressed
AT1G74385	NULL	LOC_Os09g29370	RING-H2 finger protein ATL5F, putative, expressed
AT1G74385	NULL	LOC_Os07g45570	expressed protein
AT1G74385	NULL	LOC_Os05g05710	serine/threonine-protein phosphatase 2A regulatory subunit B subunitgamma, putative, expressed
AT1G74470	Pyridine nucleotide-disulphide oxidoreductase family protein	LOC_Os11g30520	expressed protein
AT1G74470	Pyridine nucleotide-disulphide oxidoreductase family protein	LOC_Os03g20780	ethylene-insensitive 3, putative, expressed
AT1G74470	Pyridine nucleotide-disulphide oxidoreductase family protein	LOC_Os01g66280	transcriptional regulator, putative, expressed
AT1G74730	Protein of unknown function (DUF1118)	LOC_Os10g42650	retrotransposon protein, putative, unclassified, expressed
AT1G74750	Pentatricopeptide repeat (PPR) superfamily protein	LOC_Os09g08670	protein of unknown function DUF1296 domain containing protein, expressed
AT1G75240	homeobox protein 33	LOC_Os02g30310	ThiF family domain containing protein, putative, expressed
AT1G75250	RAD-like 6	LOC_Os02g39190	expressed protein
AT1G75280	NmrA-like negative transcriptional regulator family protein	LOC_Os06g20950	retrotransposon protein, putative, Ty1-copia subclass
AT1G75280	NmrA-like negative transcriptional regulator family protein	LOC_Os05g04820	MYB family transcription factor, putative, expressed
AT1G75400	RING/U-box superfamily protein	LOC_Os02g09340	expressed protein
AT1G75430	BEL1-like homeodomain 11	LOC_Os08g29240	retrotransposon protein, putative, Ty3-gypsy subclass, expressed
AT1G75700	HVA22-like protein G	LOC_Os12g36590	retrotransposon protein, putative, unclassified, expressed
AT1G75700	HVA22-like protein G	LOC_Os03g37970	ribosomal protein L13, putative, expressed
AT1G75785	NULL	LOC_Os03g37970	ribosomal protein L13, putative, expressed
AT1G75785	NULL	LOC_Os02g54160	AP2 domain containing protein, expressed
AT1G75800	Pathogenesis-related thaumatin superfamily protein	LOC_Os09g26420	AP2 domain containing protein, expressed
AT1G75920	GDSL-like Lipase/Acylhydrolase superfamily protein	LOC_Os04g55970	AP2-like ethylene-responsive transcription factor AINTEGUMENTA, putative, expressed
AT1G75920	GDSL-like Lipase/Acylhydrolase superfamily protein	LOC_Os05g50480	protein of unknown function DUF1296 domain containing protein, expressed
AT1G76100	plastocyanin 1	LOC_Os10g42650	retrotransposon protein, putative, unclassified, expressed
AT1G76100	plastocyanin 1	LOC_Os07g37650	GTPase-activating protein, putative, expressed
AT1G76100	plastocyanin 1	LOC_Os06g09390	AP2 domain containing protein, expressed
AT1G76100	plastocyanin 1	LOC_Os05g06940	relA-SpoT like protein RSH4, putative, expressed
AT1G76100	plastocyanin 1	LOC_Os04g31460	RALFL39 - Rapid ALkalinization Factor RALF family protein precursor, expressed
AT1G76100	plastocyanin 1	LOC_Os03g13590	potyvirus VPg interacting protein, putative, expressed
AT1G76100	plastocyanin 1	LOC_Os02g51830	tRNA synthetase class II core domain containing protein, expressed
AT1G76100	plastocyanin 1	LOC_Os02g09920	PHD-finger domain containing protein, putative, expressed
AT1G76100	plastocyanin 1	LOC_Os01g15640	no apical meristem protein, putative, expressed
AT1G76100	plastocyanin 1	LOC_Os12g18690	expressed protein
AT1G76100	plastocyanin 1	LOC_Os11g44240	transposon protein, putative, unclassified, expressed
AT1G76100	plastocyanin 1	LOC_Os11g27220	hypothetical protein
AT1G76100	plastocyanin 1	LOC_Os11g02190	expressed protein
AT1G76100	plastocyanin 1	LOC_Os09g16230	hypothetical protein
AT1G76100	plastocyanin 1	LOC_Os07g09020	argonaute, putative, expressed
AT1G76100	plastocyanin 1	LOC_Os06g02510	ribosomal protein L13, putative, expressed
AT1G76100	plastocyanin 1	LOC_Os05g11560	aquaporin protein, putative, expressed
AT1G76100	plastocyanin 1	LOC_Os02g39190	expressed protein
AT1G76560	CP12 domain-containing protein 3	LOC_Os09g14420	expressed protein
AT1G76570	Chlorophyll A-B binding family protein	LOC_Os11g34750	ABC1 family domain containing protein, putative, expressed
AT1G76570	Chlorophyll A-B binding family protein	LOC_Os11g29710	OsFBO4 - F-box and other domain containing protein, expressed
AT1G76570	Chlorophyll A-B binding family protein	LOC_Os11g26950	UDP-glucoronosyl and UDP-glucosyl transferase domain containing protein, expressed
AT1G76570	Chlorophyll A-B binding family protein	LOC_Os10g42650	retrotransposon protein, putative, unclassified, expressed
AT1G76570	Chlorophyll A-B binding family protein	LOC_Os10g29740	MBTB55 - Bric-a-Brac, Tramtrack, Broad Complex BTB domain with Meprin and TRAF Homology MATH domain, expressed
AT1G76570	Chlorophyll A-B binding family protein	LOC_Os09g29370	RING-H2 finger protein ATL5F, putative, expressed
AT1G76570	Chlorophyll A-B binding family protein	LOC_Os05g05710	serine/threonine-protein phosphatase 2A regulatory subunit B subunitgamma, putative, expressed
AT1G76570	Chlorophyll A-B binding family protein	LOC_Os04g57140	kinesin motor domain containing protein, putative, expressed
AT1G76570	Chlorophyll A-B binding family protein	LOC_Os04g21780	expressed protein
AT1G76570	Chlorophyll A-B binding family protein	LOC_Os03g10540	OsFBX78 - F-box domain containing protein, expressed
AT1G76570	Chlorophyll A-B binding family protein	LOC_Os03g08270	ataxin-2 C-terminal region family protein, expressed
AT1G76570	Chlorophyll A-B binding family protein	LOC_Os02g28780	retrotransposon protein, putative, Ty3-gypsy subclass, expressed
AT1G76570	Chlorophyll A-B binding family protein	LOC_Os01g54930	one zinc finger protein, putative, expressed
AT1G76570	Chlorophyll A-B binding family protein	LOC_Os01g32880	AP-3 complex subunit delta, putative, expressed
AT1G76720	eukaryotic translation initiation factor 2 (eIF-2) family protein	LOC_Os08g37920	ZOS8-09 - C2H2 zinc finger protein, expressed
AT1G76720	eukaryotic translation initiation factor 2 (eIF-2) family protein	LOC_Os10g07060	B3 DNA binding domain containing protein, expressed
AT1G77090	Mog1/PsbP/DUF1795-like photosystem II reaction center PsbP family protein	LOC_Os03g20780	ethylene-insensitive 3, putative, expressed
AT1G77600	ARM repeat superfamily protein	LOC_Os03g43590	LSTK-1-like kinase, putative, expressed
AT1G77610	EamA-like transporter family protein	LOC_Os08g22370	retrotransposon protein, putative, unclassified, expressed
AT1G77920	bZIP transcription factor family protein	LOC_Os01g47430	protein of unknown function DUF1296 domain containing protein, expressed
AT1G78020	Protein of unknown function (DUF581)	LOC_Os01g01320	retrotransposon protein, putative, Ty1-copia subclass, expressed
AT1G78180	Mitochondrial substrate carrier family protein	LOC_Os05g49180	protein of unknown function DUF1296 domain containing protein, expressed
AT1G78210	alpha/beta-Hydrolases superfamily protein	LOC_Os05g04820	MYB family transcription factor, putative, expressed
AT1G78320	glutathione S-transferase TAU 23	LOC_Os12g12260	diacylglycerol kinase 1, putative, expressed
AT1G78320	glutathione S-transferase TAU 23	LOC_Os02g39190	expressed protein
AT1G78320	glutathione S-transferase TAU 23	LOC_Os02g14980	calcium-binding EF hand family protein, putative, expressed
AT1G78360	glutathione S-transferase TAU 21	LOC_Os08g06560	ribosomal protein L13, putative, expressed
AT1G78620	Protein of unknown function DUF92, transmembrane	LOC_Os02g33750	transposon protein, putative, unclassified, expressed
AT1G78630	Ribosomal protein L13 family protein	LOC_Os12g40960	expressed protein
AT1G78630	Ribosomal protein L13 family protein	LOC_Os09g29370	RING-H2 finger protein ATL5F, putative, expressed
AT1G78630	Ribosomal protein L13 family protein	LOC_Os07g11650	LTPL164 - Protease inhibitor/seed storage/LTP family protein precursor, expressed
AT1G78630	Ribosomal protein L13 family protein	LOC_Os06g30280	expressed protein
AT1G78630	Ribosomal protein L13 family protein	LOC_Os06g09390	AP2 domain containing protein, expressed
AT1G78630	Ribosomal protein L13 family protein	LOC_Os05g01170	retrotransposon protein, putative, unclassified, expressed
AT1G78630	Ribosomal protein L13 family protein	LOC_Os03g31044	expressed protein
AT1G78630	Ribosomal protein L13 family protein	LOC_Os02g54160	AP2 domain containing protein, expressed
AT1G78630	Ribosomal protein L13 family protein	LOC_Os01g66280	transcriptional regulator, putative, expressed
AT1G78820	D-mannose binding lectin protein with Apple-like carbohydrate-binding domain	LOC_Os06g31070	PROLM24 - Prolamin precursor, expressed
AT1G79040	photosystem II subunit R	LOC_Os11g02190	expressed protein
AT1G79040	photosystem II subunit R	LOC_Os09g29370	RING-H2 finger protein ATL5F, putative, expressed
AT1G79040	photosystem II subunit R	LOC_Os08g37920	ZOS8-09 - C2H2 zinc finger protein, expressed
AT1G79040	photosystem II subunit R	LOC_Os06g28300	zinc knuckle family protein, expressed
AT1G79040	photosystem II subunit R	LOC_Os06g09390	AP2 domain containing protein, expressed
AT1G79040	photosystem II subunit R	LOC_Os06g02510	ribosomal protein L13, putative, expressed
AT1G79040	photosystem II subunit R	LOC_Os05g48970	zinc finger, C3HC4 type domain containing protein, expressed
AT1G79040	photosystem II subunit R	LOC_Os05g12170	plant-specific domain TIGR01589 family protein, putative, expressed
AT1G79040	photosystem II subunit R	LOC_Os03g08470	AP2 domain containing protein, expressed
AT1G79040	photosystem II subunit R	LOC_Os01g59850	GTPase-activating protein, putative, expressed
AT1G79040	photosystem II subunit R	LOC_Os01g15640	no apical meristem protein, putative, expressed
AT1G79040	photosystem II subunit R	LOC_Os01g07390	zinc finger, C3HC4 type family protein, expressed
AT1G79280	nuclear pore anchor	LOC_Os09g39420	WD domain, G-beta repeat domain containing protein, expressed
AT1G79280	nuclear pore anchor	LOC_Os09g29370	RING-H2 finger protein ATL5F, putative, expressed
AT1G79280	nuclear pore anchor	LOC_Os09g08670	protein of unknown function DUF1296 domain containing protein, expressed
AT1G79280	nuclear pore anchor	LOC_Os07g48630	ethylene-insensitive 3, putative, expressed
AT1G79280	nuclear pore anchor	LOC_Os06g15990	aldehyde dehydrogenase, putative, expressed
AT1G79280	nuclear pore anchor	LOC_Os01g59850	GTPase-activating protein, putative, expressed
AT1G79280	nuclear pore anchor	LOC_Os06g13860	RCD1, putative, expressed
AT1G79350	RING/FYVE/PHD zinc finger superfamily protein	LOC_Os10g25080	retrotransposon protein, putative, Ty3-gypsy subclass, expressed
AT1G79350	RING/FYVE/PHD zinc finger superfamily protein	LOC_Os08g08200	mRNA cap guanine-N7 methyltransferase 1, putative, expressed
AT1G79510	Uncharacterized conserved protein (DUF2358)	LOC_Os06g39900	agenet domain containing protein, putative, expressed
AT1G79510	Uncharacterized conserved protein (DUF2358)	LOC_Os02g54160	AP2 domain containing protein, expressed
AT1G79550	phosphoglycerate kinase	LOC_Os02g39190	expressed protein
AT1G79560	FTSH protease 12	LOC_Os01g01390	expressed protein
AT1G79880	RNA recognition motif (RRM)-containing protein	LOC_Os07g16480	retrotransposon protein, putative, Ty3-gypsy subclass, expressed
AT1G80030	Molecular chaperone Hsp40/DnaJ family protein	LOC_Os07g06400	expressed protein
AT1G80140	Pectin lyase-like superfamily protein	LOC_Os05g31920	FYVE zinc finger domain containing protein, expressed
AT1G80170	Pectin lyase-like superfamily protein	LOC_Os11g15440	retrotransposon protein, putative, unclassified, expressed
AT1G80270	PENTATRICOPEPTIDE REPEAT 596	LOC_Os02g51670	ethylene-responsive transcription factor, putative, expressed
AT1G80450	VQ motif-containing protein	LOC_Os09g11170	protein binding protein, putative, expressed
AT1G80450	VQ motif-containing protein	LOC_Os05g50480	protein of unknown function DUF1296 domain containing protein, expressed
AT1G80555	Isocitrate/isopropylmalate dehydrogenase family protein	LOC_Os02g26614	retrotransposon protein, putative, unclassified, expressed
AT2G01090	Ubiquinol-cytochrome C reductase hinge protein	LOC_Os05g27930	AP2 domain containing protein, expressed
AT2G01150	RING-H2 finger protein 2B	LOC_Os03g31360	glutelin, putative, expressed
AT2G01250	Ribosomal protein L30/L7 family protein	LOC_Os03g20790	ethylene-insensitive 3, putative, expressed
AT2G01270	quiescin-sulfhydryl oxidase 2	LOC_Os03g03860	expressed protein
AT2G01290	ribose-5-phosphate isomerase 2	LOC_Os08g06560	ribosomal protein L13, putative, expressed
AT2G01290	ribose-5-phosphate isomerase 2	LOC_Os07g38220	expressed protein
AT2G01350	quinolinate phoshoribosyltransferase	LOC_Os03g07800	RNA recognition motif containing protein, putative, expressed
AT2G01900	DNAse I-like superfamily protein	LOC_Os05g23250	Leucine Rich Repeat family protein, expressed
AT2G02390	glutathione S-transferase zeta 1	LOC_Os05g35170	no apical meristem protein, putative, expressed
AT2G02390	glutathione S-transferase zeta 1	LOC_Os03g39100	no apical meristem protein, expressed
AT2G02390	glutathione S-transferase zeta 1	LOC_Os02g17190	MYB family transcription factor, putative, expressed
AT2G02400	NAD(P)-binding Rossmann-fold superfamily protein	LOC_Os05g49180	protein of unknown function DUF1296 domain containing protein, expressed
AT2G02500	Nucleotide-diphospho-sugar transferases superfamily protein	LOC_Os05g50480	protein of unknown function DUF1296 domain containing protein, expressed
AT2G02930	glutathione S-transferase F3	LOC_Os04g48030	heat stress transcription factor B-1, putative, expressed
AT2G03010	Family of unknown function (DUF577)	LOC_Os08g29240	retrotransposon protein, putative, Ty3-gypsy subclass, expressed
AT2G03050	Mitochondrial transcription termination factor family protein	LOC_Os07g30950	hydroxylase, putative, expressed
AT2G03670	cell division cycle 48B	LOC_Os11g29770	retrotransposon protein, putative, unclassified, expressed
AT2G03840	tetraspanin13	LOC_Os09g29370	RING-H2 finger protein ATL5F, putative, expressed
AT2G03840	tetraspanin13	LOC_Os08g37904	ZOS8-08 - C2H2 zinc finger protein, expressed
AT2G03840	tetraspanin13	LOC_Os08g35240	AP2 domain containing protein, expressed
AT2G03840	tetraspanin13	LOC_Os05g50480	protein of unknown function DUF1296 domain containing protein, expressed
AT2G03850	Late embryogenesis abundant protein (LEA) family protein	LOC_Os04g55970	AP2-like ethylene-responsive transcription factor AINTEGUMENTA, putative, expressed
AT2G03980	GDSL-like Lipase/Acylhydrolase superfamily protein	LOC_Os09g26420	AP2 domain containing protein, expressed
AT2G04030	Chaperone protein htpG family protein	LOC_Os03g31070	protein kinase, putative, expressed
AT2G04160	Subtilisin-like serine endopeptidase family protein	LOC_Os09g29370	RING-H2 finger protein ATL5F, putative, expressed
AT2G04400	Aldolase-type TIM barrel family protein	LOC_Os09g29750	ZOS9-15 - C2H2 zinc finger protein, expressed
AT2G04700	ferredoxin thioredoxin reductase catalytic beta chain family protein	LOC_Os04g49510	CAMK_CAMK_like.27 - CAMK includes calcium/calmodulin depedent protein kinases, expressed
AT2G04700	ferredoxin thioredoxin reductase catalytic beta chain family protein	LOC_Os08g37904	ZOS8-08 - C2H2 zinc finger protein, expressed
AT2G05070	photosystem II light harvesting complex gene 2.2	LOC_Os01g21350	retrotransposon protein, putative, unclassified, expressed
AT2G05100	photosystem II light harvesting complex gene 2.1	LOC_Os10g39030	homeobox domain containing protein, expressed
AT2G05100	photosystem II light harvesting complex gene 2.1	LOC_Os10g07060	B3 DNA binding domain containing protein, expressed
AT2G05100	photosystem II light harvesting complex gene 2.1	LOC_Os09g29370	RING-H2 finger protein ATL5F, putative, expressed
AT2G05100	photosystem II light harvesting complex gene 2.1	LOC_Os07g39220	BES1/BZR1 homolog protein, putative, expressed
AT2G05100	photosystem II light harvesting complex gene 2.1	LOC_Os07g13920	no apical meristem protein, expressed
AT2G05100	photosystem II light harvesting complex gene 2.1	LOC_Os06g21590	chlorophyll A-B binding protein, putative, expressed
AT2G05100	photosystem II light harvesting complex gene 2.1	LOC_Os05g27930	AP2 domain containing protein, expressed
AT2G05100	photosystem II light harvesting complex gene 2.1	LOC_Os04g51490	retrotransposon protein, putative, unclassified, expressed
AT2G05100	photosystem II light harvesting complex gene 2.1	LOC_Os03g31044	expressed protein
AT2G05100	photosystem II light harvesting complex gene 2.1	LOC_Os03g20720	GTPase-activating protein, putative, expressed
AT2G05100	photosystem II light harvesting complex gene 2.1	LOC_Os03g13100	ariadne-1, putative, expressed
AT2G05100	photosystem II light harvesting complex gene 2.1	LOC_Os02g39190	expressed protein
AT2G05100	photosystem II light harvesting complex gene 2.1	LOC_Os02g18990	GDSL-like lipase/acylhydrolase, putative, expressed
AT2G05100	photosystem II light harvesting complex gene 2.1	LOC_Os02g10060	SWIRM domain containing protein, expressed
AT2G05100	photosystem II light harvesting complex gene 2.1	LOC_Os01g47430	protein of unknown function DUF1296 domain containing protein, expressed
AT2G05100	photosystem II light harvesting complex gene 2.1	LOC_Os01g28600	exo70 exocyst complex subunit family protein, putative, expressed
AT2G05100	photosystem II light harvesting complex gene 2.1	LOC_Os06g10980	xyloglucan fucosyltransferase, putative, expressed
AT2G05100	photosystem II light harvesting complex gene 2.1	LOC_Os02g54160	AP2 domain containing protein, expressed
AT2G05540	Glycine-rich protein family	LOC_Os05g48870	auxin response factor 15, putative, expressed
AT2G05540	Glycine-rich protein family	LOC_Os03g31044	expressed protein
AT2G06520	photosystem II subunit X	LOC_Os12g39970	expressed protein
AT2G06520	photosystem II subunit X	LOC_Os03g43590	LSTK-1-like kinase, putative, expressed
AT2G06520	photosystem II subunit X	LOC_Os03g01580	expressed protein
AT2G06520	photosystem II subunit X	LOC_Os02g57330	expressed protein
AT2G06520	photosystem II subunit X	LOC_Os02g54160	AP2 domain containing protein, expressed
AT2G07110	NULL	LOC_Os06g48950	auxin response factor 19, putative, expressed
AT2G07675	Ribosomal protein S12/S23 family protein	LOC_Os11g15750	retrotransposon protein, putative, unclassified, expressed
AT2G07768	Cytochrome C assembly protein	LOC_Os07g09020	argonaute, putative, expressed
AT2G07768	Cytochrome C assembly protein	LOC_Os07g01140	MBTB12 - Bric-a-Brac, Tramtrack, Broad Complex BTB domain with Meprin and TRAF Homology MATH domain, expressed
AT2G07768	Cytochrome C assembly protein	LOC_Os03g30530	expressed protein
AT2G07768	Cytochrome C assembly protein	LOC_Os02g49760	potassium transporter, putative, expressed
AT2G07768	Cytochrome C assembly protein	LOC_Os02g38750	expressed protein
AT2G10450	14-3-3 family protein	LOC_Os11g18120	retrotransposon protein, putative, LINE subclass, expressed
AT2G10450	14-3-3 family protein	LOC_Os07g46690	PHD-finger family protein, expressed
AT2G10450	14-3-3 family protein	LOC_Os05g13580	OsCML18 - Calmodulin-related calcium sensor protein, expressed
AT2G10975	NULL	LOC_Os11g11890	protein kinase domain containing protein, expressed
AT2G10975	NULL	LOC_Os09g38540	plastocyanin-like domain containing protein, putative, expressed
AT2G12190	Cytochrome P450 superfamily protein	LOC_Os02g51760	expressed protein
AT2G12550	ubiquitin-associated (UBA)/TS-N domain-containing protein	LOC_Os01g45430	expressed protein
AT2G12550	ubiquitin-associated (UBA)/TS-N domain-containing protein	LOC_Os01g18240	MYB family transcription factor, putative, expressed
AT2G12880	Zinc knuckle (CCHC-type) family protein	LOC_Os03g20720	GTPase-activating protein, putative, expressed
AT2G13820	Bifunctional inhibitor/lipid-transfer protein/seed storage 2S albumin superfamily protein	LOC_Os05g05710	serine/threonine-protein phosphatase 2A regulatory subunit B subunitgamma, putative, expressed
AT2G13820	Bifunctional inhibitor/lipid-transfer protein/seed storage 2S albumin superfamily protein	LOC_Os01g63910	AT hook motif family protein, expressed
AT2G13820	Bifunctional inhibitor/lipid-transfer protein/seed storage 2S albumin superfamily protein	LOC_Os03g12180	MA3 domain containing protein, expressed
AT2G13820	Bifunctional inhibitor/lipid-transfer protein/seed storage 2S albumin superfamily protein	LOC_Os01g44170	expressed protein
AT2G14835	RING/U-box superfamily protein	LOC_Os07g49230	ubiquitin-activating enzyme, putative, expressed
AT2G14835	RING/U-box superfamily protein	LOC_Os04g47310	expressed protein
AT2G14835	RING/U-box superfamily protein	LOC_Os04g47200	expressed protein
AT2G14835	RING/U-box superfamily protein	LOC_Os03g25550	myb-like DNA-binding domain containing protein, putative, expressed
AT2G14835	RING/U-box superfamily protein	LOC_Os03g03430	CBS domain containing protein, expressed
AT2G14835	RING/U-box superfamily protein	LOC_Os02g30310	ThiF family domain containing protein, putative, expressed
AT2G14890	arabinogalactan protein 9	LOC_Os02g57330	expressed protein
AT2G14890	arabinogalactan protein 9	LOC_Os01g04020	AP2 domain containing protein, expressed
AT2G14890	arabinogalactan protein 9	LOC_Os07g13770	UDP-glucoronosyl and UDP-glucosyl transferase domain containing protein, expressed
AT2G15310	ADP-ribosylation factor B1A	LOC_Os05g07140	zinc finger, C3HC4 type domain containing protein, expressed
AT2G15325	Bifunctional inhibitor/lipid-transfer protein/seed storage 2S albumin superfamily protein	LOC_Os12g08360	expressed protein
AT2G15325	Bifunctional inhibitor/lipid-transfer protein/seed storage 2S albumin superfamily protein	LOC_Os09g26420	AP2 domain containing protein, expressed
AT2G15325	Bifunctional inhibitor/lipid-transfer protein/seed storage 2S albumin superfamily protein	LOC_Os07g49230	ubiquitin-activating enzyme, putative, expressed
AT2G15480	UDP-glucosyl transferase 73B5	LOC_Os04g41540	OsCML22 - Calmodulin-related calcium sensor protein, expressed
AT2G15490	UDP-glycosyltransferase 73B4	LOC_Os09g29970	TMV-MP30 binding protein 2C, putative, expressed
AT2G15570	Thioredoxin superfamily protein	LOC_Os06g46860	expressed protein
AT2G15580	RING/U-box superfamily protein	LOC_Os03g20580	expressed protein
AT2G15820	endonucleases	LOC_Os02g39190	expressed protein
AT2G16005	MD-2-related lipid recognition domain-containing protein	LOC_Os03g08470	AP2 domain containing protein, expressed
AT2G16050	Cysteine/Histidine-rich C1 domain family protein	LOC_Os11g35090	kinesin motor domain containing protein, putative, expressed
AT2G16050	Cysteine/Histidine-rich C1 domain family protein	LOC_Os07g09020	argonaute, putative, expressed
AT2G16050	Cysteine/Histidine-rich C1 domain family protein	LOC_Os04g32960	TUDOR protein with multiple SNc domains, putative, expressed
AT2G16050	Cysteine/Histidine-rich C1 domain family protein	LOC_Os03g31044	expressed protein
AT2G16050	Cysteine/Histidine-rich C1 domain family protein	LOC_Os01g07120	AP2 domain containing protein, expressed
AT2G16510	ATPase, F0/V0 complex, subunit C protein	LOC_Os10g40540	enoyl-CoA hydratase/isomerase family protein, putative, expressed
AT2G16700	actin depolymerizing factor 5	LOC_Os11g05130	PHD-finger family protein, expressed
AT2G17140	Pentatricopeptide repeat (PPR) superfamily protein	LOC_Os09g35710	UBX domain-containing protein, putative, expressed
AT2G17230	EXORDIUM like 5	LOC_Os06g09660	auxin response factor, putative, expressed
AT2G17360	Ribosomal protein S4 (RPS4A) family protein	LOC_Os08g34760	expressed protein
AT2G17360	Ribosomal protein S4 (RPS4A) family protein	LOC_Os04g56530	STE_MEKK_ste11_MAP3K.1 - STE kinases include homologs to sterile 7, sterile 11 and sterile 20 from yeast, expressed
AT2G17440	plant intracellular ras group-related LRR 5	LOC_Os04g55970	AP2-like ethylene-responsive transcription factor AINTEGUMENTA, putative, expressed
AT2G18030	Peptide methionine sulfoxide reductase family protein	LOC_Os07g49230	ubiquitin-activating enzyme, putative, expressed
AT2G18080	Serine carboxypeptidase S28 family protein	LOC_Os06g40510	CRAL/TRIO domain containing protein, expressed
AT2G18110	Translation elongation factor EF1B/ribosomal protein S6 family protein	LOC_Os03g54890	ribosomal protein L13, putative, expressed
AT2G18110	Translation elongation factor EF1B/ribosomal protein S6 family protein	LOC_Os03g31070	protein kinase, putative, expressed
AT2G18390	ADP-ribosylation factor family protein	LOC_Os10g42650	retrotransposon protein, putative, unclassified, expressed
AT2G18390	ADP-ribosylation factor family protein	LOC_Os01g54930	one zinc finger protein, putative, expressed
AT2G18450	succinate dehydrogenase 1-2	LOC_Os03g19890	NADH dehydrogenase 1 alpha subcomplex subunit 5, putative, expressed
AT2G18790	phytochrome B	LOC_Os09g29750	ZOS9-15 - C2H2 zinc finger protein, expressed
AT2G18790	phytochrome B	LOC_Os02g30310	ThiF family domain containing protein, putative, expressed
AT2G19110	heavy metal atpase 4	LOC_Os07g42900	helicase domain-containing protein, putative, expressed
AT2G19770	profilin 5	LOC_Os11g29320	retrotransposon protein, putative, Ty1-copia subclass, expressed
AT2G19790	SNARE-like superfamily protein	LOC_Os01g15640	no apical meristem protein, putative, expressed
AT2G19970	CAP (Cysteine-rich secretory proteins, Antigen 5, and Pathogenesis-related 1 protein) superfamily protein	LOC_Os09g29370	RING-H2 finger protein ATL5F, putative, expressed
AT2G20060	Ribosomal protein L4/L1 family	LOC_Os02g41800	auxin response factor, putative, expressed
AT2G20240	Protein of unknown function (DUF3741)	LOC_Os02g08030	aldose 1-epimerase, putative, expressed
AT2G20260	photosystem I subunit E-2	LOC_Os10g38402	retrotransposon protein, putative, Ty3-gypsy subclass, expressed
AT2G20260	photosystem I subunit E-2	LOC_Os08g37904	ZOS8-08 - C2H2 zinc finger protein, expressed
AT2G20260	photosystem I subunit E-2	LOC_Os05g50480	protein of unknown function DUF1296 domain containing protein, expressed
AT2G20260	photosystem I subunit E-2	LOC_Os03g11200	pre-mRNA-processing factor 39, putative, expressed
AT2G20360	NAD(P)-binding Rossmann-fold superfamily protein	LOC_Os03g39100	no apical meristem protein, expressed
AT2G20530	prohibitin 6	LOC_Os08g26840	plant protein of unknown function domain containing protein, expressed
AT2G20530	prohibitin 6	LOC_Os02g39190	expressed protein
AT2G20830	transferases;folic acid binding	LOC_Os12g27520	serine/threonine-protein kinase AFC2, putative, expressed
AT2G20830	transferases;folic acid binding	LOC_Os04g55970	AP2-like ethylene-responsive transcription factor AINTEGUMENTA, putative, expressed
AT2G21160	Translocon-associated protein (TRAP), alpha subunit	LOC_Os03g47840	retrotransposon protein, putative, unclassified, expressed
AT2G21170	triosephosphate isomerase	LOC_Os01g50940	helix-loop-helix DNA-binding domain containing protein, expressed
AT2G21170	triosephosphate isomerase	LOC_Os10g42650	retrotransposon protein, putative, unclassified, expressed
AT2G21170	triosephosphate isomerase	LOC_Os03g39100	no apical meristem protein, expressed
AT2G21240	basic pentacysteine 4	LOC_Os05g50480	protein of unknown function DUF1296 domain containing protein, expressed
AT2G21330	fructose-bisphosphate aldolase 1	LOC_Os12g29710	NBS-LRR disease resistance protein, putative, expressed
AT2G21330	fructose-bisphosphate aldolase 1	LOC_Os10g19050	expressed protein
AT2G21330	fructose-bisphosphate aldolase 1	LOC_Os06g32120	retrotransposon protein, putative, Ty3-gypsy subclass, expressed
AT2G21330	fructose-bisphosphate aldolase 1	LOC_Os03g15360	nmrA-like family domain containing protein, expressed
AT2G21330	fructose-bisphosphate aldolase 1	LOC_Os02g54160	AP2 domain containing protein, expressed
AT2G21330	fructose-bisphosphate aldolase 1	LOC_Os01g73150	expressed protein
AT2G21330	fructose-bisphosphate aldolase 1	LOC_Os03g37970	ribosomal protein L13, putative, expressed
AT2G21330	fructose-bisphosphate aldolase 1	LOC_Os03g09840	C2 domain containing protein, putative, expressed
AT2G21530	SMAD/FHA domain-containing protein	LOC_Os06g02510	ribosomal protein L13, putative, expressed
AT2G21530	SMAD/FHA domain-containing protein	LOC_Os01g54930	one zinc finger protein, putative, expressed
AT2G21610	pectinesterase 11	LOC_Os11g15750	retrotransposon protein, putative, unclassified, expressed
AT2G21870	copper ion binding;cobalt ion binding;zinc ion binding	LOC_Os11g27490	expressed protein
AT2G22140	essential meiotic endonuclease 1B	LOC_Os01g67134	ribosomal L18p/L5e family protein, putative, expressed
AT2G22140	essential meiotic endonuclease 1B	LOC_Os01g47430	protein of unknown function DUF1296 domain containing protein, expressed
AT2G22475	GRAM domain family protein	LOC_Os05g37350	hhH-GPD superfamily base excision DNA repair protein, expressed
AT2G22500	uncoupling protein 5	LOC_Os08g06560	ribosomal protein L13, putative, expressed
AT2G22670	indoleacetic acid-induced protein 8	LOC_Os01g46850	expressed protein
AT2G22900	Galactosyl transferase GMA12/MNN10 family protein	LOC_Os01g18240	MYB family transcription factor, putative, expressed
AT2G23680	Cold acclimation protein WCOR413 family	LOC_Os05g50480	protein of unknown function DUF1296 domain containing protein, expressed
AT2G23680	Cold acclimation protein WCOR413 family	LOC_Os01g15640	no apical meristem protein, putative, expressed
AT2G23890	HAD-superfamily hydrolase, subfamily IG, 5'-nucleotidase	LOC_Os05g06940	relA-SpoT like protein RSH4, putative, expressed
AT2G23890	HAD-superfamily hydrolase, subfamily IG, 5'-nucleotidase	LOC_Os09g28940	ubiquitin carboxyl-terminal hydrolase domain containing protein, expressed
AT2G23890	HAD-superfamily hydrolase, subfamily IG, 5'-nucleotidase	LOC_Os02g39190	expressed protein
AT2G23900	Pectin lyase-like superfamily protein	LOC_Os08g44390	EF hand family protein, putative, expressed
AT2G23900	Pectin lyase-like superfamily protein	LOC_Os08g34890	OsFBDUF46 - F-box and DUF domain containing protein, expressed
AT2G23910	NAD(P)-binding Rossmann-fold superfamily protein	LOC_Os11g04620	retrotransposon protein, putative, unclassified, expressed
AT2G23990	early nodulin-like protein 11	LOC_Os07g49230	ubiquitin-activating enzyme, putative, expressed
AT2G24130	Leucine-rich receptor-like protein kinase family protein	LOC_Os06g02510	ribosomal protein L13, putative, expressed
AT2G24270	aldehyde dehydrogenase 11A3	LOC_Os10g41040	ternary complex factor MIP1, putative, expressed
AT2G24395	chaperone protein dnaJ-related	LOC_Os01g66280	transcriptional regulator, putative, expressed
AT2G24450	FASCICLIN-like arabinogalactan protein 3 precursor	LOC_Os11g35090	kinesin motor domain containing protein, putative, expressed
AT2G24450	FASCICLIN-like arabinogalactan protein 3 precursor	LOC_Os05g04820	MYB family transcription factor, putative, expressed
AT2G24510	F-box associated ubiquitination effector family protein	LOC_Os05g01250	SNF7 domain containing protein, putative, expressed
AT2G24560	GDSL-like Lipase/Acylhydrolase family protein	LOC_Os01g72530	OsCML31 - Calmodulin-related calcium sensor protein, expressed
AT2G24650	DNA binding;DNA binding;sequence-specific DNA binding transcription factors	LOC_Os05g35170	no apical meristem protein, putative, expressed
AT2G24860	DnaJ/Hsp40 cysteine-rich domain superfamily protein	LOC_Os01g47430	protein of unknown function DUF1296 domain containing protein, expressed
AT2G24960	NULL	LOC_Os02g08300	RAD23 DNA repair protein, putative, expressed
AT2G25170	chromatin remodeling factor CHD3 (PICKLE)	LOC_Os04g32960	TUDOR protein with multiple SNc domains, putative, expressed
AT2G25510	NULL	LOC_Os09g08670	protein of unknown function DUF1296 domain containing protein, expressed
AT2G25510	NULL	LOC_Os11g05130	PHD-finger family protein, expressed
AT2G25510	NULL	LOC_Os08g37904	ZOS8-08 - C2H2 zinc finger protein, expressed
AT2G25510	NULL	LOC_Os06g09390	AP2 domain containing protein, expressed
AT2G25510	NULL	LOC_Os05g05710	serine/threonine-protein phosphatase 2A regulatory subunit B subunitgamma, putative, expressed
AT2G25590	Plant Tudor-like protein	LOC_Os09g35710	UBX domain-containing protein, putative, expressed
AT2G25810	tonoplast intrinsic protein 4;1	LOC_Os02g10060	SWIRM domain containing protein, expressed
AT2G26210	Ankyrin repeat family protein	LOC_Os08g06560	ribosomal protein L13, putative, expressed
AT2G26250	3-ketoacyl-CoA synthase 10	LOC_Os10g02080	PTR-like peptide transporter, putatuve, expressed
AT2G26250	3-ketoacyl-CoA synthase 10	LOC_Os01g56800	MATH domain containing protein, expressed
AT2G26440	Plant invertase/pectin methylesterase inhibitor superfamily	LOC_Os01g70270	auxin response factor, putative, expressed
AT2G26550	heme oxygenase 2	LOC_Os04g32960	TUDOR protein with multiple SNc domains, putative, expressed
AT2G26590	regulatory particle non-ATPase 13	LOC_Os02g39190	expressed protein
AT2G26620	Pectin lyase-like superfamily protein	LOC_Os06g10480	expressed protein
AT2G26770	plectin-related	LOC_Os03g08470	AP2 domain containing protein, expressed
AT2G27000	cytochrome P450, family 705, subfamily A, polypeptide 8	LOC_Os02g03410	CAMK_CAMK_like.12 - CAMK includes calcium/calmodulin depedent protein kinases, expressed
AT2G27030	calmodulin 5	LOC_Os05g06890	relA-SpoT like protein RSH4, putative, expressed
AT2G27100	C2H2 zinc-finger protein SERRATE (SE)	LOC_Os02g57250	OsIAA10 - Auxin-responsive Aux/IAA gene family member, expressed
AT2G27150	abscisic aldehyde oxidase 3	LOC_Os08g35880	OsFBX294 - F-box domain containing protein, expressed
AT2G27450	nitrilase-like protein 1	LOC_Os06g09390	AP2 domain containing protein, expressed
AT2G27535	ribosomal protein L10A family protein	LOC_Os08g40900	auxin response factor, putative, expressed
AT2G27775	NULL	LOC_Os02g39190	expressed protein
AT2G27930	PLATZ transcription factor family protein	LOC_Os05g03620	TKL_IRAK_CR4L.4 - The CR4L subfamily has homology with Crinkly4, expressed
AT2G27930	PLATZ transcription factor family protein	LOC_Os02g20020	retrotransposon protein, putative, Ty3-gypsy subclass, expressed
AT2G28080	UDP-Glycosyltransferase superfamily protein	LOC_Os02g39190	expressed protein
AT2G28190	copper/zinc superoxide dismutase 2	LOC_Os03g61620	expressed protein
AT2G28315	Nucleotide/sugar transporter family protein	LOC_Os04g35510	CENP-E-like kinetochore protein, putative, expressed
AT2G28315	Nucleotide/sugar transporter family protein	LOC_Os05g25960	no apical meristem protein, expressed
AT2G28350	auxin response factor 10	LOC_Os06g02510	ribosomal protein L13, putative, expressed
AT2G28605	Photosystem II reaction center PsbP family protein	LOC_Os01g21350	retrotransposon protein, putative, unclassified, expressed
AT2G28680	RmlC-like cupins superfamily protein	LOC_Os08g07490	expressed protein
AT2G28860	cytochrome P450, family 710, subfamily A, polypeptide 4	LOC_Os08g15190	expressed protein
AT2G28900	outer plastid envelope protein 16-1	LOC_Os09g29370	RING-H2 finger protein ATL5F, putative, expressed
AT2G28900	outer plastid envelope protein 16-1	LOC_Os09g06400	retrotransposon protein, putative, unclassified, expressed
AT2G29090	cytochrome P450, family 707, subfamily A, polypeptide 2	LOC_Os06g23590	expressed protein
AT2G29440	glutathione S-transferase tau 6	LOC_Os12g03720	glucosamine--fructose-6-phosphate aminotransferase 1, putative, expressed
AT2G29460	glutathione S-transferase tau 4	LOC_Os07g11280	pentatricopeptide containing protein, putative, expressed
AT2G29480	glutathione S-transferase tau 2	LOC_Os04g32960	TUDOR protein with multiple SNc domains, putative, expressed
AT2G29690	anthranilate synthase 2	LOC_Os02g26614	retrotransposon protein, putative, unclassified, expressed
AT2G29870	Aquaporin-like superfamily protein	LOC_Os09g29370	RING-H2 finger protein ATL5F, putative, expressed
AT2G29990	alternative NAD(P)H dehydrogenase 2	LOC_Os08g03560	chloroplast unusual positioning protein, putative, expressed
AT2G30100	pentatricopeptide (PPR) repeat-containing protein	LOC_Os02g04810	auxin response factor 5, putative, expressed
AT2G30350	Excinuclease ABC, C subunit, N-terminal	LOC_Os10g35150	expressed protein
AT2G30570	photosystem II reaction center W	LOC_Os11g29710	OsFBO4 - F-box and other domain containing protein, expressed
AT2G30570	photosystem II reaction center W	LOC_Os10g42650	retrotransposon protein, putative, unclassified, expressed
AT2G30570	photosystem II reaction center W	LOC_Os09g08670	protein of unknown function DUF1296 domain containing protein, expressed
AT2G30570	photosystem II reaction center W	LOC_Os09g06530	expressed protein
AT2G30570	photosystem II reaction center W	LOC_Os07g09830	no apical meristem protein, expressed
AT2G30570	photosystem II reaction center W	LOC_Os06g13110	retrotransposon protein, putative, unclassified, expressed
AT2G30570	photosystem II reaction center W	LOC_Os06g02510	ribosomal protein L13, putative, expressed
AT2G30570	photosystem II reaction center W	LOC_Os05g27930	AP2 domain containing protein, expressed
AT2G30570	photosystem II reaction center W	LOC_Os04g42470	regulatory subunit, putative, expressed
AT2G30570	photosystem II reaction center W	LOC_Os02g55210	carboxyl-terminal proteinase, putative, expressed
AT2G30570	photosystem II reaction center W	LOC_Os02g54160	AP2 domain containing protein, expressed
AT2G30570	photosystem II reaction center W	LOC_Os02g30280	expressed protein
AT2G30570	photosystem II reaction center W	LOC_Os01g72530	OsCML31 - Calmodulin-related calcium sensor protein, expressed
AT2G30570	photosystem II reaction center W	LOC_Os01g59850	GTPase-activating protein, putative, expressed
AT2G30790	photosystem II subunit P-2	LOC_Os09g29970	TMV-MP30 binding protein 2C, putative, expressed
AT2G30790	photosystem II subunit P-2	LOC_Os06g51250	EF hand family protein, putative, expressed
AT2G30790	photosystem II subunit P-2	LOC_Os06g07540	WD-40 repeat family protein, putative, expressed
AT2G30860	glutathione S-transferase PHI 9	LOC_Os02g09760	expressed protein
AT2G30860	glutathione S-transferase PHI 9	LOC_Os01g04020	AP2 domain containing protein, expressed
AT2G31005	NULL	LOC_Os10g02500	serine/threonine-protein kinase BRI1-like 2 precursor, putative, expressed
AT2G31130	NULL	LOC_Os09g29370	RING-H2 finger protein ATL5F, putative, expressed
AT2G31380	salt tolerance homologue	LOC_Os08g21380	retrotransposon protein, putative, unclassified, expressed
AT2G31580	tRNAHis guanylyltransferase	LOC_Os02g34040	retrotransposon protein, putative, Ty1-copia subclass, expressed
AT2G31670	Stress responsive alpha-beta barrel domain protein	LOC_Os07g32200	transposon protein, putative, CACTA, En/Spm sub-class
AT2G31840	Thioredoxin superfamily protein	LOC_Os03g03860	expressed protein
AT2G32090	Lactoylglutathione lyase / glyoxalase I family protein	LOC_Os08g01750	SAC domain containing protein, putative, expressed
AT2G32220	Ribosomal L27e protein family	LOC_Os02g39190	expressed protein
AT2G32220	Ribosomal L27e protein family	LOC_Os01g27160	cullin, putative, expressed
AT2G32280	Protein of unknown function (DUF1218)	LOC_Os04g45970	glutamate dehydrogenase protein, putative, expressed
AT2G32530	cellulose synthase-like B3	LOC_Os04g57640	RCD1, putative, expressed
AT2G32860	beta glucosidase 33	LOC_Os09g39420	WD domain, G-beta repeat domain containing protein, expressed
AT2G32880	TRAF-like family protein	LOC_Os01g47430	protein of unknown function DUF1296 domain containing protein, expressed
AT2G33040	gamma subunit of Mt ATP synthase	LOC_Os03g42670	transposon protein, putative, unclassified, expressed
AT2G33040	gamma subunit of Mt ATP synthase	LOC_Os02g02400	catalase isozyme A, putative, expressed
AT2G33220	GRIM-19 protein	LOC_Os11g37870	stripe rust resistance protein Yr10, putative, expressed
AT2G33220	GRIM-19 protein	LOC_Os10g37660	trehalase precursor, putative, expressed
AT2G33220	GRIM-19 protein	LOC_Os09g29370	RING-H2 finger protein ATL5F, putative, expressed
AT2G33220	GRIM-19 protein	LOC_Os09g26420	AP2 domain containing protein, expressed
AT2G33220	GRIM-19 protein	LOC_Os06g45380	vacuolar-sorting receptor precursor, putative, expressed
AT2G33220	GRIM-19 protein	LOC_Os05g06940	relA-SpoT like protein RSH4, putative, expressed
AT2G33220	GRIM-19 protein	LOC_Os04g52290	PPR repeat domain containing protein, putative, expressed
AT2G33220	GRIM-19 protein	LOC_Os03g39100	no apical meristem protein, expressed
AT2G33220	GRIM-19 protein	LOC_Os03g31044	expressed protein
AT2G33240	myosin XI D	LOC_Os07g48630	ethylene-insensitive 3, putative, expressed
AT2G33240	myosin XI D	LOC_Os02g54160	AP2 domain containing protein, expressed
AT2G33350	CCT motif family protein	LOC_Os02g39190	expressed protein
AT2G33410	RNA-binding (RRM/RBD/RNP motifs) family protein	LOC_Os02g54160	AP2 domain containing protein, expressed
AT2G33450	Ribosomal L28 family	LOC_Os07g12920	expressed protein
AT2G33740	Nitrogen regulatory PII-like, alpha/beta	LOC_Os06g02510	ribosomal protein L13, putative, expressed
AT2G33800	Ribosomal protein S5 family protein	LOC_Os05g05710	serine/threonine-protein phosphatase 2A regulatory subunit B subunitgamma, putative, expressed
AT2G33870	RAB GTPase homolog A1H	LOC_Os12g16220	nmrA-like family domain containing protein, expressed
AT2G34180	CBL-interacting protein kinase 13	LOC_Os10g42650	retrotransposon protein, putative, unclassified, expressed
AT2G34180	CBL-interacting protein kinase 13	LOC_Os04g43380	Os4bglu15 - GH1 gene fragment, expressed
AT2G34350	Nodulin-like / Major Facilitator Superfamily protein	LOC_Os02g39190	expressed protein
AT2G34390	NOD26-like intrinsic protein 2;1	LOC_Os11g04680	zinc finger, C3HC4 type domain containing protein, expressed
AT2G34420	photosystem II light harvesting complex gene B1B2	LOC_Os10g28340	heat stress transcription factor, putative, expressed
AT2G34420	photosystem II light harvesting complex gene B1B2	LOC_Os08g41950	OsMADS7 - MADS-box family gene with MIKCc type-box, expressed
AT2G34420	photosystem II light harvesting complex gene B1B2	LOC_Os08g36700	HSF-type DNA-binding domain containing protein, expressed
AT2G34420	photosystem II light harvesting complex gene B1B2	LOC_Os08g21380	retrotransposon protein, putative, unclassified, expressed
AT2G34420	photosystem II light harvesting complex gene B1B2	LOC_Os07g09740	no apical meristem protein, expressed
AT2G34420	photosystem II light harvesting complex gene B1B2	LOC_Os06g28390	retrotransposon protein, putative, unclassified, expressed
AT2G34420	photosystem II light harvesting complex gene B1B2	LOC_Os05g31910	white-brown complex homolog protein 16, putative, expressed
AT2G34420	photosystem II light harvesting complex gene B1B2	LOC_Os05g27930	AP2 domain containing protein, expressed
AT2G34420	photosystem II light harvesting complex gene B1B2	LOC_Os03g08470	AP2 domain containing protein, expressed
AT2G34430	light-harvesting chlorophyll-protein complex II subunit B1	LOC_Os10g13500	expressed protein
AT2G34430	light-harvesting chlorophyll-protein complex II subunit B1	LOC_Os09g29750	ZOS9-15 - C2H2 zinc finger protein, expressed
AT2G34430	light-harvesting chlorophyll-protein complex II subunit B1	LOC_Os09g25730	transposon protein, putative, unclassified, expressed
AT2G34430	light-harvesting chlorophyll-protein complex II subunit B1	LOC_Os06g49890	coiled-coil domain-containing protein 90A, mitochondrial precursor, putative, expressed
AT2G34430	light-harvesting chlorophyll-protein complex II subunit B1	LOC_Os06g48950	auxin response factor 19, putative, expressed
AT2G34430	light-harvesting chlorophyll-protein complex II subunit B1	LOC_Os05g35170	no apical meristem protein, putative, expressed
AT2G34430	light-harvesting chlorophyll-protein complex II subunit B1	LOC_Os04g47180	expressed protein
AT2G34430	light-harvesting chlorophyll-protein complex II subunit B1	LOC_Os01g64530	expressed protein
AT2G34430	light-harvesting chlorophyll-protein complex II subunit B1	LOC_Os01g59850	GTPase-activating protein, putative, expressed
AT2G34470	urease accessory protein G	LOC_Os07g48630	ethylene-insensitive 3, putative, expressed
AT2G34470	urease accessory protein G	LOC_Os06g40510	CRAL/TRIO domain containing protein, expressed
AT2G34470	urease accessory protein G	LOC_Os02g39190	expressed protein
AT2G34510	Protein of unknown function, DUF642	LOC_Os03g20720	GTPase-activating protein, putative, expressed
AT2G34520	mitochondrial ribosomal protein S14	LOC_Os03g10540	OsFBX78 - F-box domain containing protein, expressed
AT2G34560	P-loop containing nucleoside triphosphate hydrolases superfamily protein	LOC_Os02g04530	rust resistance-like protein RP1, putative, expressed
AT2G35190	novel plant snare 11	LOC_Os06g09390	AP2 domain containing protein, expressed
AT2G35490	Plastid-lipid associated protein PAP / fibrillin family protein	LOC_Os09g29750	ZOS9-15 - C2H2 zinc finger protein, expressed
AT2G35490	Plastid-lipid associated protein PAP / fibrillin family protein	LOC_Os04g33780	OTU-like cysteine protease family protein, putative, expressed
AT2G35920	RNA helicase family protein	LOC_Os03g10540	OsFBX78 - F-box domain containing protein, expressed
AT2G36020	HVA22-like protein J	LOC_Os03g10540	OsFBX78 - F-box domain containing protein, expressed
AT2G36020	HVA22-like protein J	LOC_Os01g18240	MYB family transcription factor, putative, expressed
AT2G36170	Ubiquitin supergroup;Ribosomal protein L40e	LOC_Os11g42620	retrotransposon protein, putative, Ty3-gypsy subclass, expressed
AT2G36170	Ubiquitin supergroup;Ribosomal protein L40e	LOC_Os08g42690	ankyrin repeat domain containing protein, expressed
AT2G36170	Ubiquitin supergroup;Ribosomal protein L40e	LOC_Os07g29640	expressed protein
AT2G36170	Ubiquitin supergroup;Ribosomal protein L40e	LOC_Os05g49390	expressed protein
AT2G36170	Ubiquitin supergroup;Ribosomal protein L40e	LOC_Os05g34800	expressed protein
AT2G36170	Ubiquitin supergroup;Ribosomal protein L40e	LOC_Os03g03860	expressed protein
AT2G36170	Ubiquitin supergroup;Ribosomal protein L40e	LOC_Os02g15980	expressed protein
AT2G36240	pentatricopeptide (PPR) repeat-containing protein	LOC_Os10g37660	trehalase precursor, putative, expressed
AT2G36330	Uncharacterised protein family (UPF0497)	LOC_Os01g22336	peroxidase precursor, putative, expressed
AT2G36350	Protein kinase superfamily protein	LOC_Os07g12240	EF hand family protein, putative, expressed
AT2G36530	Enolase	LOC_Os03g53280	WD domain containing protein, putative, expressed
AT2G36620	ribosomal protein L24	LOC_Os12g25070	retrotransposon protein, putative, unclassified, expressed
AT2G36620	ribosomal protein L24	LOC_Os07g09830	no apical meristem protein, expressed
AT2G36660	poly(A) binding protein 7	LOC_Os08g37920	ZOS8-09 - C2H2 zinc finger protein, expressed
AT2G36830	gamma tonoplast intrinsic protein	LOC_Os07g43540	ORC6 - Putative origin recognition complex subunit 6, expressed
AT2G36830	gamma tonoplast intrinsic protein	LOC_Os06g12882	S phase cyclin A-associated protein in the ER, putative, expressed
AT2G36880	methionine adenosyltransferase 3	LOC_Os05g48120	expressed protein
AT2G36880	methionine adenosyltransferase 3	LOC_Os02g56120	OsIAA9 - Auxin-responsive Aux/IAA gene family member, expressed
AT2G37020	Translin family protein	LOC_Os06g30440	OsGH3.7 - Probable indole-3-acetic acid-amido synthetase, expressed
AT2G37130	Peroxidase superfamily protein	LOC_Os11g05130	PHD-finger family protein, expressed
AT2G37190	Ribosomal protein L11 family protein	LOC_Os07g49230	ubiquitin-activating enzyme, putative, expressed
AT2G37220	RNA-binding (RRM/RBD/RNP motifs) family protein	LOC_Os06g09390	AP2 domain containing protein, expressed
AT2G37220	RNA-binding (RRM/RBD/RNP motifs) family protein	LOC_Os02g54160	AP2 domain containing protein, expressed
AT2G37220	RNA-binding (RRM/RBD/RNP motifs) family protein	LOC_Os02g30040	retrotransposon protein, putative, Ty3-gypsy subclass, expressed
AT2G37220	RNA-binding (RRM/RBD/RNP motifs) family protein	LOC_Os01g54930	one zinc finger protein, putative, expressed
AT2G37270	ribosomal protein 5B	LOC_Os12g02130	expressed protein
AT2G37450	nodulin MtN21 /EamA-like transporter family protein	LOC_Os06g07040	OsIAA20 - Auxin-responsive Aux/IAA gene family member, expressed
AT2G37920	copper ion transmembrane transporters	LOC_Os07g01140	MBTB12 - Bric-a-Brac, Tramtrack, Broad Complex BTB domain with Meprin and TRAF Homology MATH domain, expressed
AT2G37990	ribosome biogenesis regulatory protein (RRS1) family protein	LOC_Os04g41540	OsCML22 - Calmodulin-related calcium sensor protein, expressed
AT2G38250	Homeodomain-like superfamily protein	LOC_Os06g02510	ribosomal protein L13, putative, expressed
AT2G38380	Peroxidase superfamily protein	LOC_Os02g39190	expressed protein
AT2G38470	WRKY DNA-binding protein 33	LOC_Os12g26204	transposon protein, putative, unclassified, expressed
AT2G38590	F-box and associated interaction domains-containing protein	LOC_Os03g31070	protein kinase, putative, expressed
AT2G38840	Guanylate-binding family protein	LOC_Os05g15530	aminotransferase domain containing protein, putative, expressed
AT2G38860	Class I glutamine amidotransferase-like superfamily protein	LOC_Os03g19890	NADH dehydrogenase 1 alpha subcomplex subunit 5, putative, expressed
AT2G39010	plasma membrane intrinsic protein 2E	LOC_Os11g03610	OsFBX394 - F-box domain containing protein, expressed
AT2G39380	exocyst subunit exo70 family protein H2	LOC_Os02g10720	expressed protein
AT2G39730	rubisco activase	LOC_Os08g39830	ethylene-insensitive 3, putative, expressed
AT2G39730	rubisco activase	LOC_Os02g39190	expressed protein
AT2G39730	rubisco activase	LOC_Os01g63580	glycerol-3-phosphate acyltransferase, putative, expressed
AT2G39730	rubisco activase	LOC_Os09g26420	AP2 domain containing protein, expressed
AT2G39730	rubisco activase	LOC_Os09g15560	OsFBX314 - F-box domain containing protein, expressed
AT2G40060	Clathrin light chain protein	LOC_Os11g02190	expressed protein
AT2G40100	light harvesting complex photosystem II	LOC_Os11g27220	hypothetical protein
AT2G40100	light harvesting complex photosystem II	LOC_Os11g24930	retrotransposon protein, putative, Ty3-gypsy subclass, expressed
AT2G40100	light harvesting complex photosystem II	LOC_Os11g08940	RNA polymerases N 8 kDa subunit, putative, expressed
AT2G40100	light harvesting complex photosystem II	LOC_Os10g35210	expressed protein
AT2G40100	light harvesting complex photosystem II	LOC_Os08g37920	ZOS8-09 - C2H2 zinc finger protein, expressed
AT2G40100	light harvesting complex photosystem II	LOC_Os03g12820	ATP8, putative, expressed
AT2G40100	light harvesting complex photosystem II	LOC_Os01g18240	MYB family transcription factor, putative, expressed
AT2G40100	light harvesting complex photosystem II	LOC_Os12g40520	MATH domain containing protein, expressed
AT2G40100	light harvesting complex photosystem II	LOC_Os11g40420	expressed protein
AT2G40100	light harvesting complex photosystem II	LOC_Os11g05130	PHD-finger family protein, expressed
AT2G40100	light harvesting complex photosystem II	LOC_Os10g42650	retrotransposon protein, putative, unclassified, expressed
AT2G40100	light harvesting complex photosystem II	LOC_Os09g29370	RING-H2 finger protein ATL5F, putative, expressed
AT2G40100	light harvesting complex photosystem II	LOC_Os08g37904	ZOS8-08 - C2H2 zinc finger protein, expressed
AT2G40100	light harvesting complex photosystem II	LOC_Os07g47950	expressed protein
AT2G40100	light harvesting complex photosystem II	LOC_Os04g57640	RCD1, putative, expressed
AT2G40100	light harvesting complex photosystem II	LOC_Os03g61620	expressed protein
AT2G40100	light harvesting complex photosystem II	LOC_Os03g37970	ribosomal protein L13, putative, expressed
AT2G40100	light harvesting complex photosystem II	LOC_Os03g31044	expressed protein
AT2G40100	light harvesting complex photosystem II	LOC_Os03g02330	AAA-type ATPase family protein, putative, expressed
AT2G40100	light harvesting complex photosystem II	LOC_Os02g49190	SWI/SNF-related matrix-associated actin-dependent regulator of chromatin subfamily B member 1, putative, expressed
AT2G40100	light harvesting complex photosystem II	LOC_Os02g39190	expressed protein
AT2G40100	light harvesting complex photosystem II	LOC_Os01g56800	MATH domain containing protein, expressed
AT2G40100	light harvesting complex photosystem II	LOC_Os01g47430	protein of unknown function DUF1296 domain containing protein, expressed
AT2G40430	NULL	LOC_Os09g37510	DUF292 domain containing protein, expressed
AT2G40590	Ribosomal protein S26e family protein	LOC_Os05g34540	rab GDP dissociation inhibitor alpha, putative, expressed
AT2G40630	Uncharacterised conserved protein (UCP030365)	LOC_Os05g50480	protein of unknown function DUF1296 domain containing protein, expressed
AT2G41010	calmodulin (CAM)-binding protein of 25 kDa	LOC_Os08g09230	starch synthase III, putative, expressed
AT2G41050	PQ-loop repeat family protein / transmembrane family protein	LOC_Os07g22420	retrotransposon protein, putative, Ty3-gypsy subclass, expressed
AT2G41290	strictosidine synthase-like 2	LOC_Os02g30310	ThiF family domain containing protein, putative, expressed
AT2G41430	dehydration-induced protein (ERD15)	LOC_Os03g49170	zinc finger family protein, putative, expressed
AT2G41430	dehydration-induced protein (ERD15)	LOC_Os02g39190	expressed protein
AT2G41430	dehydration-induced protein (ERD15)	LOC_Os10g42650	retrotransposon protein, putative, unclassified, expressed
AT2G41650	NULL	LOC_Os11g02190	expressed protein
AT2G41650	NULL	LOC_Os09g29500	retrotransposon protein, putative, unclassified
AT2G41650	NULL	LOC_Os09g29370	RING-H2 finger protein ATL5F, putative, expressed
AT2G41650	NULL	LOC_Os07g48780	OsCam1-2 - Calmodulin, expressed
AT2G41650	NULL	LOC_Os06g09890	smr domain containing protein, expressed
AT2G41650	NULL	LOC_Os06g02510	ribosomal protein L13, putative, expressed
AT2G41650	NULL	LOC_Os05g30060	retrotransposon protein, putative, unclassified, expressed
AT2G41650	NULL	LOC_Os03g10540	OsFBX78 - F-box domain containing protein, expressed
AT2G41650	NULL	LOC_Os02g20690	speckle-type POZ protein, putative
AT2G41890	curculin-like (mannose-binding) lectin family protein / PAN domain-containing protein	LOC_Os10g42650	retrotransposon protein, putative, unclassified, expressed
AT2G42160	zinc finger (ubiquitin-hydrolase) domain-containing protein	LOC_Os02g39190	expressed protein
AT2G42270	U5 small nuclear ribonucleoprotein helicase	LOC_Os10g42650	retrotransposon protein, putative, unclassified, expressed
AT2G42270	U5 small nuclear ribonucleoprotein helicase	LOC_Os02g30280	expressed protein
AT2G42510	NULL	LOC_Os09g29750	ZOS9-15 - C2H2 zinc finger protein, expressed
AT2G42510	NULL	LOC_Os03g10540	OsFBX78 - F-box domain containing protein, expressed
AT2G42510	NULL	LOC_Os10g31040	Citrate transporter protein, putative, expressed
AT2G42510	NULL	LOC_Os07g07320	glutathione S-transferase, putative, expressed
AT2G42590	general regulatory factor 9	LOC_Os08g40900	auxin response factor, putative, expressed
AT2G42590	general regulatory factor 9	LOC_Os03g39050	no apical meristem protein, expressed
AT2G42710	Ribosomal protein L1p/L10e family	LOC_Os12g08390	hypothetical protein
AT2G42750	DNAJ heat shock N-terminal domain-containing protein	LOC_Os09g06400	retrotransposon protein, putative, unclassified, expressed
AT2G42850	cytochrome P450, family 718	LOC_Os12g27220	transferase family protein, putative, expressed
AT2G43160	ENTH/VHS family protein	LOC_Os10g38402	retrotransposon protein, putative, Ty3-gypsy subclass, expressed
AT2G43200	S-adenosyl-L-methionine-dependent methyltransferases superfamily protein	LOC_Os05g14350	retrotransposon protein, putative, unclassified, expressed
AT2G43235	NULL	LOC_Os06g35600	retrotransposon, putative, centromere-specific, expressed
AT2G43235	NULL	LOC_Os05g50480	protein of unknown function DUF1296 domain containing protein, expressed
AT2G43430	glyoxalase 2-1	LOC_Os06g38950	ABC transporter, ATP-binding protein, putative, expressed
AT2G43460	Ribosomal L38e protein family	LOC_Os05g27930	AP2 domain containing protein, expressed
AT2G43480	Peroxidase superfamily protein	LOC_Os08g21380	retrotransposon protein, putative, unclassified, expressed
AT2G43530	Scorpion toxin-like knottin superfamily protein	LOC_Os04g55970	AP2-like ethylene-responsive transcription factor AINTEGUMENTA, putative, expressed
AT2G43640	Signal recognition particle, SRP9/SRP14 subunit	LOC_Os03g05310	pheophorbide a oxygenase, chloroplast precursor, putative, expressed
AT2G43640	Signal recognition particle, SRP9/SRP14 subunit	LOC_Os04g18010	cleavage and polyadenylation specificity factor subunit 1, putative, expressed
AT2G43660	Carbohydrate-binding X8 domain superfamily protein	LOC_Os01g66280	transcriptional regulator, putative, expressed
AT2G43890	Pectin lyase-like superfamily protein	LOC_Os03g52794	phosphatidylinositol kinase, putative, expressed
AT2G44180	methionine aminopeptidase 2A	LOC_Os01g59850	GTPase-activating protein, putative, expressed
AT2G44290	Bifunctional inhibitor/lipid-transfer protein/seed storage 2S albumin superfamily protein	LOC_Os02g38750	expressed protein
AT2G44480	beta glucosidase 17	LOC_Os01g72530	OsCML31 - Calmodulin-related calcium sensor protein, expressed
AT2G44650	chloroplast chaperonin 10	LOC_Os02g30310	ThiF family domain containing protein, putative, expressed
AT2G44710	RNA-binding (RRM/RBD/RNP motifs) family protein	LOC_Os01g12580	late embryogenesis abundant protein, putative, expressed
AT2G44790	uclacyanin 2	LOC_Os08g37920	ZOS8-09 - C2H2 zinc finger protein, expressed
AT2G44860	Ribosomal protein L24e family protein	LOC_Os12g27220	transferase family protein, putative, expressed
AT2G44860	Ribosomal protein L24e family protein	LOC_Os11g05340	transposon protein, putative, unclassified, expressed
AT2G44860	Ribosomal protein L24e family protein	LOC_Os10g42650	retrotransposon protein, putative, unclassified, expressed
AT2G44860	Ribosomal protein L24e family protein	LOC_Os03g01240	CCR4-Not complex component, Not1domain containing protein, expressed
AT2G44860	Ribosomal protein L24e family protein	LOC_Os02g54160	AP2 domain containing protein, expressed
AT2G44860	Ribosomal protein L24e family protein	LOC_Os02g30310	ThiF family domain containing protein, putative, expressed
AT2G44860	Ribosomal protein L24e family protein	LOC_Os01g67750	expressed protein
AT2G44860	Ribosomal protein L24e family protein	LOC_Os01g45420	ubiquitin family protein, putative, expressed
AT2G45250	Integral membrane protein hemolysin-III homolog	LOC_Os12g36590	retrotransposon protein, putative, unclassified, expressed
AT2G45250	Integral membrane protein hemolysin-III homolog	LOC_Os12g27220	transferase family protein, putative, expressed
AT2G45250	Integral membrane protein hemolysin-III homolog	LOC_Os11g04990	expressed protein
AT2G45250	Integral membrane protein hemolysin-III homolog	LOC_Os10g33760	No apical meristem protein, putative, expressed
AT2G45250	Integral membrane protein hemolysin-III homolog	LOC_Os08g37920	ZOS8-09 - C2H2 zinc finger protein, expressed
AT2G45250	Integral membrane protein hemolysin-III homolog	LOC_Os08g06560	ribosomal protein L13, putative, expressed
AT2G45250	Integral membrane protein hemolysin-III homolog	LOC_Os07g09020	argonaute, putative, expressed
AT2G45250	Integral membrane protein hemolysin-III homolog	LOC_Os04g41540	OsCML22 - Calmodulin-related calcium sensor protein, expressed
AT2G45250	Integral membrane protein hemolysin-III homolog	LOC_Os03g15360	nmrA-like family domain containing protein, expressed
AT2G45250	Integral membrane protein hemolysin-III homolog	LOC_Os03g08430	SAC domain containing protein, putative, expressed
AT2G45250	Integral membrane protein hemolysin-III homolog	LOC_Os02g39190	expressed protein
AT2G45250	Integral membrane protein hemolysin-III homolog	LOC_Os01g34300	expressed protein
AT2G45250	Integral membrane protein hemolysin-III homolog	LOC_Os01g07980	ankyrin, putative, expressed
AT2G45290	Transketolase	LOC_Os12g38870	expressed protein
AT2G45400	NAD(P)-binding Rossmann-fold superfamily protein	LOC_Os02g39190	expressed protein
AT2G45406	Galactose oxidase/kelch repeat superfamily protein	LOC_Os08g37904	ZOS8-08 - C2H2 zinc finger protein, expressed
AT2G45406	Galactose oxidase/kelch repeat superfamily protein	LOC_Os03g15360	nmrA-like family domain containing protein, expressed
AT2G45650	AGAMOUS-like 6	LOC_Os01g18240	MYB family transcription factor, putative, expressed
AT2G45810	DEA(D/H)-box RNA helicase family protein	LOC_Os06g02510	ribosomal protein L13, putative, expressed
AT2G45950	SKP1-like 20	LOC_Os11g29700	expressed protein
AT2G45960	plasma membrane intrinsic protein 1B	LOC_Os08g31310	transposon protein, putative, unclassified, expressed
AT2G45960	plasma membrane intrinsic protein 1B	LOC_Os07g09860	no apical meristem protein, expressed
AT2G45960	plasma membrane intrinsic protein 1B	LOC_Os05g27930	AP2 domain containing protein, expressed
AT2G45960	plasma membrane intrinsic protein 1B	LOC_Os11g30520	expressed protein
AT2G45960	plasma membrane intrinsic protein 1B	LOC_Os09g29750	ZOS9-15 - C2H2 zinc finger protein, expressed
AT2G45960	plasma membrane intrinsic protein 1B	LOC_Os07g42900	helicase domain-containing protein, putative, expressed
AT2G45960	plasma membrane intrinsic protein 1B	LOC_Os05g31610	Leucine Rich Repeat family protein, expressed
AT2G45960	plasma membrane intrinsic protein 1B	LOC_Os02g32590	HSF-type DNA-binding domain containing protein, expressed
AT2G46250	myosin heavy chain-related	LOC_Os02g30280	expressed protein
AT2G46455	OxaA/YidC-like membrane insertion protein	LOC_Os07g09830	no apical meristem protein, expressed
AT2G46455	OxaA/YidC-like membrane insertion protein	LOC_Os07g08120	BTBT2 - Bric-a-Brac, Tramtrack, Broad Complex BTB domain with tetratricopeptide repeats, expressed
AT2G46455	OxaA/YidC-like membrane insertion protein	LOC_Os05g50480	protein of unknown function DUF1296 domain containing protein, expressed
AT2G46505	succinate dehydrogenase subunit 4	LOC_Os10g32400	PsbP, putative, expressed
AT2G46505	succinate dehydrogenase subunit 4	LOC_Os03g10540	OsFBX78 - F-box domain containing protein, expressed
AT2G46540	NULL	LOC_Os09g29750	ZOS9-15 - C2H2 zinc finger protein, expressed
AT2G46800	zinc transporter of Arabidopsis thaliana	LOC_Os11g37270	AMBP1 - Antimicrobial peptide MBP-1 family protein precursor, expressed
AT2G47070	squamosa promoter binding protein-like 1	LOC_Os11g34450	14-3-3 protein, putative, expressed
AT2G47230	DOMAIN OF UNKNOWN FUNCTION 724 6	LOC_Os01g59850	GTPase-activating protein, putative, expressed
AT2G47410	WD40/YVTN repeat-like-containing domain;Bromodomain	LOC_Os11g18120	retrotransposon protein, putative, LINE subclass, expressed
AT2G47410	WD40/YVTN repeat-like-containing domain;Bromodomain	LOC_Os10g42650	retrotransposon protein, putative, unclassified, expressed
AT2G47410	WD40/YVTN repeat-like-containing domain;Bromodomain	LOC_Os08g29150	phospholipid-transporting ATPase, putative, expressed
AT2G47410	WD40/YVTN repeat-like-containing domain;Bromodomain	LOC_Os08g06560	ribosomal protein L13, putative, expressed
AT2G47410	WD40/YVTN repeat-like-containing domain;Bromodomain	LOC_Os07g22420	retrotransposon protein, putative, Ty3-gypsy subclass, expressed
AT2G47410	WD40/YVTN repeat-like-containing domain;Bromodomain	LOC_Os03g20790	ethylene-insensitive 3, putative, expressed
AT2G47410	WD40/YVTN repeat-like-containing domain;Bromodomain	LOC_Os03g10540	OsFBX78 - F-box domain containing protein, expressed
AT2G47410	WD40/YVTN repeat-like-containing domain;Bromodomain	LOC_Os02g14980	calcium-binding EF hand family protein, putative, expressed
AT2G47430	Signal transduction histidine kinase	LOC_Os06g09390	AP2 domain containing protein, expressed
AT2G47470	thioredoxin family protein	LOC_Os05g27930	AP2 domain containing protein, expressed
AT2G47470	thioredoxin family protein	LOC_Os09g06400	retrotransposon protein, putative, unclassified, expressed
AT2G47570	Ribosomal protein L18e/L15 superfamily protein	LOC_Os03g08470	AP2 domain containing protein, expressed
AT2G47600	magnesium/proton exchanger	LOC_Os09g29370	RING-H2 finger protein ATL5F, putative, expressed
AT2G47650	UDP-xylose synthase 4	LOC_Os04g55970	AP2-like ethylene-responsive transcription factor AINTEGUMENTA, putative, expressed
AT2G47690	NADH-ubiquinone oxidoreductase-related	LOC_Os02g39190	expressed protein
AT2G47840	Uncharacterised conserved protein ycf60	LOC_Os04g32960	TUDOR protein with multiple SNc domains, putative, expressed
AT2G47940	DEGP protease 2	LOC_Os12g02570	expressed protein
AT2G47940	DEGP protease 2	LOC_Os10g27174	40S ribosomal protein S28, putative, expressed
AT2G47940	DEGP protease 2	LOC_Os05g47490	MDR-like ABC transporter, putative, expressed
AT2G48060	NULL	LOC_Os02g54160	AP2 domain containing protein, expressed
AT2G48100	Exonuclease family protein	LOC_Os02g55720	cyclin, N-terminal domain containing protein, expressed
AT3G01180	starch synthase 2	LOC_Os06g48950	auxin response factor 19, putative, expressed
AT3G01180	starch synthase 2	LOC_Os02g57690	kelch repeat protein, putative, expressed
AT3G01180	starch synthase 2	LOC_Os02g55410	MCM5 - Putative minichromosome maintenance MCM complex subunit 5, expressed
AT3G01180	starch synthase 2	LOC_Os02g10060	SWIRM domain containing protein, expressed
AT3G01220	homeobox protein 20	LOC_Os09g03500	ZOS9-01 - C2H2 zinc finger protein, expressed
AT3G01240	NULL	LOC_Os10g11580	histone-like transcription factor and archaeal histone, putative, expressed
AT3G01310	Phosphoglycerate mutase-like family protein	LOC_Os06g49890	coiled-coil domain-containing protein 90A, mitochondrial precursor, putative, expressed
AT3G01440	PsbQ-like 1	LOC_Os10g42650	retrotransposon protein, putative, unclassified, expressed
AT3G01440	PsbQ-like 1	LOC_Os09g29370	RING-H2 finger protein ATL5F, putative, expressed
AT3G01440	PsbQ-like 1	LOC_Os02g39190	expressed protein
AT3G01550	phosphoenolpyruvate (pep)/phosphate translocator 2	LOC_Os01g47430	protein of unknown function DUF1296 domain containing protein, expressed
AT3G01600	NAC domain containing protein 44	LOC_Os11g33000	SSA5 - 2S albumin seed storage family protein precursor, expressed
AT3G01790	Ribosomal protein L13 family protein	LOC_Os12g26760	retrotransposon protein, putative, Ty3-gypsy subclass, expressed
AT3G01790	Ribosomal protein L13 family protein	LOC_Os09g29370	RING-H2 finger protein ATL5F, putative, expressed
AT3G01790	Ribosomal protein L13 family protein	LOC_Os09g06580	retrotransposon protein, putative, Ty3-gypsy subclass, expressed
AT3G01790	Ribosomal protein L13 family protein	LOC_Os08g37920	ZOS8-09 - C2H2 zinc finger protein, expressed
AT3G01790	Ribosomal protein L13 family protein	LOC_Os02g58160	expressed protein
AT3G01790	Ribosomal protein L13 family protein	LOC_Os01g59850	GTPase-activating protein, putative, expressed
AT3G01790	Ribosomal protein L13 family protein	LOC_Os01g47430	protein of unknown function DUF1296 domain containing protein, expressed
AT3G02090	Insulinase (Peptidase family M16) protein	LOC_Os11g30520	expressed protein
AT3G02170	longifolia2	LOC_Os05g03760	zinc finger family protein, putative, expressed
AT3G02190	Ribosomal protein L39 family protein	LOC_Os05g27930	AP2 domain containing protein, expressed
AT3G02190	Ribosomal protein L39 family protein	LOC_Os03g10540	OsFBX78 - F-box domain containing protein, expressed
AT3G02280	Flavodoxin family protein	LOC_Os05g27930	AP2 domain containing protein, expressed
AT3G02400	SMAD/FHA domain-containing protein	LOC_Os05g33644	inosine-uridine preferring nucleoside hydrolase family protein, putative, expressed
AT3G02975	NULL	LOC_Os08g37904	ZOS8-08 - C2H2 zinc finger protein, expressed
AT3G03140	Tudor/PWWP/MBT superfamily protein	LOC_Os05g50480	protein of unknown function DUF1296 domain containing protein, expressed
AT3G03240	alpha/beta-Hydrolases superfamily protein	LOC_Os04g07280	AGAP002737-PA, putative, expressed
AT3G03400	EF hand calcium-binding protein family	LOC_Os01g15640	no apical meristem protein, putative, expressed
AT3G03470	cytochrome P450, family 87, subfamily A, polypeptide 9	LOC_Os09g30340	photosystem I reaction center subunit, chloroplast precursor, putative, expressed
AT3G03470	cytochrome P450, family 87, subfamily A, polypeptide 9	LOC_Os09g29370	RING-H2 finger protein ATL5F, putative, expressed
AT3G03470	cytochrome P450, family 87, subfamily A, polypeptide 9	LOC_Os06g10200	adenylate kinase, putative, expressed
AT3G03470	cytochrome P450, family 87, subfamily A, polypeptide 9	LOC_Os05g35170	no apical meristem protein, putative, expressed
AT3G03470	cytochrome P450, family 87, subfamily A, polypeptide 9	LOC_Os01g47430	protein of unknown function DUF1296 domain containing protein, expressed
AT3G03470	cytochrome P450, family 87, subfamily A, polypeptide 9	LOC_Os01g06690	retrotransposon protein, putative, unclassified, expressed
AT3G03630	cysteine synthase 26	LOC_Os02g10720	expressed protein
AT3G03710	polyribonucleotide nucleotidyltransferase, putative	LOC_Os06g09390	AP2 domain containing protein, expressed
AT3G03800	syntaxin of plants 131	LOC_Os02g17960	transposon protein, putative, CACTA, En/Spm sub-class, expressed
AT3G04120	glyceraldehyde-3-phosphate dehydrogenase C subunit 1	LOC_Os02g39190	expressed protein
AT3G04150	RmlC-like cupins superfamily protein	LOC_Os12g06620	deoxyhypusine hydroxylase, putative, expressed
AT3G04480	endoribonucleases	LOC_Os02g20690	speckle-type POZ protein, putative
AT3G04520	threonine aldolase 2	LOC_Os02g51670	ethylene-responsive transcription factor, putative, expressed
AT3G04550	NULL	LOC_Os02g27000	ATP-binding region, ATPase-like domain containing protein, expressed
AT3G04570	AT-hook motif nuclear-localized protein 19	LOC_Os05g48120	expressed protein
AT3G04770	40s ribosomal protein SA B	LOC_Os03g10540	OsFBX78 - F-box domain containing protein, expressed
AT3G04770	40s ribosomal protein SA B	LOC_Os08g37350	ubiquitin carboxyl-terminal hydrolase family protein, expressed
AT3G04770	40s ribosomal protein SA B	LOC_Os08g09390	OsFBX264 - F-box domain containing protein, expressed
AT3G04770	40s ribosomal protein SA B	LOC_Os07g49230	ubiquitin-activating enzyme, putative, expressed
AT3G04770	40s ribosomal protein SA B	LOC_Os07g24340	retrotransposon protein, putative, Ty1-copia subclass, expressed
AT3G04770	40s ribosomal protein SA B	LOC_Os05g24760	harpin-induced protein 1 domain containing protein, expressed
AT3G04770	40s ribosomal protein SA B	LOC_Os04g35170	expressed protein
AT3G04770	40s ribosomal protein SA B	LOC_Os03g39100	no apical meristem protein, expressed
AT3G04770	40s ribosomal protein SA B	LOC_Os02g10060	SWIRM domain containing protein, expressed
AT3G04890	Uncharacterized conserved protein (DUF2358)	LOC_Os01g31580	BZIP protein, putative, expressed
AT3G04943	low-molecular-weight cysteine-rich 41	LOC_Os03g31044	expressed protein
AT3G05020	acyl carrier protein 1	LOC_Os11g03610	OsFBX394 - F-box domain containing protein, expressed
AT3G05020	acyl carrier protein 1	LOC_Os04g56850	auxin response factor, putative, expressed
AT3G05345	Chaperone DnaJ-domain superfamily protein	LOC_Os05g50480	protein of unknown function DUF1296 domain containing protein, expressed
AT3G05540	Methionine sulfoxide reductase (MSS4-like) family protein	LOC_Os09g32040	no apical meristem protein, putative, expressed
AT3G05560	Ribosomal L22e protein family	LOC_Os02g54160	AP2 domain containing protein, expressed
AT3G05725	Protein of unknown function (DUF3511)	LOC_Os02g54160	AP2 domain containing protein, expressed
AT3G05935	NULL	LOC_Os09g29370	RING-H2 finger protein ATL5F, putative, expressed
AT3G05935	NULL	LOC_Os07g09020	argonaute, putative, expressed
AT3G05935	NULL	LOC_Os03g49170	zinc finger family protein, putative, expressed
AT3G05935	NULL	LOC_Os02g51670	ethylene-responsive transcription factor, putative, expressed
AT3G06550	O-acetyltransferase family protein	LOC_Os01g59850	GTPase-activating protein, putative, expressed
AT3G06730	Thioredoxin z	LOC_Os03g03860	expressed protein
AT3G07000	Cysteine/Histidine-rich C1 domain family protein	LOC_Os02g39190	expressed protein
AT3G07090	PPPDE putative thiol peptidase family protein	LOC_Os09g25730	transposon protein, putative, unclassified, expressed
AT3G07090	PPPDE putative thiol peptidase family protein	LOC_Os03g19890	NADH dehydrogenase 1 alpha subcomplex subunit 5, putative, expressed
AT3G07090	PPPDE putative thiol peptidase family protein	LOC_Os03g15360	nmrA-like family domain containing protein, expressed
AT3G07090	PPPDE putative thiol peptidase family protein	LOC_Os03g03660	CAMK_CAMK_like.17 - CAMK includes calcium/calmodulin depedent protein kinases, expressed
AT3G07090	PPPDE putative thiol peptidase family protein	LOC_Os02g02990	translation initiation factor eIF3 subunit, putative, expressed
AT3G07110	Ribosomal protein L13 family protein	LOC_Os02g38050	joka2, putative, expressed
AT3G07160	glucan synthase-like 10	LOC_Os03g08460	AP2 domain containing protein, expressed
AT3G07160	glucan synthase-like 10	LOC_Os02g55210	carboxyl-terminal proteinase, putative, expressed
AT3G07160	glucan synthase-like 10	LOC_Os05g27930	AP2 domain containing protein, expressed
AT3G07480	2Fe-2S ferredoxin-like superfamily protein	LOC_Os07g29640	expressed protein
AT3G07580	NULL	LOC_Os04g55970	AP2-like ethylene-responsive transcription factor AINTEGUMENTA, putative, expressed
AT3G07630	arogenate dehydratase 2	LOC_Os05g27930	AP2 domain containing protein, expressed
AT3G07670	Rubisco methyltransferase family protein	LOC_Os09g24200	RAD23 DNA repair protein, putative, expressed
AT3G07720	Galactose oxidase/kelch repeat superfamily protein	LOC_Os04g42470	regulatory subunit, putative, expressed
AT3G08580	ADP/ATP carrier 1	LOC_Os06g48950	auxin response factor 19, putative, expressed
AT3G08580	ADP/ATP carrier 1	LOC_Os06g05040	retrotransposon protein, putative, unclassified, expressed
AT3G08890	Protein of unknown function, DUF538	LOC_Os09g29370	RING-H2 finger protein ATL5F, putative, expressed
AT3G08940	light harvesting complex photosystem II	LOC_Os12g04240	peflin, putative, expressed
AT3G08940	light harvesting complex photosystem II	LOC_Os10g42650	retrotransposon protein, putative, unclassified, expressed
AT3G08940	light harvesting complex photosystem II	LOC_Os09g06400	retrotransposon protein, putative, unclassified, expressed
AT3G08940	light harvesting complex photosystem II	LOC_Os06g08780	expressed protein
AT3G08940	light harvesting complex photosystem II	LOC_Os05g27930	AP2 domain containing protein, expressed
AT3G08940	light harvesting complex photosystem II	LOC_Os05g07870	triose phosphate/phosphate translocator, non-green plastid,chloroplast precursor, putative, expressed
AT3G08940	light harvesting complex photosystem II	LOC_Os03g44920	OsFBX98 - F-box domain containing protein, expressed
AT3G08940	light harvesting complex photosystem II	LOC_Os03g08430	SAC domain containing protein, putative, expressed
AT3G08940	light harvesting complex photosystem II	LOC_Os12g08360	expressed protein
AT3G08940	light harvesting complex photosystem II	LOC_Os11g29710	OsFBO4 - F-box and other domain containing protein, expressed
AT3G08940	light harvesting complex photosystem II	LOC_Os11g14050	leucine-rich repeat family protein, putative, expressed
AT3G08940	light harvesting complex photosystem II	LOC_Os11g02190	expressed protein
AT3G08940	light harvesting complex photosystem II	LOC_Os08g06560	ribosomal protein L13, putative, expressed
AT3G08940	light harvesting complex photosystem II	LOC_Os07g44460	peroxidase precursor, putative, expressed
AT3G08940	light harvesting complex photosystem II	LOC_Os07g11300	expressed protein
AT3G08940	light harvesting complex photosystem II	LOC_Os07g09740	no apical meristem protein, expressed
AT3G08940	light harvesting complex photosystem II	LOC_Os06g12550	expressed protein
AT3G08940	light harvesting complex photosystem II	LOC_Os06g09390	AP2 domain containing protein, expressed
AT3G08940	light harvesting complex photosystem II	LOC_Os04g50120	zinc-binding protein, putative, expressed
AT3G08940	light harvesting complex photosystem II	LOC_Os04g31400	expressed protein
AT3G08940	light harvesting complex photosystem II	LOC_Os03g52794	phosphatidylinositol kinase, putative, expressed
AT3G08940	light harvesting complex photosystem II	LOC_Os03g46860	helix-loop-helix DNA-binding protein, putative, expressed
AT3G08940	light harvesting complex photosystem II	LOC_Os03g04990	expressed protein
AT3G08940	light harvesting complex photosystem II	LOC_Os02g39190	expressed protein
AT3G08940	light harvesting complex photosystem II	LOC_Os02g28040	lipase, putative, expressed
AT3G08940	light harvesting complex photosystem II	LOC_Os01g47740	zinc finger, C3HC4 type domain containing protein, expressed
AT3G08940	light harvesting complex photosystem II	LOC_Os01g23620	miro, putative, expressed
AT3G09270	glutathione S-transferase TAU 8	LOC_Os02g39190	expressed protein
AT3G09540	Pectin lyase-like superfamily protein	LOC_Os05g38460	MYB family transcription factor, putative, expressed
AT3G09540	Pectin lyase-like superfamily protein	LOC_Os04g55970	AP2-like ethylene-responsive transcription factor AINTEGUMENTA, putative, expressed
AT3G09790	ubiquitin 8	LOC_Os07g09020	argonaute, putative, expressed
AT3G09790	ubiquitin 8	LOC_Os04g38630	helicase conserved C-terminal domain containing protein, expressed
AT3G09840	cell division cycle 48	LOC_Os10g37430	expressed protein
AT3G10060	FKBP-like peptidyl-prolyl cis-trans isomerase family protein	LOC_Os05g06940	relA-SpoT like protein RSH4, putative, expressed
AT3G10210	SEC14 cytosolic factor family protein / phosphoglyceride transfer family protein	LOC_Os08g34760	expressed protein
AT3G10240	F-box and associated interaction domains-containing protein	LOC_Os01g47430	protein of unknown function DUF1296 domain containing protein, expressed
AT3G10340	phenylalanine ammonia-lyase 4	LOC_Os10g18420	retrotransposon protein, putative, Ty1-copia subclass, expressed
AT3G10480	NAC domain containing protein 50	LOC_Os09g29370	RING-H2 finger protein ATL5F, putative, expressed
AT3G10490	NAC domain containing protein 52	LOC_Os04g31400	expressed protein
AT3G10490	NAC domain containing protein 52	LOC_Os07g20110	expressed protein
AT3G10490	NAC domain containing protein 52	LOC_Os01g15640	no apical meristem protein, putative, expressed
AT3G10550	Myotubularin-like phosphatases II superfamily	LOC_Os08g06560	ribosomal protein L13, putative, expressed
AT3G10950	Zinc-binding ribosomal protein family protein	LOC_Os06g09540	SAC domain containing protein, putative, expressed
AT3G11250	Ribosomal protein L10 family protein	LOC_Os03g29740	LSM domain containing protein, expressed
AT3G11320	Nucleotide-sugar transporter family protein	LOC_Os01g56800	MATH domain containing protein, expressed
AT3G11560	LETM1-like protein	LOC_Os07g39780	SUMO-activating enzyme subunit 2, putative, expressed
AT3G11560	LETM1-like protein	LOC_Os05g35170	no apical meristem protein, putative, expressed
AT3G11590	NULL	LOC_Os12g18750	expressed protein
AT3G11773	Thioredoxin superfamily protein	LOC_Os12g07160	plant protein of unknown function DUF869 domain containing protein, expressed
AT3G12050	Aha1 domain-containing protein	LOC_Os02g30310	ThiF family domain containing protein, putative, expressed
AT3G12320	NULL	LOC_Os06g02510	ribosomal protein L13, putative, expressed
AT3G12500	basic chitinase	LOC_Os06g09390	AP2 domain containing protein, expressed
AT3G12610	Leucine-rich repeat (LRR) family protein	LOC_Os05g27930	AP2 domain containing protein, expressed
AT3G12780	phosphoglycerate kinase 1	LOC_Os09g29750	ZOS9-15 - C2H2 zinc finger protein, expressed
AT3G12810	SNF2 domain-containing protein / helicase domain-containing protein	LOC_Os10g42650	retrotransposon protein, putative, unclassified, expressed
AT3G12810	SNF2 domain-containing protein / helicase domain-containing protein	LOC_Os02g39190	expressed protein
AT3G12940	2-oxoglutarate (2OG) and Fe(II)-dependent oxygenase superfamily protein	LOC_Os05g50480	protein of unknown function DUF1296 domain containing protein, expressed
AT3G13030	hAT transposon superfamily protein	LOC_Os05g50530	hAT dimerisation domain containing protein, expressed
AT3G13310	Chaperone DnaJ-domain superfamily protein	LOC_Os06g49890	coiled-coil domain-containing protein 90A, mitochondrial precursor, putative, expressed
AT3G13530	mitogen-activated protein kinase kinase kinase 7	LOC_Os07g49230	ubiquitin-activating enzyme, putative, expressed
AT3G13682	LSD1-like2	LOC_Os11g02190	expressed protein
AT3G13900	ATPase E1-E2 type family protein / haloacid dehalogenase-like hydrolase family protein	LOC_Os07g42900	helicase domain-containing protein, putative, expressed
AT3G14130	Aldolase-type TIM barrel family protein	LOC_Os07g09020	argonaute, putative, expressed
AT3G14150	Aldolase-type TIM barrel family protein	LOC_Os02g57300	expressed protein
AT3G14150	Aldolase-type TIM barrel family protein	LOC_Os03g15390	GA17271-PA, putative, expressed
AT3G14340	NULL	LOC_Os09g37510	DUF292 domain containing protein, expressed
AT3G14390	Pyridoxal-dependent decarboxylase family protein	LOC_Os01g11920	retrotransposon protein, putative, unclassified, expressed
AT3G14420	Aldolase-type TIM barrel family protein	LOC_Os06g06090	CGMC_MAPKCMGC_2_ERK.12 - CGMC includes CDA, MAPK, GSK3, and CLKC kinases, expressed
AT3G14420	Aldolase-type TIM barrel family protein	LOC_Os05g27930	AP2 domain containing protein, expressed
AT3G14420	Aldolase-type TIM barrel family protein	LOC_Os02g54160	AP2 domain containing protein, expressed
AT3G14420	Aldolase-type TIM barrel family protein	LOC_Os10g28360	1,2-dihydroxy-3-keto-5-methylthiopentene dioxygenase protein, putative, expressed
AT3G14600	Ribosomal protein L18ae/LX family protein	LOC_Os11g32110	auxin response factor, putative, expressed
AT3G14600	Ribosomal protein L18ae/LX family protein	LOC_Os08g37920	ZOS8-09 - C2H2 zinc finger protein, expressed
AT3G14600	Ribosomal protein L18ae/LX family protein	LOC_Os07g09020	argonaute, putative, expressed
AT3G14600	Ribosomal protein L18ae/LX family protein	LOC_Os05g34480	expressed protein
AT3G14600	Ribosomal protein L18ae/LX family protein	LOC_Os03g37140	expressed protein
AT3G14600	Ribosomal protein L18ae/LX family protein	LOC_Os02g39190	expressed protein
AT3G14600	Ribosomal protein L18ae/LX family protein	LOC_Os01g44240	zinc finger, C3HC4 type domain containing protein, expressed
AT3G14930	Uroporphyrinogen decarboxylase	LOC_Os05g04820	MYB family transcription factor, putative, expressed
AT3G15020	Lactate/malate dehydrogenase family protein	LOC_Os11g05130	PHD-finger family protein, expressed
AT3G15110	NULL	LOC_Os07g48630	ethylene-insensitive 3, putative, expressed
AT3G15110	NULL	LOC_Os06g50100	tyrosine protein kinase domain containing protein, putative, expressed
AT3G15110	NULL	LOC_Os02g30310	ThiF family domain containing protein, putative, expressed
AT3G15190	chloroplast 30S ribosomal protein S20, putative	LOC_Os05g27930	AP2 domain containing protein, expressed
AT3G15190	chloroplast 30S ribosomal protein S20, putative	LOC_Os01g68870	leucine-rich repeat receptor protein kinase EXS precursor, putative, expressed
AT3G15300	VQ motif-containing protein	LOC_Os09g29370	RING-H2 finger protein ATL5F, putative, expressed
AT3G15353	metallothionein 3	LOC_Os12g07810	aldehyde dehydrogenase, putative, expressed
AT3G15353	metallothionein 3	LOC_Os10g40280	expressed protein
AT3G15353	metallothionein 3	LOC_Os10g22460	expressed protein
AT3G15353	metallothionein 3	LOC_Os09g29970	TMV-MP30 binding protein 2C, putative, expressed
AT3G15353	metallothionein 3	LOC_Os08g34890	OsFBDUF46 - F-box and DUF domain containing protein, expressed
AT3G15353	metallothionein 3	LOC_Os08g19830	ubiquitin family protein, putative, expressed
AT3G15353	metallothionein 3	LOC_Os07g49180	retrotransposon protein, putative, unclassified, expressed
AT3G15353	metallothionein 3	LOC_Os07g44550	peroxidase precursor, putative, expressed
AT3G15353	metallothionein 3	LOC_Os07g09020	argonaute, putative, expressed
AT3G15353	metallothionein 3	LOC_Os06g02510	ribosomal protein L13, putative, expressed
AT3G15353	metallothionein 3	LOC_Os04g56300	expressed protein
AT3G15353	metallothionein 3	LOC_Os04g32960	TUDOR protein with multiple SNc domains, putative, expressed
AT3G15353	metallothionein 3	LOC_Os04g30010	OsWAK45 - OsWAK receptor-like protein kinase, expressed
AT3G15353	metallothionein 3	LOC_Os03g31070	protein kinase, putative, expressed
AT3G15353	metallothionein 3	LOC_Os03g25550	myb-like DNA-binding domain containing protein, putative, expressed
AT3G15353	metallothionein 3	LOC_Os03g08430	SAC domain containing protein, putative, expressed
AT3G15353	metallothionein 3	LOC_Os02g32610	protein kinase domain containing protein, expressed
AT3G15353	metallothionein 3	LOC_Os01g71250	expressed protein
AT3G15353	metallothionein 3	LOC_Os01g37760	glutamate dehydrogenase protein, putative, expressed
AT3G15353	metallothionein 3	LOC_Os01g15640	no apical meristem protein, putative, expressed
AT3G15353	metallothionein 3	LOC_Os07g48630	ethylene-insensitive 3, putative, expressed
AT3G15353	metallothionein 3	LOC_Os02g54160	AP2 domain containing protein, expressed
AT3G15353	metallothionein 3	LOC_Os01g04020	AP2 domain containing protein, expressed
AT3G15480	Protein of unknown function (DUF1218)	LOC_Os12g27220	transferase family protein, putative, expressed
AT3G15480	Protein of unknown function (DUF1218)	LOC_Os09g29750	ZOS9-15 - C2H2 zinc finger protein, expressed
AT3G15790	methyl-CPG-binding domain 11	LOC_Os01g35050	early-responsive to dehydration protein-related, putative, expressed
AT3G15840	post-illumination chlorophyll fluorescence increase	LOC_Os06g46860	expressed protein
AT3G15840	post-illumination chlorophyll fluorescence increase	LOC_Os07g12920	expressed protein
AT3G15840	post-illumination chlorophyll fluorescence increase	LOC_Os03g14370	ACT domain containing protein, expressed
AT3G15930	Pentatricopeptide repeat (PPR) superfamily protein	LOC_Os08g37920	ZOS8-09 - C2H2 zinc finger protein, expressed
AT3G16050	pyridoxine biosynthesis 1.2	LOC_Os05g34410	transposon protein, putative, CACTA, En/Spm sub-class
AT3G16080	Zinc-binding ribosomal protein family protein	LOC_Os08g37920	ZOS8-09 - C2H2 zinc finger protein, expressed
AT3G16250	NDH-dependent cyclic electron flow 1	LOC_Os12g04220	calcium-transporting ATPase, plasma membrane-type, putative, expressed
AT3G16250	NDH-dependent cyclic electron flow 1	LOC_Os08g37904	ZOS8-08 - C2H2 zinc finger protein, expressed
AT3G16250	NDH-dependent cyclic electron flow 1	LOC_Os05g50480	protein of unknown function DUF1296 domain containing protein, expressed
AT3G16570	rapid alkalinization factor 23	LOC_Os01g54550	HSF-type DNA-binding domain containing protein, expressed
AT3G16710	Pentatricopeptide repeat (PPR) superfamily protein	LOC_Os02g54160	AP2 domain containing protein, expressed
AT3G16710	Pentatricopeptide repeat (PPR) superfamily protein	LOC_Os04g07280	AGAP002737-PA, putative, expressed
AT3G16730	NULL	LOC_Os11g05340	transposon protein, putative, unclassified, expressed
AT3G16980	RNA polymerases M/15 Kd subunit	LOC_Os08g37350	ubiquitin carboxyl-terminal hydrolase family protein, expressed
AT3G17040	high chlorophyll fluorescent 107	LOC_Os03g10540	OsFBX78 - F-box domain containing protein, expressed
AT3G17240	lipoamide dehydrogenase 2	LOC_Os01g07390	zinc finger, C3HC4 type family protein, expressed
AT3G17300	NULL	LOC_Os08g37904	ZOS8-08 - C2H2 zinc finger protein, expressed
AT3G17365	S-adenosyl-L-methionine-dependent methyltransferases superfamily protein	LOC_Os07g49230	ubiquitin-activating enzyme, putative, expressed
AT3G17717	NULL	LOC_Os12g21960	hypothetical protein
AT3G18040	MAP kinase 9	LOC_Os09g29370	RING-H2 finger protein ATL5F, putative, expressed
AT3G18050	NULL	LOC_Os04g31870	expressed protein
AT3G18070	beta glucosidase 43	LOC_Os01g16540	NEDD8-activating enzyme E1 catalytic subunit, putative, expressed
AT3G18120	F-box associated ubiquitination effector family protein	LOC_Os02g46940	MYB family transcription factor, putative, expressed
AT3G18120	F-box associated ubiquitination effector family protein	LOC_Os01g66280	transcriptional regulator, putative, expressed
AT3G18610	nucleolin like 2	LOC_Os05g01994	rab5-interacting protein like, putative, expressed
AT3G18880	Nucleic acid-binding, OB-fold-like protein	LOC_Os02g49470	tic20 protein-related, putative, expressed
AT3G18890	NAD(P)-binding Rossmann-fold superfamily protein	LOC_Os10g42650	retrotransposon protein, putative, unclassified, expressed
AT3G18890	NAD(P)-binding Rossmann-fold superfamily protein	LOC_Os10g25080	retrotransposon protein, putative, Ty3-gypsy subclass, expressed
AT3G19170	presequence protease 1	LOC_Os02g51760	expressed protein
AT3G19350	maternally expressed pab C-terminal	LOC_Os05g05860	retrotransposon protein, putative, unclassified, expressed
AT3G19420	PTEN 2	LOC_Os03g08470	AP2 domain containing protein, expressed
AT3G19420	PTEN 2	LOC_Os02g14980	calcium-binding EF hand family protein, putative, expressed
AT3G19420	PTEN 2	LOC_Os01g12860	MYB family transcription factor, putative, expressed
AT3G19550	NULL	LOC_Os05g06200	transposon protein, putative, unclassified, expressed
AT3G19550	NULL	LOC_Os02g43930	chaperone protein dnaJ, putative, expressed
AT3G19820	cell elongation protein / DWARF1 / DIMINUTO (DIM)	LOC_Os06g15360	RAD23 DNA repair protein, putative, expressed
AT3G19940	Major facilitator superfamily protein	LOC_Os07g11280	pentatricopeptide containing protein, putative, expressed
AT3G20560	PDI-like 5-3	LOC_Os05g35170	no apical meristem protein, putative, expressed
AT3G21055	photosystem II subunit T	LOC_Os08g09450	OsFBL41 - F-box domain and LRR containing protein, expressed
AT3G21055	photosystem II subunit T	LOC_Os03g47620	ankyrin, putative, expressed
AT3G21360	2-oxoglutarate (2OG) and Fe(II)-dependent oxygenase superfamily protein	LOC_Os09g29750	ZOS9-15 - C2H2 zinc finger protein, expressed
AT3G21720	isocitrate lyase	LOC_Os10g42650	retrotransposon protein, putative, unclassified, expressed
AT3G21720	isocitrate lyase	LOC_Os07g07680	frigida, putative, expressed
AT3G21720	isocitrate lyase	LOC_Os02g54160	AP2 domain containing protein, expressed
AT3G22085	NULL	LOC_Os02g57140	expressed protein
AT3G22110	20S proteasome alpha subunit C1	LOC_Os01g59850	GTPase-activating protein, putative, expressed
AT3G22400	PLAT/LH2 domain-containing lipoxygenase family protein	LOC_Os03g15360	nmrA-like family domain containing protein, expressed
AT3G22400	PLAT/LH2 domain-containing lipoxygenase family protein	LOC_Os02g54160	AP2 domain containing protein, expressed
AT3G22690	NULL	LOC_Os10g08879	nucleotide-sensitive chloride conductance regulator containing protein, expressed
AT3G23175	HR-like lesion-inducing protein-related	LOC_Os01g56800	MATH domain containing protein, expressed
AT3G23180	HR-like lesion-inducing protein-related	LOC_Os12g36590	retrotransposon protein, putative, unclassified, expressed
AT3G23180	HR-like lesion-inducing protein-related	LOC_Os03g61620	expressed protein
AT3G23180	HR-like lesion-inducing protein-related	LOC_Os02g52280	expressed protein
AT3G23180	HR-like lesion-inducing protein-related	LOC_Os02g39190	expressed protein
AT3G23180	HR-like lesion-inducing protein-related	LOC_Os01g18240	MYB family transcription factor, putative, expressed
AT3G23190	HR-like lesion-inducing protein-related	LOC_Os10g42650	retrotransposon protein, putative, unclassified, expressed
AT3G23255	NULL	LOC_Os03g39100	no apical meristem protein, expressed
AT3G23340	casein kinase I-like 10	LOC_Os08g37920	ZOS8-09 - C2H2 zinc finger protein, expressed
AT3G23340	casein kinase I-like 10	LOC_Os04g57520	UBX domain-containing protein, putative, expressed
AT3G23400	Plastid-lipid associated protein PAP / fibrillin family protein	LOC_Os04g33780	OTU-like cysteine protease family protein, putative, expressed
AT3G23810	S-adenosyl-l-homocysteine (SAH) hydrolase 2	LOC_Os12g07980	RNA polymerases N 8 kDa subunit, putative, expressed
AT3G24040	Core-2/I-branching beta-1,6-N-acetylglucosaminyltransferase family protein	LOC_Os09g08670	protein of unknown function DUF1296 domain containing protein, expressed
AT3G24130	Pectin lyase-like superfamily protein	LOC_Os07g36750	CSLF3 - cellulose synthase-like family F; beta1,3;1,4 glucan synthase, expressed
AT3G24290	ammonium transporter 1;5	LOC_Os05g27930	AP2 domain containing protein, expressed
AT3G24730	mRNA splicing factor, thioredoxin-like U5 snRNP	LOC_Os01g47430	protein of unknown function DUF1296 domain containing protein, expressed
AT3G24830	Ribosomal protein L13 family protein	LOC_Os05g27930	AP2 domain containing protein, expressed
AT3G24830	Ribosomal protein L13 family protein	LOC_Os05g15270	retrotransposon protein, putative, Ty3-gypsy subclass, expressed
AT3G25013	Synaptobrevin family protein	LOC_Os06g22380	expressed protein
AT3G25180	cytochrome P450, family 82, subfamily G, polypeptide 1	LOC_Os05g30250	Os5bglu19 - beta-glucosidase homologue, similar to G. max isohydroxyurate hydrolase, expressed
AT3G25220	FK506-binding protein 15 kD-1	LOC_Os07g29640	expressed protein
AT3G25220	FK506-binding protein 15 kD-1	LOC_Os02g17330	aminotransferase domain containing protein, putative, expressed
AT3G25280	Major facilitator superfamily protein	LOC_Os03g10540	OsFBX78 - F-box domain containing protein, expressed
AT3G25280	Major facilitator superfamily protein	LOC_Os01g36270	expressed protein
AT3G25520	ribosomal protein L5	LOC_Os06g51084	1,4-alpha-glucan-branching enzyme, chloroplast precursor, putative, expressed
AT3G25520	ribosomal protein L5	LOC_Os06g13860	RCD1, putative, expressed
AT3G25520	ribosomal protein L5	LOC_Os05g49180	protein of unknown function DUF1296 domain containing protein, expressed
AT3G25520	ribosomal protein L5	LOC_Os10g41720	peroxidase precursor, putative, expressed
AT3G26280	cytochrome P450, family 71, subfamily B, polypeptide 4	LOC_Os03g55734	SSA3 - 2S albumin seed storage family protein precursor, expressed
AT3G26420	RNA-binding (RRM/RBD/RNP motifs) family protein with retrovirus zinc finger-like domain	LOC_Os04g57350	EH domain-containing protein 1, putative, expressed
AT3G26520	tonoplast intrinsic protein 2	LOC_Os09g25730	transposon protein, putative, unclassified, expressed
AT3G26520	tonoplast intrinsic protein 2	LOC_Os05g49180	protein of unknown function DUF1296 domain containing protein, expressed
AT3G26520	tonoplast intrinsic protein 2	LOC_Os03g39050	no apical meristem protein, expressed
AT3G26520	tonoplast intrinsic protein 2	LOC_Os02g27000	ATP-binding region, ATPase-like domain containing protein, expressed
AT3G26520	tonoplast intrinsic protein 2	LOC_Os01g59850	GTPase-activating protein, putative, expressed
AT3G26650	glyceraldehyde 3-phosphate dehydrogenase A subunit	LOC_Os07g48630	ethylene-insensitive 3, putative, expressed
AT3G26650	glyceraldehyde 3-phosphate dehydrogenase A subunit	LOC_Os07g09740	no apical meristem protein, expressed
AT3G26740	CCR-like	LOC_Os09g33810	ankyrin repeat domain containing protein, putative, expressed
AT3G26740	CCR-like	LOC_Os03g46860	helix-loop-helix DNA-binding protein, putative, expressed
AT3G26740	CCR-like	LOC_Os03g37130	ATPAP18/PAP18, putative, expressed
AT3G26740	CCR-like	LOC_Os03g31044	expressed protein
AT3G26740	CCR-like	LOC_Os03g08470	AP2 domain containing protein, expressed
AT3G26740	CCR-like	LOC_Os02g54160	AP2 domain containing protein, expressed
AT3G26740	CCR-like	LOC_Os01g01340	light-induced protein 1-like, putative, expressed
AT3G26820	Esterase/lipase/thioesterase family protein	LOC_Os03g08470	AP2 domain containing protein, expressed
AT3G27100	NULL	LOC_Os06g17440	microtubule-associated protein, putative, expressed
AT3G27100	NULL	LOC_Os02g10720	expressed protein
AT3G27100	NULL	LOC_Os11g35090	kinesin motor domain containing protein, putative, expressed
AT3G27100	NULL	LOC_Os05g35170	no apical meristem protein, putative, expressed
AT3G27100	NULL	LOC_Os04g31400	expressed protein
AT3G27100	NULL	LOC_Os02g54160	AP2 domain containing protein, expressed
AT3G27150	Galactose oxidase/kelch repeat superfamily protein	LOC_Os09g36760	DUF630/DUF632 domains containing protein, putative, expressed
AT3G27170	chloride channel B	LOC_Os01g47430	protein of unknown function DUF1296 domain containing protein, expressed
AT3G27240	Cytochrome C1 family	LOC_Os07g28460	transposon protein, putative, unclassified, expressed
AT3G27240	Cytochrome C1 family	LOC_Os07g27760	expressed protein
AT3G27240	Cytochrome C1 family	LOC_Os07g09020	argonaute, putative, expressed
AT3G27240	Cytochrome C1 family	LOC_Os03g20580	expressed protein
AT3G27240	Cytochrome C1 family	LOC_Os03g03860	expressed protein
AT3G27430	N-terminal nucleophile aminohydrolases (Ntn hydrolases) superfamily protein	LOC_Os06g09390	AP2 domain containing protein, expressed
AT3G27430	N-terminal nucleophile aminohydrolases (Ntn hydrolases) superfamily protein	LOC_Os03g60400	40S ribosomal protein S23, putative, expressed
AT3G27430	N-terminal nucleophile aminohydrolases (Ntn hydrolases) superfamily protein	LOC_Os09g08670	protein of unknown function DUF1296 domain containing protein, expressed
AT3G27430	N-terminal nucleophile aminohydrolases (Ntn hydrolases) superfamily protein	LOC_Os07g42395	DNA-directed RNA polymerase II subunit RPB9, putative, expressed
AT3G27430	N-terminal nucleophile aminohydrolases (Ntn hydrolases) superfamily protein	LOC_Os06g02510	ribosomal protein L13, putative, expressed
AT3G27430	N-terminal nucleophile aminohydrolases (Ntn hydrolases) superfamily protein	LOC_Os03g10540	OsFBX78 - F-box domain containing protein, expressed
AT3G27430	N-terminal nucleophile aminohydrolases (Ntn hydrolases) superfamily protein	LOC_Os02g48360	pyrophosphate--fructose 6-phosphate 1-phosphotransferase subunit alpha, putative, expressed
AT3G27430	N-terminal nucleophile aminohydrolases (Ntn hydrolases) superfamily protein	LOC_Os01g56800	MATH domain containing protein, expressed
AT3G27500	Cysteine/Histidine-rich C1 domain family protein	LOC_Os09g26420	AP2 domain containing protein, expressed
AT3G27690	photosystem II light harvesting complex gene 2.3	LOC_Os12g40520	MATH domain containing protein, expressed
AT3G27690	photosystem II light harvesting complex gene 2.3	LOC_Os06g48950	auxin response factor 19, putative, expressed
AT3G27690	photosystem II light harvesting complex gene 2.3	LOC_Os07g09830	no apical meristem protein, expressed
AT3G27690	photosystem II light harvesting complex gene 2.3	LOC_Os03g10540	OsFBX78 - F-box domain containing protein, expressed
AT3G27690	photosystem II light harvesting complex gene 2.3	LOC_Os02g28850	Kinesin motor domain domain containing protein, expressed
AT3G27690	photosystem II light harvesting complex gene 2.3	LOC_Os01g47430	protein of unknown function DUF1296 domain containing protein, expressed
AT3G27840	ribosomal protein L12-B	LOC_Os11g18880	UBX domain-containing protein, putative, expressed
AT3G27840	ribosomal protein L12-B	LOC_Os03g10540	OsFBX78 - F-box domain containing protein, expressed
AT3G27850	ribosomal protein L12-C	LOC_Os02g54160	AP2 domain containing protein, expressed
AT3G28040	Leucine-rich receptor-like protein kinase family protein	LOC_Os01g15640	no apical meristem protein, putative, expressed
AT3G28150	TRICHOME BIREFRINGENCE-LIKE 22	LOC_Os12g38870	expressed protein
AT3G28150	TRICHOME BIREFRINGENCE-LIKE 22	LOC_Os08g38890	expressed protein
AT3G28150	TRICHOME BIREFRINGENCE-LIKE 22	LOC_Os01g13690	ligA, putative, expressed
AT3G28715	ATPase, V0/A0 complex, subunit C/D	LOC_Os02g18840	phosphatidylinositol 3- and 4-kinase family protein, putative, expressed
AT3G28730	high mobility group	LOC_Os10g33460	alcohol oxidase, putative, expressed
AT3G28922	NULL	LOC_Os09g32948	OsMADS8 - MADS-box family gene with MIKCc type-box, expressed
AT3G29000	Calcium-binding EF-hand family protein	LOC_Os10g08280	DNA binding protein, putative, expressed
AT3G29160	SNF1 kinase homolog 11	LOC_Os01g47430	protein of unknown function DUF1296 domain containing protein, expressed
AT3G29270	RING/U-box superfamily protein	LOC_Os02g39190	expressed protein
AT3G29770	methyl esterase 11	LOC_Os07g49230	ubiquitin-activating enzyme, putative, expressed
AT3G30180	brassinosteroid-6-oxidase 2	LOC_Os07g06860	gibberellin receptor GID1L2, putative, expressed
AT3G30290	cytochrome P450, family 702, subfamily A, polypeptide 8	LOC_Os02g20690	speckle-type POZ protein, putative
AT3G30530	basic leucine-zipper 42	LOC_Os03g62860	glucan endo-1,3-beta-glucosidase precursor, putative, expressed
AT3G30540	Glycosyl hydrolase superfamily protein	LOC_Os03g06570	IQ calmodulin-binding motif family protein, putative, expressed
AT3G31402	General transcription factor 2-related zinc finger protein	LOC_Os08g33760	transposon protein, putative, CACTA, En/Spm sub-class, expressed
AT3G31402	General transcription factor 2-related zinc finger protein	LOC_Os12g38870	expressed protein
AT3G31402	General transcription factor 2-related zinc finger protein	LOC_Os07g27330	no apical meristem protein, expressed
AT3G31402	General transcription factor 2-related zinc finger protein	LOC_Os05g27930	AP2 domain containing protein, expressed
AT3G31402	General transcription factor 2-related zinc finger protein	LOC_Os03g08460	AP2 domain containing protein, expressed
AT3G31402	General transcription factor 2-related zinc finger protein	LOC_Os02g39190	expressed protein
AT3G31402	General transcription factor 2-related zinc finger protein	LOC_Os01g59850	GTPase-activating protein, putative, expressed
AT3G42860	zinc knuckle (CCHC-type) family protein	LOC_Os12g21960	hypothetical protein
AT3G43540	Protein of unknown function (DUF1350)	LOC_Os11g06910	myosin heavy chain-related, putative, expressed
AT3G43970	NULL	LOC_Os02g54160	AP2 domain containing protein, expressed
AT3G44010	Ribosomal protein S14p/S29e family protein	LOC_Os02g39190	expressed protein
AT3G44485	NULL	LOC_Os09g23740	1-phosphatidylinositol-4-phosphate 5-kinase/ zinc ion binding protein, putative, expressed
AT3G44620	protein tyrosine phosphatases;protein tyrosine phosphatases	LOC_Os02g18280	retrotransposon protein, putative, unclassified, expressed
AT3G44680	histone deacetylase 9	LOC_Os12g38870	expressed protein
AT3G44680	histone deacetylase 9	LOC_Os09g29370	RING-H2 finger protein ATL5F, putative, expressed
AT3G44680	histone deacetylase 9	LOC_Os07g08460	OsIAA24 - Auxin-responsive Aux/IAA gene family member, expressed
AT3G44680	histone deacetylase 9	LOC_Os06g02510	ribosomal protein L13, putative, expressed
AT3G44680	histone deacetylase 9	LOC_Os05g27930	AP2 domain containing protein, expressed
AT3G44680	histone deacetylase 9	LOC_Os04g57350	EH domain-containing protein 1, putative, expressed
AT3G44680	histone deacetylase 9	LOC_Os03g20720	GTPase-activating protein, putative, expressed
AT3G44680	histone deacetylase 9	LOC_Os02g39190	expressed protein
AT3G45100	UDP-Glycosyltransferase superfamily protein	LOC_Os12g01190	RNA recognition motif containing protein, putative, expressed
AT3G45180	Ubiquitin-like superfamily protein	LOC_Os11g05130	PHD-finger family protein, expressed
AT3G45320	NULL	LOC_Os10g42650	retrotransposon protein, putative, unclassified, expressed
AT3G45440	Concanavalin A-like lectin protein kinase family protein	LOC_Os04g39540	expressed protein
AT3G45780	phototropin 1	LOC_Os09g29750	ZOS9-15 - C2H2 zinc finger protein, expressed
AT3G46360	NULL	LOC_Os10g34390	expressed protein
AT3G46360	NULL	LOC_Os09g06400	retrotransposon protein, putative, unclassified, expressed
AT3G46360	NULL	LOC_Os02g51670	ethylene-responsive transcription factor, putative, expressed
AT3G46780	plastid transcriptionally active 16	LOC_Os02g10060	SWIRM domain containing protein, expressed
AT3G46780	plastid transcriptionally active 16	LOC_Os01g54930	one zinc finger protein, putative, expressed
AT3G46790	Tetratricopeptide repeat (TPR)-like superfamily protein	LOC_Os05g27930	AP2 domain containing protein, expressed
AT3G47060	FTSH protease 7	LOC_Os03g20720	GTPase-activating protein, putative, expressed
AT3G47220	phosphatidylinositol-speciwc phospholipase C9	LOC_Os12g16880	PROLM27 - Prolamin precursor, expressed
AT3G47340	glutamine-dependent asparagine synthase 1	LOC_Os02g33000	glycosyl hydrolases family 17, putative, expressed
AT3G47350	hydroxysteroid dehydrogenase 2	LOC_Os04g47560	retrotransposon protein, putative, unclassified, expressed
AT3G47470	light-harvesting chlorophyll-protein complex I subunit A4	LOC_Os11g02190	expressed protein
AT3G47470	light-harvesting chlorophyll-protein complex I subunit A4	LOC_Os10g42650	retrotransposon protein, putative, unclassified, expressed
AT3G47470	light-harvesting chlorophyll-protein complex I subunit A4	LOC_Os08g37904	ZOS8-08 - C2H2 zinc finger protein, expressed
AT3G47470	light-harvesting chlorophyll-protein complex I subunit A4	LOC_Os07g49230	ubiquitin-activating enzyme, putative, expressed
AT3G47470	light-harvesting chlorophyll-protein complex I subunit A4	LOC_Os06g41590	YIF1B, putative, expressed
AT3G47470	light-harvesting chlorophyll-protein complex I subunit A4	LOC_Os05g43950	expressed protein
AT3G47470	light-harvesting chlorophyll-protein complex I subunit A4	LOC_Os05g05710	serine/threonine-protein phosphatase 2A regulatory subunit B subunitgamma, putative, expressed
AT3G47470	light-harvesting chlorophyll-protein complex I subunit A4	LOC_Os03g40550	kinase, pfkB family, putative, expressed
AT3G47470	light-harvesting chlorophyll-protein complex I subunit A4	LOC_Os02g54160	AP2 domain containing protein, expressed
AT3G47470	light-harvesting chlorophyll-protein complex I subunit A4	LOC_Os02g53120	Peptidase family C50, putative, expressed
AT3G47470	light-harvesting chlorophyll-protein complex I subunit A4	LOC_Os02g18280	retrotransposon protein, putative, unclassified, expressed
AT3G47470	light-harvesting chlorophyll-protein complex I subunit A4	LOC_Os01g59850	GTPase-activating protein, putative, expressed
AT3G47470	light-harvesting chlorophyll-protein complex I subunit A4	LOC_Os01g47430	protein of unknown function DUF1296 domain containing protein, expressed
AT3G47540	Chitinase family protein	LOC_Os01g54930	one zinc finger protein, putative, expressed
AT3G47540	Chitinase family protein	LOC_Os01g16540	NEDD8-activating enzyme E1 catalytic subunit, putative, expressed
AT3G47580	Leucine-rich repeat protein kinase family protein	LOC_Os06g02510	ribosomal protein L13, putative, expressed
AT3G47650	DnaJ/Hsp40 cysteine-rich domain superfamily protein	LOC_Os06g15360	RAD23 DNA repair protein, putative, expressed
AT3G47836	NULL	LOC_Os03g14370	ACT domain containing protein, expressed
AT3G48460	GDSL-like Lipase/Acylhydrolase superfamily protein	LOC_Os08g37920	ZOS8-09 - C2H2 zinc finger protein, expressed
AT3G48560	chlorsulfuron/imidazolinone resistant 1	LOC_Os01g15640	no apical meristem protein, putative, expressed
AT3G48580	xyloglucan endotransglucosylase/hydrolase 11	LOC_Os10g42650	retrotransposon protein, putative, unclassified, expressed
AT3G48580	xyloglucan endotransglucosylase/hydrolase 11	LOC_Os08g26840	plant protein of unknown function domain containing protein, expressed
AT3G48580	xyloglucan endotransglucosylase/hydrolase 11	LOC_Os06g45920	ZmEBE-1 protein, putative, expressed
AT3G48780	serine palmitoyltransferase 1	LOC_Os08g37904	ZOS8-08 - C2H2 zinc finger protein, expressed
AT3G48950	Pectin lyase-like superfamily protein	LOC_Os06g45310	OsSPL11 - SBP-box gene family member, expressed
AT3G49010	breast basic conserved 1	LOC_Os12g36500	expressed protein
AT3G49010	breast basic conserved 1	LOC_Os11g29710	OsFBO4 - F-box and other domain containing protein, expressed
AT3G49010	breast basic conserved 1	LOC_Os09g29750	ZOS9-15 - C2H2 zinc finger protein, expressed
AT3G49010	breast basic conserved 1	LOC_Os09g29370	RING-H2 finger protein ATL5F, putative, expressed
AT3G49010	breast basic conserved 1	LOC_Os08g06560	ribosomal protein L13, putative, expressed
AT3G49400	Transducin/WD40 repeat-like superfamily protein	LOC_Os03g31044	expressed protein
AT3G49460	NULL	LOC_Os04g57350	EH domain-containing protein 1, putative, expressed
AT3G49460	NULL	LOC_Os03g12550	expressed protein
AT3G49460	NULL	LOC_Os03g08470	AP2 domain containing protein, expressed
AT3G49470	nascent polypeptide-associated complex subunit alpha-like protein 2	LOC_Os09g29370	RING-H2 finger protein ATL5F, putative, expressed
AT3G49580	response to low sulfur 1	LOC_Os04g51792	PAP fibrillin family domain containing protein, expressed
AT3G49870	ADP-ribosylation factor-like A1C	LOC_Os05g49180	protein of unknown function DUF1296 domain containing protein, expressed
AT3G49970	Phototropic-responsive NPH3 family protein	LOC_Os03g39100	no apical meristem protein, expressed
AT3G50210	2-oxoglutarate (2OG) and Fe(II)-dependent oxygenase superfamily protein	LOC_Os05g05710	serine/threonine-protein phosphatase 2A regulatory subunit B subunitgamma, putative, expressed
AT3G50240	ATP binding microtubule motor family protein	LOC_Os12g27140	retrotransposon protein, putative, Ty3-gypsy subclass, expressed
AT3G50340	NULL	LOC_Os04g07280	AGAP002737-PA, putative, expressed
AT3G50380	Protein of unknown function (DUF1162)	LOC_Os03g04990	expressed protein
AT3G50470	homolog of RPW8 3	LOC_Os08g37920	ZOS8-09 - C2H2 zinc finger protein, expressed
AT3G50480	homolog of RPW8 4	LOC_Os02g50630	E2F family transcription factor protein, putative, expressed
AT3G50660	Cytochrome P450 superfamily protein	LOC_Os10g42650	retrotransposon protein, putative, unclassified, expressed
AT3G50790	esterase/lipase/thioesterase family protein	LOC_Os09g39420	WD domain, G-beta repeat domain containing protein, expressed
AT3G50790	esterase/lipase/thioesterase family protein	LOC_Os03g39100	no apical meristem protein, expressed
AT3G50790	esterase/lipase/thioesterase family protein	LOC_Os03g03860	expressed protein
AT3G50790	esterase/lipase/thioesterase family protein	LOC_Os03g01240	CCR4-Not complex component, Not1domain containing protein, expressed
AT3G50808	PLATZ transcription factor family protein	LOC_Os10g39620	ubiquitin family protein, putative, expressed
AT3G50820	photosystem II subunit O-2	LOC_Os12g36590	retrotransposon protein, putative, unclassified, expressed
AT3G50820	photosystem II subunit O-2	LOC_Os08g37904	ZOS8-08 - C2H2 zinc finger protein, expressed
AT3G50820	photosystem II subunit O-2	LOC_Os07g29640	expressed protein
AT3G50820	photosystem II subunit O-2	LOC_Os05g33860	expressed protein
AT3G50820	photosystem II subunit O-2	LOC_Os03g63770	RCD1, putative, expressed
AT3G50820	photosystem II subunit O-2	LOC_Os03g39050	no apical meristem protein, expressed
AT3G50820	photosystem II subunit O-2	LOC_Os02g54160	AP2 domain containing protein, expressed
AT3G51190	Ribosomal protein L2 family	LOC_Os03g10540	OsFBX78 - F-box domain containing protein, expressed
AT3G51330	Eukaryotic aspartyl protease family protein	LOC_Os10g35200	katanin p80 WD40 repeat-containing subunit B1 homolog 1, putative, expressed
AT3G51600	lipid transfer protein 5	LOC_Os01g66280	transcriptional regulator, putative, expressed
AT3G51630	with no lysine (K) kinase 5	LOC_Os12g02589	hydrolase, alpha/beta fold family protein, putative, expressed
AT3G51630	with no lysine (K) kinase 5	LOC_Os11g05130	PHD-finger family protein, expressed
AT3G51680	NAD(P)-binding Rossmann-fold superfamily protein	LOC_Os10g42650	retrotransposon protein, putative, unclassified, expressed
AT3G51860	cation exchanger 3	LOC_Os01g59850	GTPase-activating protein, putative, expressed
AT3G51880	high mobility group B1	LOC_Os09g29370	RING-H2 finger protein ATL5F, putative, expressed
AT3G52240	NULL	LOC_Os01g15640	no apical meristem protein, putative, expressed
AT3G52520	NULL	LOC_Os06g39590	OsIAA23 - Auxin-responsive Aux/IAA gene family member, expressed
AT3G52520	NULL	LOC_Os03g20720	GTPase-activating protein, putative, expressed
AT3G52540	ovate family protein 18	LOC_Os02g39190	expressed protein
AT3G52560	ubiquitin E2 variant 1D-4	LOC_Os01g21350	retrotransposon protein, putative, unclassified, expressed
AT3G52560	ubiquitin E2 variant 1D-4	LOC_Os07g09830	no apical meristem protein, expressed
AT3G52990	Pyruvate kinase family protein	LOC_Os09g29750	ZOS9-15 - C2H2 zinc finger protein, expressed
AT3G53020	Ribosomal protein L24e family protein	LOC_Os08g06560	ribosomal protein L13, putative, expressed
AT3G53020	Ribosomal protein L24e family protein	LOC_Os01g47430	protein of unknown function DUF1296 domain containing protein, expressed
AT3G53330	plastocyanin-like domain-containing protein	LOC_Os02g13360	expressed protein
AT3G53390	Transducin/WD40 repeat-like superfamily protein	LOC_Os06g45140	bZIP transcription factor domain containing protein, expressed
AT3G53540	NULL	LOC_Os02g39190	expressed protein
AT3G53910	malate dehydrogenase-related	LOC_Os11g38990	peptidyl-prolyl cis-trans isomerase, putative, expressed
AT3G54210	Ribosomal protein L17 family protein	LOC_Os12g05630	hydrolase protein, putative, expressed
AT3G54210	Ribosomal protein L17 family protein	LOC_Os11g05130	PHD-finger family protein, expressed
AT3G54210	Ribosomal protein L17 family protein	LOC_Os09g29970	TMV-MP30 binding protein 2C, putative, expressed
AT3G54210	Ribosomal protein L17 family protein	LOC_Os09g29370	RING-H2 finger protein ATL5F, putative, expressed
AT3G54210	Ribosomal protein L17 family protein	LOC_Os06g21110	expressed protein
AT3G54210	Ribosomal protein L17 family protein	LOC_Os03g39100	no apical meristem protein, expressed
AT3G54210	Ribosomal protein L17 family protein	LOC_Os02g39190	expressed protein
AT3G54210	Ribosomal protein L17 family protein	LOC_Os02g22160	DNA binding protein, putative, expressed
AT3G54300	vesicle-associated membrane protein 727	LOC_Os07g38220	expressed protein
AT3G54300	vesicle-associated membrane protein 727	LOC_Os06g02510	ribosomal protein L13, putative, expressed
AT3G54300	vesicle-associated membrane protein 727	LOC_Os03g33300	retrotransposon, putative, centromere-specific, expressed
AT3G54380	SAC3/GANP/Nin1/mts3/eIF-3 p25 family	LOC_Os11g12020	disease resistance protein, putative
AT3G54510	Early-responsive to dehydration stress protein (ERD4)	LOC_Os05g50480	protein of unknown function DUF1296 domain containing protein, expressed
AT3G54510	Early-responsive to dehydration stress protein (ERD4)	LOC_Os03g20720	GTPase-activating protein, putative, expressed
AT3G54600	Class I glutamine amidotransferase-like superfamily protein	LOC_Os11g36340	lymphoid organ expressed yellow head virus receptor protein, putative, expressed
AT3G54750	NULL	LOC_Os12g14350	transposon protein, putative, CACTA, En/Spm sub-class
AT3G54750	NULL	LOC_Os07g13280	RNA recognition motif containing protein, putative, expressed
AT3G54750	NULL	LOC_Os04g49780	transposon protein, putative, CACTA, En/Spm sub-class, expressed
AT3G54750	NULL	LOC_Os02g04810	auxin response factor 5, putative, expressed
AT3G54890	photosystem I light harvesting complex gene 1	LOC_Os12g39880	expressed protein
AT3G54890	photosystem I light harvesting complex gene 1	LOC_Os11g02300	CPuORF36 - conserved peptide uORF-containing transcript, expressed
AT3G54890	photosystem I light harvesting complex gene 1	LOC_Os10g42650	retrotransposon protein, putative, unclassified, expressed
AT3G54890	photosystem I light harvesting complex gene 1	LOC_Os10g04640	retrotransposon protein, putative, unclassified, expressed
AT3G54890	photosystem I light harvesting complex gene 1	LOC_Os09g29750	ZOS9-15 - C2H2 zinc finger protein, expressed
AT3G54890	photosystem I light harvesting complex gene 1	LOC_Os09g29370	RING-H2 finger protein ATL5F, putative, expressed
AT3G54890	photosystem I light harvesting complex gene 1	LOC_Os09g27040	GEX1, putative, expressed
AT3G54890	photosystem I light harvesting complex gene 1	LOC_Os09g26420	AP2 domain containing protein, expressed
AT3G54890	photosystem I light harvesting complex gene 1	LOC_Os08g37920	ZOS8-09 - C2H2 zinc finger protein, expressed
AT3G54890	photosystem I light harvesting complex gene 1	LOC_Os07g07860	LTPL76 - Protease inhibitor/seed storage/LTP family protein precursor, expressed
AT3G54890	photosystem I light harvesting complex gene 1	LOC_Os04g52290	PPR repeat domain containing protein, putative, expressed
AT3G54890	photosystem I light harvesting complex gene 1	LOC_Os03g39100	no apical meristem protein, expressed
AT3G54890	photosystem I light harvesting complex gene 1	LOC_Os03g16334	fringe-related protein, putative, expressed
AT3G54890	photosystem I light harvesting complex gene 1	LOC_Os03g10540	OsFBX78 - F-box domain containing protein, expressed
AT3G54890	photosystem I light harvesting complex gene 1	LOC_Os03g08430	SAC domain containing protein, putative, expressed
AT3G54890	photosystem I light harvesting complex gene 1	LOC_Os02g57140	expressed protein
AT3G54890	photosystem I light harvesting complex gene 1	LOC_Os02g54330	OsFBDUF14 - F-box and DUF domain containing protein, expressed
AT3G54890	photosystem I light harvesting complex gene 1	LOC_Os02g14980	calcium-binding EF hand family protein, putative, expressed
AT3G54890	photosystem I light harvesting complex gene 1	LOC_Os01g12080	plant-specific domain TIGR01589 family protein, putative, expressed
AT3G54890	photosystem I light harvesting complex gene 1	LOC_Os08g29240	retrotransposon protein, putative, Ty3-gypsy subclass, expressed
AT3G54890	photosystem I light harvesting complex gene 1	LOC_Os06g38960	expressed protein
AT3G54890	photosystem I light harvesting complex gene 1	LOC_Os06g09390	AP2 domain containing protein, expressed
AT3G54890	photosystem I light harvesting complex gene 1	LOC_Os02g54160	AP2 domain containing protein, expressed
AT3G54890	photosystem I light harvesting complex gene 1	LOC_Os02g41800	auxin response factor, putative, expressed
AT3G54890	photosystem I light harvesting complex gene 1	LOC_Os02g09340	expressed protein
AT3G54890	photosystem I light harvesting complex gene 1	LOC_Os01g10610	BES1/BZR1 homolog protein, putative, expressed
AT3G54890	photosystem I light harvesting complex gene 1	LOC_Os12g06330	CPuORF6 - conserved peptide uORF-containing transcript, expressed
AT3G54890	photosystem I light harvesting complex gene 1	LOC_Os10g07060	B3 DNA binding domain containing protein, expressed
AT3G54890	photosystem I light harvesting complex gene 1	LOC_Os07g27330	no apical meristem protein, expressed
AT3G54890	photosystem I light harvesting complex gene 1	LOC_Os07g11280	pentatricopeptide containing protein, putative, expressed
AT3G54890	photosystem I light harvesting complex gene 1	LOC_Os03g46860	helix-loop-helix DNA-binding protein, putative, expressed
AT3G54890	photosystem I light harvesting complex gene 1	LOC_Os02g17190	MYB family transcription factor, putative, expressed
AT3G54890	photosystem I light harvesting complex gene 1	LOC_Os12g43664	FGGY family of carbohydrate kinases, putative, expressed
AT3G54890	photosystem I light harvesting complex gene 1	LOC_Os12g38870	expressed protein
AT3G54890	photosystem I light harvesting complex gene 1	LOC_Os12g36900	drought induced 19 protein, putative, expressed
AT3G54890	photosystem I light harvesting complex gene 1	LOC_Os11g44540	expressed protein
AT3G54890	photosystem I light harvesting complex gene 1	LOC_Os11g29710	OsFBO4 - F-box and other domain containing protein, expressed
AT3G54890	photosystem I light harvesting complex gene 1	LOC_Os11g05340	transposon protein, putative, unclassified, expressed
AT3G54890	photosystem I light harvesting complex gene 1	LOC_Os10g41300	expressed protein
AT3G54890	photosystem I light harvesting complex gene 1	LOC_Os10g40680	expressed protein
AT3G54890	photosystem I light harvesting complex gene 1	LOC_Os09g08550	OsFBX308 - F-box domain containing protein, expressed
AT3G54890	photosystem I light harvesting complex gene 1	LOC_Os08g22370	retrotransposon protein, putative, unclassified, expressed
AT3G54890	photosystem I light harvesting complex gene 1	LOC_Os08g17770	expressed protein
AT3G54890	photosystem I light harvesting complex gene 1	LOC_Os08g06560	ribosomal protein L13, putative, expressed
AT3G54890	photosystem I light harvesting complex gene 1	LOC_Os08g02850	zinc finger family protein, putative, expressed
AT3G54890	photosystem I light harvesting complex gene 1	LOC_Os07g48780	OsCam1-2 - Calmodulin, expressed
AT3G54890	photosystem I light harvesting complex gene 1	LOC_Os07g29640	expressed protein
AT3G54890	photosystem I light harvesting complex gene 1	LOC_Os07g27760	expressed protein
AT3G54890	photosystem I light harvesting complex gene 1	LOC_Os07g14420	expressed protein
AT3G54890	photosystem I light harvesting complex gene 1	LOC_Os06g13680	B12D protein, putative, expressed
AT3G54890	photosystem I light harvesting complex gene 1	LOC_Os06g02510	ribosomal protein L13, putative, expressed
AT3G54890	photosystem I light harvesting complex gene 1	LOC_Os05g25290	retrotransposon protein, putative, unclassified
AT3G54890	photosystem I light harvesting complex gene 1	LOC_Os04g57350	EH domain-containing protein 1, putative, expressed
AT3G54890	photosystem I light harvesting complex gene 1	LOC_Os04g54840	DNA-directed RNA polymerase subunit, putative, expressed
AT3G54890	photosystem I light harvesting complex gene 1	LOC_Os04g35170	expressed protein
AT3G54890	photosystem I light harvesting complex gene 1	LOC_Os04g07280	AGAP002737-PA, putative, expressed
AT3G54890	photosystem I light harvesting complex gene 1	LOC_Os03g62400	pentatricopeptide, putative, expressed
AT3G54890	photosystem I light harvesting complex gene 1	LOC_Os03g31044	expressed protein
AT3G54890	photosystem I light harvesting complex gene 1	LOC_Os03g14370	ACT domain containing protein, expressed
AT3G54890	photosystem I light harvesting complex gene 1	LOC_Os03g08470	AP2 domain containing protein, expressed
AT3G54890	photosystem I light harvesting complex gene 1	LOC_Os02g58550	chloroplast channel forming outer membrane protein, putative, expressed
AT3G54890	photosystem I light harvesting complex gene 1	LOC_Os02g47410	protein kinase, putative, expressed
AT3G54890	photosystem I light harvesting complex gene 1	LOC_Os02g39190	expressed protein
AT3G54890	photosystem I light harvesting complex gene 1	LOC_Os02g32590	HSF-type DNA-binding domain containing protein, expressed
AT3G54890	photosystem I light harvesting complex gene 1	LOC_Os02g18840	phosphatidylinositol 3- and 4-kinase family protein, putative, expressed
AT3G54890	photosystem I light harvesting complex gene 1	LOC_Os02g10060	SWIRM domain containing protein, expressed
AT3G54890	photosystem I light harvesting complex gene 1	LOC_Os01g56800	MATH domain containing protein, expressed
AT3G54890	photosystem I light harvesting complex gene 1	LOC_Os01g54930	one zinc finger protein, putative, expressed
AT3G54890	photosystem I light harvesting complex gene 1	LOC_Os01g47430	protein of unknown function DUF1296 domain containing protein, expressed
AT3G54890	photosystem I light harvesting complex gene 1	LOC_Os01g27160	cullin, putative, expressed
AT3G54890	photosystem I light harvesting complex gene 1	LOC_Os01g18240	MYB family transcription factor, putative, expressed
AT3G54890	photosystem I light harvesting complex gene 1	LOC_Os01g16540	NEDD8-activating enzyme E1 catalytic subunit, putative, expressed
AT3G55040	glutathione transferase lambda 2	LOC_Os03g20720	GTPase-activating protein, putative, expressed
AT3G55060	NULL	LOC_Os05g33260	1-5-phosphoribosyl-5-5-phosphoribosylaminomethylideneaminoimidazole-4-carboxamide isomerase, chloroplast precursor, putative, expressed
AT3G55120	Chalcone-flavanone isomerase family protein	LOC_Os04g35170	expressed protein
AT3G55210	NAC domain containing protein 63	LOC_Os09g01900	transposon protein, putative, CACTA, En/Spm sub-class, expressed
AT3G55470	Calcium-dependent lipid-binding (CaLB domain) family protein	LOC_Os03g30640	expressed protein
AT3G55560	AT-hook protein of GA feedback 2	LOC_Os02g39190	expressed protein
AT3G55800	sedoheptulose-bisphosphatase	LOC_Os03g01580	expressed protein
AT3G56000	cellulose synthase like A14	LOC_Os09g29750	ZOS9-15 - C2H2 zinc finger protein, expressed
AT3G56000	cellulose synthase like A14	LOC_Os05g27930	AP2 domain containing protein, expressed
AT3G56240	copper chaperone	LOC_Os08g21380	retrotransposon protein, putative, unclassified, expressed
AT3G56490	HIS triad family protein 3	LOC_Os05g48950	expressed protein
AT3G56540	alpha/beta-Hydrolases superfamily protein	LOC_Os05g50480	protein of unknown function DUF1296 domain containing protein, expressed
AT3G56570	SET domain-containing protein	LOC_Os05g48220	60S ribosomal protein L35a-3, putative, expressed
AT3G56650	Mog1/PsbP/DUF1795-like photosystem II reaction center PsbP family protein	LOC_Os12g38180	heat shock cognate 70 kDa protein 2, putative, expressed
AT3G56910	plastid-specific 50S ribosomal protein 5	LOC_Os03g47920	expressed protein
AT3G57010	Calcium-dependent phosphotriesterase superfamily protein	LOC_Os07g14850	CESA6 - cellulose synthase, expressed
AT3G57340	Heat shock protein DnaJ, N-terminal with domain of unknown function (DUF1977)	LOC_Os11g05130	PHD-finger family protein, expressed
AT3G57340	Heat shock protein DnaJ, N-terminal with domain of unknown function (DUF1977)	LOC_Os02g05030	sucrose-phosphatase, putative, expressed
AT3G57520	seed imbibition 2	LOC_Os04g57350	EH domain-containing protein 1, putative, expressed
AT3G57520	seed imbibition 2	LOC_Os04g55970	AP2-like ethylene-responsive transcription factor AINTEGUMENTA, putative, expressed
AT3G57870	sumo conjugation enzyme 1	LOC_Os02g54160	AP2 domain containing protein, expressed
AT3G58430	TRAF-like family protein	LOC_Os02g06870	retrotransposon protein, putative, unclassified, expressed
AT3G58585	NULL	LOC_Os01g39134	EF hand family protein, putative, expressed
AT3G58700	Ribosomal L5P family protein	LOC_Os08g33760	transposon protein, putative, CACTA, En/Spm sub-class, expressed
AT3G58830	haloacid dehalogenase (HAD) superfamily protein	LOC_Os01g67770	two-component response regulator, putative, expressed
AT3G59350	Protein kinase superfamily protein	LOC_Os03g08430	SAC domain containing protein, putative, expressed
AT3G59680	NULL	LOC_Os11g18140	ZmEBE-1 protein, putative, expressed
AT3G59700	lectin-receptor kinase	LOC_Os02g39190	expressed protein
AT3G59760	O-acetylserine (thiol) lyase isoform C	LOC_Os11g02190	expressed protein
AT3G59760	O-acetylserine (thiol) lyase isoform C	LOC_Os09g29750	ZOS9-15 - C2H2 zinc finger protein, expressed
AT3G59760	O-acetylserine (thiol) lyase isoform C	LOC_Os07g22420	retrotransposon protein, putative, Ty3-gypsy subclass, expressed
AT3G59760	O-acetylserine (thiol) lyase isoform C	LOC_Os06g21780	retrotransposon protein, putative, unclassified, expressed
AT3G59760	O-acetylserine (thiol) lyase isoform C	LOC_Os03g08470	AP2 domain containing protein, expressed
AT3G59770	sacI homology domain-containing protein / WW domain-containing protein	LOC_Os09g19400	senescence-induced receptor-like serine/threonine-protein kinase precursor, putative, expressed
AT3G59820	LETM1-like protein	LOC_Os10g31970	SNF2 family N-terminal domain containing protein, expressed
AT3G60240	eukaryotic translation initiation factor 4G	LOC_Os06g09390	AP2 domain containing protein, expressed
AT3G60320	Protein of unknown function (DUF630 and DUF632)	LOC_Os04g52290	PPR repeat domain containing protein, putative, expressed
AT3G60570	expansin B5	LOC_Os11g47520	glycosyl hydrolase, putative, expressed
AT3G60770	Ribosomal protein S13/S15	LOC_Os06g24840	SacI homology domain containing protein, expressed
AT3G61430	plasma membrane intrinsic protein 1A	LOC_Os05g49180	protein of unknown function DUF1296 domain containing protein, expressed
AT3G61440	cysteine synthase C1	LOC_Os12g38870	expressed protein
AT3G61470	photosystem I light harvesting complex gene 2	LOC_Os12g38480	expressed protein
AT3G61470	photosystem I light harvesting complex gene 2	LOC_Os11g02190	expressed protein
AT3G61470	photosystem I light harvesting complex gene 2	LOC_Os09g06400	retrotransposon protein, putative, unclassified, expressed
AT3G61470	photosystem I light harvesting complex gene 2	LOC_Os08g33760	transposon protein, putative, CACTA, En/Spm sub-class, expressed
AT3G61470	photosystem I light harvesting complex gene 2	LOC_Os06g09390	AP2 domain containing protein, expressed
AT3G61470	photosystem I light harvesting complex gene 2	LOC_Os05g49390	expressed protein
AT3G61650	gamma-tubulin	LOC_Os03g46860	helix-loop-helix DNA-binding protein, putative, expressed
AT3G61960	Protein kinase superfamily protein	LOC_Os11g42870	hypothetical protein
[truncated: 5,728 more rows]
