# Supplementary material for: Interspecies rice versus Arabidopsis thaliana protein–protein interactome profiling by touch‐down overlapping PCR coupled with HiFi long‐read sequencing
Source: J Integr Plant Biol. 2025 Dec 4;68(2):294–6. doi: 10.1111/jipb.70107 (PMC12863018; doi:10.1111/jipb.70107)
Supplement: Supplementary file 3 — jipb‐2025‐0951‐File005 [file JIPB-68-294-s002.xlsx]

## Sheet: Supplementary Table 3
Supplementary Table 3. Sequences of primers used in this study
Name	primer sequence (5' to 3')	Usage
		Stitch-PCR (Strategy Ⅰ,Ⅱ)
AD-F	CCATATCTATATACACATAGTGGTTTGATACCCATACGACGTACCAGATT
AD-R	GAGATGGTGCACGATGCACAG
BD-F	ATCAAACCACTATGTGTATATAGATATGGCATCATGGAGGAGCAGAAGCT
BD-R	CACAGTTGAAGTGAACTTGCGG
		Touch Down Overlapping-PCR (Strategy Ⅲ）
TDO-AD-F	CCATATCTATATACACATAGTGGTTTGATTCATATGGCCATGGAGGCCAG
TDO-AD-1R	GGAGACTTGACCAAACCTCTGGC
TDO-BD-F	ATCAAACCACTATGTGTATATAGATATGGGGCTTCAGTGGAGACTGATATGCC
TDO-BD-1R	ATGCCGGTAGAGGTGTGGTC
TDO-AD-2R	AGAAATTGAGATGGTGCA
TDO-BD-2R	CTATACCTGAGAAAGCAAC
		Dual-Luciferase Complementation Assay
pFnLUC-AT1G02110-F	AACACGGGGGACGAGCTCATGGGATGCACGGCCTCCAA
pFnLUC-AT1G02110-R	GACGCGTACGAGATCTGGTTGATGGAGTAGGAACGAG
pFnLUC-AT1G24510-F	AACACGGGGGACGAGCTCATGGCGCTGGCGTTCGATGA
pFnLUC-AT1G24510-R	GACGCGTACGAGATCTGGTATTCAGAATTGGAGATGA
pFnLUC-AT1G29660-F	AACACGGGGGACGAGCTCATGGAGAGTTACTTGAGGAA
pFnLUC-AT1G29660-R	GACGCGTACGAGATCTGAAGCTGTGCTAATTGCGAGA
pFnLUC-AT1G75240-F	AACACGGGGGACGAGCTCATGGATATGAGAAGCCATGA
pFnLUC-AT1G75240-R	GACGCGTACGAGATCTGGAGAGTAGTTGTTGGTGTTG
pFnLUC-AT2G31840-F	AACACGGGGGACGAGCTCATGATTCTTCCATTTTCGAC
pFnLUC-AT2G31840-R	GACGCGTACGAGATCTGATTCACACTTACATCGACTA
pFnLUC-AT2G38470-F	AACACGGGGGACGAGCTCATGGCTGCTTCTTTTCTTAC
pFnLUC-AT2G38470-R	GACGCGTACGAGATCTGGGGCATAAACGAATCGAAAA
pFnLUC-AT2G40360-F	AACACGGGGGACGAGCTCATGACGAAGAGGAGCAAAGG
pFnLUC-AT2G40360-R	GACGCGTACGAGATCTGGTGGCAATAGAGTTTGATAA
pFnLUC-AT2G41010-F	AACACGGGGGACGAGCTCATGGTGACTTCGGAGGGATT
pFnLUC-AT2G41010-R	GACGCGTACGAGATCTGCATAACCTTCCACGATTCAA
pFnLUC-AT2G42160-F	AACACGGGGGACGAGCTCATGTTCATCCTCAGAGTTCA
pFnLUC-AT2G42160-R	GACGCGTACGAGATCTGCTTTCTCCGGTTTGACTTCT
pFnLUC-AT3G16080-F	AACACGGGGGACGAGCTCATGGGAAAGGGAACAGGGAG
pFnLUC-AT3G16080-R	GACGCGTACGAGATCTGAGCTGATGAAGCTGATGCCT
pFnLUC-AT3G18120-F	AACACGGGGGACGAGCTCATGAATATTACTATCCCTAA
pFnLUC-AT3G18120-R	GACGCGTACGAGATCTGGACTTGGAACATAAGAACAG
pFnLUC-AT3G29185-F	AACACGGGGGACGAGCTCATGGCTGCTGCTACTTCCTT
pFnLUC-AT3G29185-R	GACGCGTACGAGATCTGCATTTTTGTCTCAGTAAAAT
pFnLUC-AT3G32930-F	AACACGGGGGACGAGCTCATGCAACTCTCACTGGTTCA
pFnLUC-AT3G32930-R	GACGCGTACGAGATCTGAATGTTGGCGCCAGACCTAA
pFnLUC-AT4G05180-F	AACACGGGGGACGAGCTCATGGCTCAAGCAGTGACTTC
pFnLUC-AT4G05180-R	GACGCGTACGAGATCTGACCGAGCTTGGCAAGAACAT
pFnLUC-AT4G12720-F	AACACGGGGGACGAGCTCATGGGTACTAGAGCTCAGCA
pFnLUC-AT4G12720-R	GACGCGTACGAGATCTGGAGAGAAGCAGAGGCTTGGT
pFnLUC-AT4G12800-F	AACACGGGGGACGAGCTCATGGCAGCGAGTGCATCTCC
pFnLUC-AT4G12800-R	GACGCGTACGAGATCTGCTTGACGAAGTAAGGAAGGT
pFnLUC-AT4G13180-F	AACACGGGGGACGAGCTCATGGCAGCGAGTGCATCTCC
pFnLUC-AT4G13180-R	GACGCGTACGAGATCTGCTTGACGAAGTAAGGAAGGT
pFnLUC-AT4G14550-F	AACACGGGGGACGAGCTCATGAACCTTAAGGAGACGGA
pFnLUC-AT4G14550-R	GACGCGTACGAGATCTGTGATCTGTTCTTGAACTTCT
pFnLUC-AT4G16566-F	AACACGGGGGACGAGCTCATGGCGGGAGTGAATCAGGC
pFnLUC-AT4G16566-R	GACGCGTACGAGATCTGCCTGTTATGTGGATAACTAT
pFnLUC-AT4G35090-F	AACACGGGGGACGAGCTCATGGATCCTTACAAGTATCG
pFnLUC-AT4G35090-R	GACGCGTACGAGATCTGGATGCTTGGTCTCACGTTCA
pFnLUC-AT5G11760-F	AACACGGGGGACGAGCTCATGTCGAAGAAGAGGAAGGC
pFnLUC-AT5G11760-R	GACGCGTACGAGATCTGGAAGCAACAATAACAGTCAA
pFnLUC-AT5G13930-F	AACACGGGGGACGAGCTCATGGTGATGGCTGGTGCTTC
pFnLUC-AT5G13930-R	GACGCGTACGAGATCTGGAGAGGAACGCTGTGCAAGA
pFnLUC-AT5G14490-F	AACACGGGGGACGAGCTCATGGAAAGGACTTGGATAGT
pFnLUC-AT5G14490-R	GACGCGTACGAGATCTGTGTTCTCACGGAAAGTAAAT
pFnLUC-AT5G22010-F	AACACGGGGGACGAGCTCATGTCGGATATTAGGAAGTG
pFnLUC-AT5G22010-R	GACGCGTACGAGATCTGTCTCTTTCTCTTGGCACCAG
pFcLUC-LOC_Os01g11570-F	TCGTACGCGTCCCGGGGCATGAGGCCGCGGCTGGTGCT
pFcLUC-LOC_Os01g11570-R	GATGATACGAACGAAAGCTGATTTCAAAGGCTTTCAAAG
pFcLUC-LOC_Os02g39190-F	TCGTACGCGTCCCGGGGCATGGAGAAAATGGTCGATTT
pFcLUC-LOC_Os02g39190-R	GATGATACGAACGAAAGCTGACCACATTATGGGTACTCA
pFcLUC-LOC_Os02g41800-F	TCGTACGCGTCCCGGGGCATGATCACGTTCGCGGACCT
pFcLUC-LOC_Os02g41800-R	GATGATACGAACGAAAGCTGCTCCCTAAGTTGTCGCTCC
pFcLUC-LOC_Os02g44230-F	TCGTACGCGTCCCGGGGCATGGATTTGAGCAATAGCTC
pFcLUC-LOC_Os02g44230-R	GATGATACGAACGAAAGCTCACTGAGTGCTTCTTCCATC
pFcLUC-LOC_Os02g46940-F	TCGTACGCGTCCCGGGGCATGGAGCTGTTCCCGGCACA
pFcLUC-LOC_Os02g46940-R	GATGATACGAACGAAAGCTCCTTGAGGAGTTGTTGCTCC
pFcLUC-LOC_Os03g03660-F	TCGTACGCGTCCCGGGGCATGGGGAATCAGTGCCAGAA
pFcLUC-LOC_Os03g03660-R	GATGATACGAACGAAAGCTTAGGAACGCAAGCATTGAGA
pFcLUC-LOC_Os03g03860-F	TCGTACGCGTCCCGGGGCATGCTGCAGTACCTGGACTT
pFcLUC-LOC_Os03g03860-R	GATGATACGAACGAAAGCTGTCGCCGACGTTGAGCAGCA
pFcLUC-LOC_Os03g13790-F	TCGTACGCGTCCCGGGGCATGTCCCTCGTTAGATCCGC
pFcLUC-LOC_Os03g13790-R	GATGATACGAACGAAAGCTCATGATGGATGGTATCGAGT
pFcLUC-LOC_Os03g57450-F	TCGTACGCGTCCCGGGGCATGGGGAACACGTGCGTCGG
pFcLUC-LOC_Os03g57450-R	GATGATACGAACGAAAGCTAGACATCCTCAAGGCCTCCC
pFcLUC-LOC_Os04g05470-F	TCGTACGCGTCCCGGGGCATGTCGCAGCTCCTCCGCCC
pFcLUC-LOC_Os04g05470-R	GATGATACGAACGAAAGCTCCCTGGAATCAGCAGTGGTG
pFcLUC-LOC_Os04g38870-F	TCGTACGCGTCCCGGGGCATGTCGGCACAGGCGGAGCT
pFcLUC-LOC_Os04g38870-R	GATGATACGAACGAAAGCTCTGCCCCTCGCTGGAGTCGC
pFcLUC-LOC_Os04g39540-F	TCGTACGCGTCCCGGGGCATGTCGATGAGCTATGACG
pFcLUC-LOC_Os04g39540-R	GATGATACGAACGAAAGCTCGTCGGCACAACGTCATCGA
pFcLUC-LOC_Os05g26770-F	TCGTACGCGTCCCGGGGCATGAAGATCATTTTCATCTT
pFcLUC-LOC_Os05g26770-R	GATGATACGAACGAAAGCTGTACAATACACCGCCAAGGG
pFcLUC-LOC_Os05g27930-F	TCGTACGCGTCCCGGGGCATGACGGTGGATCAGAGGAC
pFcLUC-LOC_Os05g27930-R	GATGATACGAACGAAAGCTCAAGCCCTCAAAGAACTGAG
pFcLUC-LOC_Os05g36340-F	TCGTACGCGTCCCGGGGCATGGGGGCGGCGGGCGCA
pFcLUC-LOC_Os05g36340-R	GATGATACGAACGAAAGCTCACCCTACTACTACGAGGAT
pFcLUC-LOC_Os05g41200-F	TCGTACGCGTCCCGGGGCATGGCGGCCAAGCTGACCCA
pFcLUC-LOC_Os05g41200-R	GATGATACGAACGAAAGCTCTTGTTGTTCATCAACACCT
pFcLUC-LOC_Os05g51830-F	TCGTACGCGTCCCGGGGCATGGAGTTCTGGGGTCTTGA
pFcLUC-LOC_Os05g51830-R	GATGATACGAACGAAAGCTCTTGGCGGGGTGCTTGGCCT
pFcLUC-LOC_Os06g48950-F	TCGTACGCGTCCCGGGGCATGATGAAGCAGGCGCAGCA
pFcLUC-LOC_Os06g48950-R	GATGATACGAACGAAAGCTCGCAGTATTCCAATACCTGA
pFcLUC-LOC_Os07g44250-F	TCGTACGCGTCCCGGGGCATGCAAGGCCGGATGGTGAC
pFcLUC-LOC_Os07g44250-R	GATGATACGAACGAAAGCTGACGACGTAGCATTCGTAGA
pFcLUC-LOC_Os07g44370-F	TCGTACGCGTCCCGGGGCATGGCAGCTTGGTCCATGG
pFcLUC-LOC_Os07g44370-R	GATGATACGAACGAAAGCTGACGTAGCATTCGTAGAGCT
pFcLUC-LOC_Os08g37920-F	TCGTACGCGTCCCGGGGCATGGAGACGGAGGTGTTCCC
pFcLUC-LOC_Os08g37920-R	GATGATACGAACGAAAGCTTGGTTGCCATGGACCGTTAT
pFcLUC-LOC_Os09g20350-F	TCGTACGCGTCCCGGGGCATGGCTGCAGCTATAGATCT
pFcLUC-LOC_Os09g20350-R	GATGATACGAACGAAAGCTATTGGCGGCGAGGAGGGAGT
pFcLUC-LOC_Os12g26204-F	TCGTACGCGTCCCGGGGCATGGCTTTTGAATGGTCATG
pFcLUC-LOC_Os12g26204-R	GATGATACGAACGAAAGCTTATGGTCGGTTCAGGTTGCG
		qRT-PCR
Ubi-qRT-F LOC_Os05g06770	GCTCCGTGGCGGTATCAT
Ubi-qRT-R LOC_Os05g06770	CGGCAGTTGACAGCCCTAG
OsPRO18-qRT-F	GGCGCAACAGTCTCACTATC
OsPRO18-qRT-R	AGCTTGAGCTTGACCCAGAT
OsST204-qRT-F	GGGATGTTGTTGGACCATCG
OsST204-qRT-R	CTCCGCTTGCTCATTATCCG
OsDIR19-qRT-F	ATGCAAGGCCGGATGGTGAC
OsDIR19-qRT-R	TACTCCTGACGAATCTCCTT
OsDIR22-qRT-F	GATCGTCGCCGCCATCTT
OsDIR22-qRT-R	ATGCACGGCTCGTCGTAGCTC
OsTPP1-qRT-F	CTGTCGCCTATTGTGGAT
OsTPP1-qRT-R	ATTGGCAGAAAGTCGTGT
		Over-expression construction
OE-OsPRO18-F	AACAGAGCTCGGTACCATGAAGATCATTTTCATCTT
OE-OsPRO18-R	GCTTGCATGCCTGCAGTCAGTACAATACACCGCCAA
OE-OsST204-F	AACAGAGCTCGGTACCATGGCTTTTGAATGGTCATG
OE-OsST204-R	GCTTGCATGCCTGCAGCTATATGGTCGGTTCAGGTT
OE-OsDIR19-F	TACGAACGATAGCCGGTACCATGCAAGGCCGGATGGTG
OE-OsDIR19-R	GGACTCTAGAGGATCCTCAGACGACGTAGCATTCGTAGA
OE-OsDIR22-F	TACGAACGATAGCCGGTACCATGGCAGCTTGGTCCATGG
OE-OsDIR22-R	GGACTCTAGAGGATCCTCAGACGTAGCATTCGTAGAGCTT
OE-OsTPP1-F	TTACTTCTGCACTAGGTACCATGGATTTGAGCAATAGCT
OE-OsTPP1-R	TCCTCTTAGAATTCCCGGGGATCCTCACACTGAGTGCTTCTTC
