# Supplementary material for: Interspecies rice versus Arabidopsis thaliana protein–protein interactome profiling by touch‐down overlapping PCR coupled with HiFi long‐read sequencing
Source: J Integr Plant Biol. 2025 Dec 4;68(2):294–6. doi: 10.1111/jipb.70107 (PMC12863018; doi:10.1111/jipb.70107)
Supplement: Supplementary file 4 — jipb‐2025‐0951‐File006 [file JIPB-68-294-s005.xlsx]

## Sheet: Os_vs_At-merge-final-Localizati
Supplementary Table 4. Cellular localization of the detected PPI proteins
	At_ID-Araport11	Os_ID-IRGSP		At_Localization	Os_Localization
AT1G01100-LOC_Os06g02510.1	AT1G01100.1	LOC_Os06g02510.1		cyto	chlo
AT1G01100-LOC_Os02g39190.1	AT1G01100.1	LOC_Os02g39190.1		cyto	cyto
AT1G01140-LOC_Os04g57350.1	AT1G01140.1	LOC_Os04g57350.1		chlo	cyto
AT1G01280-LOC_Os06g02510.5	AT1G01280.1	LOC_Os06g02510.5		chlo	chlo
AT1G01370-LOC_Os11g02190.1	AT1G01370.1	LOC_Os11g02190.1		chlo	plas
AT1G01370-LOC_Os10g07552.1	AT1G01370.1	LOC_Os10g07552.1		chlo	nucl
AT1G01550-LOC_Os08g21630.1	AT1G01550.1	LOC_Os08g21630.1		chlo	chlo
AT1G01600-LOC_Os07g48630.1	AT1G01600.1	LOC_Os07g48630.1		chlo	nucl
AT1G01620-LOC_Os03g50250.1	AT1G01620.1	LOC_Os03g50250.1		plas	chlo
AT1G01910-LOC_Os08g37904.4	AT1G01910.1	LOC_Os08g37904.4		E.R.	nucl
AT1G01960-LOC_Os09g33910.1	AT1G01960.1	LOC_Os09g33910.1		plas	chlo
AT1G02080-LOC_Os03g01240.1	AT1G02080.1	LOC_Os03g01240.1		nucl	nucl
AT1G02110-LOC_Os04g05470.1	AT1G02110.1	LOC_Os04g05470.1		nucl	vacu
AT1G02160-LOC_Os09g36440.1	AT1G02160.1	LOC_Os09g36440.1		chlo	nucl
AT1G02160-LOC_Os12g43770.1	AT1G02160.1	LOC_Os12g43770.1		chlo	cyto
AT1G02160-LOC_Os08g44420.1	AT1G02160.1	LOC_Os08g44420.1		chlo	nucl
AT1G02160-LOC_Os05g33570.1	AT1G02160.1	LOC_Os05g33570.1		chlo	mito
AT1G02290-LOC_Os07g09020.1	AT1G02290.1	LOC_Os07g09020.1		nucl	cyto
AT1G02290-LOC_Os05g48870.6	AT1G02290.1	LOC_Os05g48870.6		nucl	nucl
AT1G02350-LOC_Os04g22900.2	AT1G02350.1	LOC_Os04g22900.2		chlo	cyto
AT1G02460-LOC_Os03g10540.1	AT1G02460.1	LOC_Os03g10540.1		chlo	nucl
AT1G02500-LOC_Os06g02510.1	AT1G02500.1	LOC_Os06g02510.1		cyto	chlo
AT1G02500-LOC_Os02g39190.1	AT1G02500.1	LOC_Os02g39190.1		cyto	cyto
AT1G02560-LOC_Os06g48950.1	AT1G02560.1	LOC_Os06g48950.1		chlo	nucl
AT1G02780-LOC_Os01g59850.1	AT1G02780.1	LOC_Os01g59850.1		cyto	nucl
AT1G02790-LOC_Os04g52780.1	AT1G02790.1	LOC_Os04g52780.1		extr	plas
AT1G02816-LOC_Os10g02500.1	AT1G02816.1	LOC_Os10g02500.1		extr	chlo
AT1G02850-LOC_Os06g02510.5	AT1G02850.1	LOC_Os06g02510.5		vacu	chlo
AT1G02850-LOC_Os03g63750.1	AT1G02850.1	LOC_Os03g63750.1		vacu	nucl
AT1G02920-LOC_Os08g32060.1	AT1G02920.1	LOC_Os08g32060.1		chlo	chlo
AT1G03060-LOC_Os10g01940.1	AT1G03060.1	LOC_Os10g01940.1		plas	nucl
AT1G03130-LOC_Os12g05890.1	AT1G03130.1	LOC_Os12g05890.1		chlo	cyto
AT1G03130-LOC_Os09g32040.1	AT1G03130.1	LOC_Os09g32040.1		chlo	chlo
AT1G03130-LOC_Os04g54350.1	AT1G03130.1	LOC_Os04g54350.1		chlo	nucl
AT1G03130-LOC_Os03g19520.1	AT1G03130.1	LOC_Os03g19520.1		chlo	chlo
AT1G03330-LOC_Os05g48120.1	AT1G03330.1	LOC_Os05g48120.1		cyto	cyto
AT1G03610-LOC_Os09g29750.1	AT1G03610.1	LOC_Os09g29750.1		nucl	nucl
AT1G03610-LOC_Os10g40540.1	AT1G03610.1	LOC_Os10g40540.1		nucl	chlo
AT1G03720-LOC_Os10g42650.1	AT1G03720.1	LOC_Os10g42650.1		cyto	chlo
AT1G03870-LOC_Os11g19210.1	AT1G03870.1	LOC_Os11g19210.1		plas	extr
AT1G03870-LOC_Os08g06560.1	AT1G03870.1	LOC_Os08g06560.1		plas	cyto
AT1G03920-LOC_Os05g49180.1	AT1G03920.1	LOC_Os05g49180.1		nucl	nucl
AT1G03950-LOC_Os08g12460.1	AT1G03950.1	LOC_Os08g12460.1		nucl	cyto
AT1G04270-LOC_Os02g30310.1	AT1G04270.1	LOC_Os02g30310.1		cyto	E.R.
AT1G04270-LOC_Os02g04810.1	AT1G04270.1	LOC_Os02g04810.1		cyto	chlo
AT1G04455-LOC_Os07g11280.1	AT1G04455.1	LOC_Os07g11280.1		chlo	nucl
AT1G04590-LOC_Os04g49510.1	AT1G04590.1	LOC_Os04g49510.1		chlo	mito
AT1G04600-LOC_Os08g22370.1	AT1G04600.1	LOC_Os08g22370.1		nucl	mito
AT1G04690-LOC_Os04g43910.1	AT1G04690.1	LOC_Os04g43910.1		cyto	nucl
AT1G04730-LOC_Os05g19470.5	AT1G04730.1	LOC_Os05g19470.5		nucl	cyto
AT1G04730-LOC_Os01g04020.1	AT1G04730.1	LOC_Os01g04020.1		nucl	nucl
AT1G05060-LOC_Os08g37920.1	AT1G05060.1	LOC_Os08g37920.1		chlo	nucl
AT1G05060-LOC_Os05g06940.1	AT1G05060.1	LOC_Os05g06940.1		chlo	chlo
AT1G05080-LOC_Os04g04460.1	AT1G05080.1	LOC_Os04g04460.1		chlo	nucl
AT1G05530-LOC_Os09g29750.1	AT1G05530.1	LOC_Os09g29750.1		chlo	nucl
AT1G05530-LOC_Os08g37904.4	AT1G05530.1	LOC_Os08g37904.4		chlo	nucl
AT1G05560-LOC_Os10g16440.2	AT1G05560.1	LOC_Os10g16440.2		chlo	nucl
AT1G05850-LOC_Os09g29750.1	AT1G05850.1	LOC_Os09g29750.1		extr	nucl
AT1G05850-LOC_Os09g24200.1	AT1G05850.1	LOC_Os09g24200.1		extr	chlo
AT1G05850-LOC_Os05g27930.1	AT1G05850.1	LOC_Os05g27930.1		extr	nucl
AT1G05910-LOC_Os08g36700.1	AT1G05910.1	LOC_Os08g36700.1		nucl	nucl
AT1G06160-LOC_Os09g29750.1	AT1G06160.1	LOC_Os09g29750.1		nucl	nucl
AT1G06160-LOC_Os06g47330.1	AT1G06160.1	LOC_Os06g47330.1		nucl	cyto
AT1G06550-LOC_Os10g40540.1	AT1G06550.1	LOC_Os10g40540.1		nucl	chlo
AT1G06680-LOC_Os03g03860.3	AT1G06680.1	LOC_Os03g03860.3		chlo	nucl
AT1G06680-LOC_Os02g54160.1	AT1G06680.1	LOC_Os02g54160.1		chlo	nucl
AT1G06680-LOC_Os09g35710.1	AT1G06680.1	LOC_Os09g35710.1		chlo	nucl
AT1G06680-LOC_Os09g29750.1	AT1G06680.1	LOC_Os09g29750.1		chlo	nucl
AT1G06770-LOC_Os03g39050.1	AT1G06770.1	LOC_Os03g39050.1		nucl	nucl
AT1G06890-LOC_Os12g39970.1	AT1G06890.1	LOC_Os12g39970.1		plas	nucl
AT1G07040-LOC_Os08g26840.1	AT1G07040.1	LOC_Os08g26840.1		chlo	E.R.
AT1G07040-LOC_Os04g09284.1	AT1G07040.1	LOC_Os04g09284.1		chlo	E.R._plas
AT1G07040-LOC_Os03g08460.1	AT1G07040.1	LOC_Os03g08460.1		chlo	nucl
AT1G07510-LOC_Os07g09740.1	AT1G07510.1	LOC_Os07g09740.1		chlo	nucl
AT1G07610-LOC_Os03g25550.1	AT1G07610.1	LOC_Os03g25550.1		nucl	nucl
AT1G07630-LOC_Os07g48780.2	AT1G07630.1	LOC_Os07g48780.2		nucl	cyto
AT1G07750-LOC_Os01g04020.1	AT1G07750.1	LOC_Os01g04020.1		cyto	nucl
AT1G07770-LOC_Os01g47430.2	AT1G07770.1	LOC_Os01g47430.2		cyto	nucl
AT1G07890-LOC_Os05g25330.1	AT1G07890.1	LOC_Os05g25330.1		mito	chlo
AT1G07940-LOC_Os03g37970.1	AT1G07940.1	LOC_Os03g37970.1		cyto	chlo
AT1G07940-LOC_Os03g12210.1	AT1G07940.1	LOC_Os03g12210.1		cyto	chlo
AT1G08380-LOC_Os12g16880.1	AT1G08380.1	LOC_Os12g16880.1		chlo	chlo
AT1G08380-LOC_Os11g05340.1	AT1G08380.1	LOC_Os11g05340.1		chlo	pero
AT1G08380-LOC_Os10g42650.1	AT1G08380.1	LOC_Os10g42650.1		chlo	chlo
AT1G08380-LOC_Os10g07060.1	AT1G08380.1	LOC_Os10g07060.1		chlo	chlo
AT1G08380-LOC_Os03g31044.2	AT1G08380.1	LOC_Os03g31044.2		chlo	cyto
AT1G08380-LOC_Os03g20780.1	AT1G08380.1	LOC_Os03g20780.1		chlo	nucl
AT1G08380-LOC_Os02g48360.1	AT1G08380.1	LOC_Os02g48360.1		chlo	cyto
AT1G08380-LOC_Os01g66560.1	AT1G08380.1	LOC_Os01g66560.1		chlo	nucl
AT1G08380-LOC_Os01g39134.2	AT1G08380.1	LOC_Os01g39134.2		chlo	chlo
AT1G08520-LOC_Os08g37920.1	AT1G08520.1	LOC_Os08g37920.1		chlo	nucl
AT1G08680-LOC_Os01g59850.1	AT1G08680.1	LOC_Os01g59850.1		nucl	nucl
AT1G09010-LOC_Os04g07280.1	AT1G09010.1	LOC_Os04g07280.1		cyto	chlo
AT1G09010-LOC_Os02g39190.1	AT1G09010.1	LOC_Os02g39190.1		cyto	cyto
AT1G09300-LOC_Os09g29370.1	AT1G09300.1	LOC_Os09g29370.1		mito	chlo
AT1G09430-LOC_Os06g25370.1	AT1G09430.1	LOC_Os06g25370.1		chlo	chlo
AT1G09640-LOC_Os11g05130.2	AT1G09640.1	LOC_Os11g05130.2		cyto	nucl
AT1G10170-LOC_Os07g37650.1	AT1G10170.1	LOC_Os07g37650.1		nucl	nucl
AT1G10190-LOC_Os06g49890.1	AT1G10190.1	LOC_Os06g49890.1		cyto	chlo
AT1G10370-LOC_Os07g12920.1	AT1G10370.1	LOC_Os07g12920.1		chlo	chlo
AT1G10670-LOC_Os04g57350.1	AT1G10670.1	LOC_Os04g57350.1		cyto	cyto
AT1G10670-LOC_Os03g39100.1	AT1G10670.1	LOC_Os03g39100.1		cyto	cyto
AT1G10670-LOC_Os02g55320.1	AT1G10670.1	LOC_Os02g55320.1		cyto	nucl
AT1G10790-LOC_Os01g18240.1	AT1G10790.1	LOC_Os01g18240.1		cyto	nucl
AT1G10960-LOC_Os12g41950.1	AT1G10960.1	LOC_Os12g41950.1		chlo	nucl
AT1G10960-LOC_Os01g23620.1	AT1G10960.1	LOC_Os01g23620.1		chlo	cyto
AT1G10980-LOC_Os06g08780.1	AT1G10980.1	LOC_Os06g08780.1		plas	nucl
AT1G11590-LOC_Os02g39190.1	AT1G11590.1	LOC_Os02g39190.1		vacu	cyto
AT1G11610-LOC_Os03g25480.1	AT1G11610.1	LOC_Os03g25480.1		chlo	chlo
AT1G11680-LOC_Os02g27940.1	AT1G11680.1	LOC_Os02g27940.1		chlo	mito
AT1G12340-LOC_Os02g39190.1	AT1G12340.1	LOC_Os02g39190.1		plas	cyto
AT1G12410-LOC_Os03g03860.3	AT1G12410.1	LOC_Os03g03860.3		chlo	nucl
AT1G12460-LOC_Os04g57350.1	AT1G12460.1	LOC_Os04g57350.1		chlo	cyto
AT1G12520-LOC_Os03g10540.1	AT1G12520.1	LOC_Os03g10540.1		chlo	nucl
AT1G12900-LOC_Os08g41820.1	AT1G12900.1	LOC_Os08g41820.1		chlo	chlo
AT1G12900-LOC_Os08g40240.1	AT1G12900.1	LOC_Os08g40240.1		chlo	chlo
AT1G12900-LOC_Os07g12920.1	AT1G12900.1	LOC_Os07g12920.1		chlo	chlo
AT1G13140-LOC_Os10g42650.1	AT1G13140.1	LOC_Os10g42650.1		chlo	chlo
AT1G13260-LOC_Os03g31070.1	AT1G13260.1	LOC_Os03g31070.1		nucl	chlo
AT1G13280-LOC_Os11g03300.1	AT1G13280.1	LOC_Os11g03300.1		chlo	nucl
AT1G13280-LOC_Os07g48630.1	AT1G13280.1	LOC_Os07g48630.1		chlo	nucl
AT1G13280-LOC_Os04g55970.2	AT1G13280.1	LOC_Os04g55970.2		chlo	nucl
AT1G13280-LOC_Os04g52290.1	AT1G13280.1	LOC_Os04g52290.1		chlo	chlo
AT1G13340-LOC_Os03g36170.1	AT1G13340.1	LOC_Os03g36170.1		mito	nucl
AT1G13380-LOC_Os05g38460.1	AT1G13380.1	LOC_Os05g38460.1		vacu	nucl
AT1G13440-LOC_Os06g22610.1	AT1G13440.1	LOC_Os06g22610.1		pero	mito
AT1G13440-LOC_Os01g59850.1	AT1G13440.1	LOC_Os01g59850.1		pero	nucl
AT1G13560-LOC_Os01g54930.1	AT1G13560.1	LOC_Os01g54930.1		plas	nucl
AT1G13825-LOC_Os02g42270.1	AT1G13825.1	LOC_Os02g42270.1		cyto	cyto
AT1G13860-LOC_Os04g55360.1	AT1G13860.1	LOC_Os04g55360.1		chlo	chlo
AT1G13900-LOC_Os09g29750.1	AT1G13900.1	LOC_Os09g29750.1		plas	nucl
AT1G13900-LOC_Os09g29370.1	AT1G13900.1	LOC_Os09g29370.1		plas	chlo
AT1G13900-LOC_Os05g04300.1	AT1G13900.1	LOC_Os05g04300.1		plas	cyto
AT1G13900-LOC_Os03g49170.3	AT1G13900.1	LOC_Os03g49170.3		plas	E.R.
AT1G13900-LOC_Os01g59660.4	AT1G13900.1	LOC_Os01g59660.4		plas	nucl
AT1G14150-LOC_Os05g06880.1	AT1G14150.1	LOC_Os05g06880.1		chlo	nucl
AT1G14150-LOC_Os05g05710.1	AT1G14150.1	LOC_Os05g05710.1		chlo	nucl
AT1G14150-LOC_Os04g42470.5	AT1G14150.1	LOC_Os04g42470.5		chlo	chlo
AT1G14150-LOC_Os01g07280.1	AT1G14150.1	LOC_Os01g07280.1		chlo	plas
AT1G14230-LOC_Os01g05710.1	AT1G14230.1	LOC_Os01g05710.1		chlo	chlo
AT1G14320-LOC_Os09g16710.1	AT1G14320.1	LOC_Os09g16710.1		mito	nucl
AT1G14320-LOC_Os07g27340.1	AT1G14320.1	LOC_Os07g27340.1		mito	nucl
AT1G14320-LOC_Os06g02510.5	AT1G14320.1	LOC_Os06g02510.5		mito	chlo
AT1G14345-LOC_Os11g20790.1	AT1G14345.1	LOC_Os11g20790.1		chlo	cyto
AT1G14687-LOC_Os06g02510.5	AT1G14687.1	LOC_Os06g02510.5		nucl	chlo
AT1G14687-LOC_Os03g17840.1	AT1G14687.1	LOC_Os03g17840.1		nucl	nucl
AT1G14730-LOC_Os06g09390.1	AT1G14730.1	LOC_Os06g09390.1		plas	nucl
AT1G15020-LOC_Os09g29370.1	AT1G15020.1	LOC_Os09g29370.1		plas	chlo
AT1G15020-LOC_Os06g09390.1	AT1G15020.1	LOC_Os06g09390.1		plas	nucl
AT1G15215-LOC_Os10g42650.1	AT1G15215.1	LOC_Os10g42650.1		nucl	chlo
AT1G15215-LOC_Os07g49230.3	AT1G15215.1	LOC_Os07g49230.3		nucl	nucl
AT1G15215-LOC_Os05g27930.3	AT1G15215.1	LOC_Os05g27930.3		nucl	mito
AT1G15340-LOC_Os02g39190.1	AT1G15340.1	LOC_Os02g39190.1		nucl	cyto
AT1G15420-LOC_Os09g29750.1	AT1G15420.1	LOC_Os09g29750.1		nucl	nucl
AT1G15420-LOC_Os09g06400.1	AT1G15420.1	LOC_Os09g06400.1		nucl	cyto
AT1G15690-LOC_Os09g24200.2	AT1G15690.1	LOC_Os09g24200.2		plas	chlo
AT1G15820-LOC_Os11g21980.1	AT1G15820.1	LOC_Os11g21980.1		chlo	nucl
AT1G15820-LOC_Os11g08300.1	AT1G15820.1	LOC_Os11g08300.1		chlo	cyto
AT1G15820-LOC_Os09g37510.1	AT1G15820.1	LOC_Os09g37510.1		chlo	chlo
AT1G15820-LOC_Os09g30280.1	AT1G15820.1	LOC_Os09g30280.1		chlo	chlo
AT1G15820-LOC_Os07g48630.1	AT1G15820.1	LOC_Os07g48630.1		chlo	nucl
AT1G15820-LOC_Os06g07350.1	AT1G15820.1	LOC_Os06g07350.1		chlo	chlo
AT1G15820-LOC_Os05g50480.1	AT1G15820.1	LOC_Os05g50480.1		chlo	nucl
AT1G15820-LOC_Os02g39190.1	AT1G15820.1	LOC_Os02g39190.1		chlo	cyto
AT1G15820-LOC_Os02g38750.1	AT1G15820.1	LOC_Os02g38750.1		chlo	nucl
AT1G15820-LOC_Os02g15300.1	AT1G15820.1	LOC_Os02g15300.1		chlo	chlo
AT1G15820-LOC_Os01g64530.1	AT1G15820.1	LOC_Os01g64530.1		chlo	nucl
AT1G15820-LOC_Os01g58780.1	AT1G15820.1	LOC_Os01g58780.1		chlo	nucl
AT1G15820-LOC_Os01g55170.1	AT1G15820.1	LOC_Os01g55170.1		chlo	nucl
AT1G15820-LOC_Os01g16540.1	AT1G15820.1	LOC_Os01g16540.1		chlo	chlo
AT1G16260-LOC_Os08g01390.1	AT1G16260.1	LOC_Os08g01390.1		chlo	nucl
AT1G16300-LOC_Os01g04020.1	AT1G16300.1	LOC_Os01g04020.1		chlo	nucl
AT1G16320-LOC_Os09g14710.1	AT1G16320.1	LOC_Os09g14710.1		nucl	nucl
AT1G16320-LOC_Os02g41800.2	AT1G16320.1	LOC_Os02g41800.2		nucl	nucl
AT1G16320-LOC_Os02g10060.1	AT1G16320.1	LOC_Os02g10060.1		nucl	E.R.
AT1G16350-LOC_Os01g56800.3	AT1G16350.1	LOC_Os01g56800.3		cyto	nucl
AT1G16690-LOC_Os09g29750.1	AT1G16690.1	LOC_Os09g29750.1		chlo	nucl
AT1G16780-LOC_Os02g33490.1	AT1G16780.1	LOC_Os02g33490.1		plas	plas
AT1G16800-LOC_Os02g30280.1	AT1G16800.1	LOC_Os02g30280.1		nucl	chlo
AT1G16910-LOC_Os02g46200.1	AT1G16910.1	LOC_Os02g46200.1		nucl	nucl
AT1G17240-LOC_Os08g34890.1	AT1G17240.1	LOC_Os08g34890.1		plas	cyto
AT1G17450-LOC_Os02g39190.1	AT1G17450.1	LOC_Os02g39190.1		nucl	cyto
AT1G17540-LOC_Os12g02570.2	AT1G17540.1	LOC_Os12g02570.2		chlo	nucl
AT1G17720-LOC_Os02g30310.3	AT1G17720.1	LOC_Os02g30310.3		cysk	cyto
AT1G18070-LOC_Os08g33750.1	AT1G18070.1	LOC_Os08g33750.1		cysk	nucl
AT1G18070-LOC_Os03g63410.2	AT1G18070.1	LOC_Os03g63410.2		cysk	mito
AT1G18220-LOC_Os11g02190.1	AT1G18220.1	LOC_Os11g02190.1		cyto_nucl	plas
AT1G18220-LOC_Os09g26420.5	AT1G18220.1	LOC_Os09g26420.5		cyto_nucl	chlo
AT1G18490-LOC_Os07g09020.1	AT1G18490.1	LOC_Os07g09020.1		nucl	cyto
AT1G18540-LOC_Os12g14450.1	AT1G18540.1	LOC_Os12g14450.1		chlo	nucl
AT1G18540-LOC_Os11g29710.1	AT1G18540.1	LOC_Os11g29710.1		chlo	chlo
AT1G18540-LOC_Os07g28460.2	AT1G18540.1	LOC_Os07g28460.2		chlo	cyto
AT1G18540-LOC_Os07g09020.1	AT1G18540.1	LOC_Os07g09020.1		chlo	cyto
AT1G18540-LOC_Os06g02510.4	AT1G18540.1	LOC_Os06g02510.4		chlo	chlo
AT1G18540-LOC_Os05g45330.1	AT1G18540.1	LOC_Os05g45330.1		chlo	nucl
AT1G18540-LOC_Os04g33990.1	AT1G18540.1	LOC_Os04g33990.1		chlo	extr
AT1G18540-LOC_Os03g39100.1	AT1G18540.1	LOC_Os03g39100.1		chlo	cyto
AT1G18540-LOC_Os03g14370.1	AT1G18540.1	LOC_Os03g14370.1		chlo	chlo
AT1G18540-LOC_Os01g47430.1	AT1G18540.1	LOC_Os01g47430.1		chlo	chlo
AT1G18650-LOC_Os09g26420.5	AT1G18650.1	LOC_Os09g26420.5		plas	chlo
AT1G18690-LOC_Os01g59850.1	AT1G18690.1	LOC_Os01g59850.1		chlo	nucl
AT1G18700-LOC_Os05g50480.1	AT1G18700.1	LOC_Os05g50480.1		vacu	nucl
AT1G18700-LOC_Os01g65450.1	AT1G18700.1	LOC_Os01g65450.1		vacu	cyto
AT1G18770-LOC_Os10g41040.1	AT1G18770.1	LOC_Os10g41040.1		cyto	nucl
AT1G19150-LOC_Os10g41300.1	AT1G19150.1	LOC_Os10g41300.1		chlo	cyto
AT1G19150-LOC_Os06g48940.1	AT1G19150.1	LOC_Os06g48940.1		chlo	chlo
AT1G19150-LOC_Os05g27930.3	AT1G19150.1	LOC_Os05g27930.3		chlo	mito
AT1G19150-LOC_Os03g31044.2	AT1G19150.1	LOC_Os03g31044.2		chlo	cyto
AT1G19150-LOC_Os03g10540.1	AT1G19150.1	LOC_Os03g10540.1		chlo	nucl
AT1G19150-LOC_Os02g39190.1	AT1G19150.1	LOC_Os02g39190.1		chlo	cyto
AT1G19150-LOC_Os01g68870.2	AT1G19150.1	LOC_Os01g68870.2		chlo	extr
AT1G19150-LOC_Os01g27160.1	AT1G19150.1	LOC_Os01g27160.1		chlo	chlo
AT1G19210-LOC_Os02g47670.1	AT1G19210.1	LOC_Os02g47670.1		cyto	cyto
AT1G19485-LOC_Os03g20780.1	AT1G19485.1	LOC_Os03g20780.1		nucl	nucl
AT1G19520-LOC_Os02g51670.1	AT1G19520.1	LOC_Os02g51670.1		chlo	nucl
AT1G19550-LOC_Os11g05130.2	AT1G19550.1	LOC_Os11g05130.2		cyto	nucl
AT1G19630-LOC_Os02g30310.3	AT1G19630.1	LOC_Os02g30310.3		chlo	cyto
AT1G19850-LOC_Os05g27930.3	AT1G19850.1	LOC_Os05g27930.3		nucl	mito
AT1G19910-LOC_Os10g16440.2	AT1G19910.1	LOC_Os10g16440.2		vacu	nucl
AT1G19950-LOC_Os09g32040.1	AT1G19950.1	LOC_Os09g32040.1		chlo	chlo
AT1G20135-LOC_Os07g09020.1	AT1G20135.1	LOC_Os07g09020.1		cyto	cyto
AT1G20135-LOC_Os03g15900.2	AT1G20135.1	LOC_Os03g15900.2		cyto	cyto
AT1G20135-LOC_Os02g10060.1	AT1G20135.1	LOC_Os02g10060.1		cyto	E.R.
AT1G20220-LOC_Os10g42650.1	AT1G20220.1	LOC_Os10g42650.1		cyto	chlo
AT1G20220-LOC_Os08g40900.1	AT1G20220.1	LOC_Os08g40900.1		cyto	nucl
AT1G20230-LOC_Os11g02630.1	AT1G20230.1	LOC_Os11g02630.1		nucl	chlo
AT1G20230-LOC_Os10g40780.3	AT1G20230.1	LOC_Os10g40780.3		nucl	nucl
AT1G20230-LOC_Os09g29370.1	AT1G20230.1	LOC_Os09g29370.1		nucl	chlo
AT1G20230-LOC_Os06g08780.1	AT1G20230.1	LOC_Os06g08780.1		nucl	nucl
AT1G20230-LOC_Os03g15990.1	AT1G20230.1	LOC_Os03g15990.1		nucl	cyto
AT1G20230-LOC_Os02g54160.1	AT1G20230.1	LOC_Os02g54160.1		nucl	nucl
AT1G20230-LOC_Os02g30310.1	AT1G20230.1	LOC_Os02g30310.1		nucl	E.R.
AT1G20230-LOC_Os01g37380.1	AT1G20230.1	LOC_Os01g37380.1		nucl	nucl
AT1G20320-LOC_Os02g30310.3	AT1G20320.1	LOC_Os02g30310.3		nucl	cyto
AT1G20340-LOC_Os09g15560.1	AT1G20340.1	LOC_Os09g15560.1		chlo	chlo
AT1G20340-LOC_Os08g37350.1	AT1G20340.1	LOC_Os08g37350.1		chlo	chlo
AT1G20340-LOC_Os06g48950.1	AT1G20340.1	LOC_Os06g48950.1		chlo	nucl
AT1G20340-LOC_Os03g20780.1	AT1G20340.1	LOC_Os03g20780.1		chlo	nucl
AT1G20340-LOC_Os02g55720.1	AT1G20340.1	LOC_Os02g55720.1		chlo	cyto
AT1G20340-LOC_Os02g39190.1	AT1G20340.1	LOC_Os02g39190.1		chlo	cyto
AT1G20340-LOC_Os01g66280.1	AT1G20340.1	LOC_Os01g66280.1		chlo	chlo
AT1G20450-LOC_Os03g39020.1	AT1G20450.1	LOC_Os03g39020.1		nucl	chlo
AT1G20580-LOC_Os10g34390.1	AT1G20580.1	LOC_Os10g34390.1		nucl	vacu
AT1G20620-LOC_Os07g09020.1	AT1G20620.1	LOC_Os07g09020.1		pero	cyto
AT1G20620-LOC_Os02g43930.2	AT1G20620.1	LOC_Os02g43930.2		pero	nucl
AT1G20620-LOC_Os02g39190.1	AT1G20620.1	LOC_Os02g39190.1		pero	cyto
AT1G20620-LOC_Os03g04990.1	AT1G20620.1	LOC_Os03g04990.1		pero	nucl
AT1G20630-LOC_Os03g15360.1	AT1G20630.1	LOC_Os03g15360.1		cyto	cyto
AT1G20696-LOC_Os09g06400.1	AT1G20696.1	LOC_Os09g06400.1		nucl	cyto
AT1G20696-LOC_Os01g71130.1	AT1G20696.1	LOC_Os01g71130.1		nucl	vacu
AT1G20960-LOC_Os06g11030.1	AT1G20960.1	LOC_Os06g11030.1		cyto	chlo
AT1G21190-LOC_Os05g49180.1	AT1G21190.1	LOC_Os05g49180.1		cyto	nucl
AT1G21700-LOC_Os01g66280.1	AT1G21700.1	LOC_Os01g66280.1		E.R.	chlo
AT1G21750-LOC_Os03g31070.1	AT1G21750.1	LOC_Os03g31070.1		E.R.	chlo
AT1G21750-LOC_Os09g26420.5	AT1G21750.1	LOC_Os09g26420.5		E.R.	chlo
AT1G21750-LOC_Os03g03860.3	AT1G21750.1	LOC_Os03g03860.3		E.R.	nucl
AT1G22050-LOC_Os04g57350.1	AT1G22050.1	LOC_Os04g57350.1		chlo	cyto
AT1G22220-LOC_Os03g39100.1	AT1G22220.1	LOC_Os03g39100.1		cyto	cyto
AT1G22275-LOC_Os04g27420.1	AT1G22275.1	LOC_Os04g27420.1		nucl	nucl
AT1G22290-LOC_Os09g26420.5	AT1G22290.1	LOC_Os09g26420.5		nucl	chlo
AT1G22290-LOC_Os01g56800.3	AT1G22290.1	LOC_Os01g56800.3		nucl	nucl
AT1G22780-LOC_Os09g06400.1	AT1G22780.1	LOC_Os09g06400.1		cyto	cyto
AT1G22780-LOC_Os05g27930.1	AT1G22780.1	LOC_Os05g27930.1		cyto	nucl
AT1G22780-LOC_Os01g66280.1	AT1G22780.1	LOC_Os01g66280.1		cyto	chlo
AT1G22860-LOC_Os06g09390.1	AT1G22860.1	LOC_Os06g09390.1		cyto	nucl
AT1G22880-LOC_Os02g39190.1	AT1G22880.1	LOC_Os02g39190.1		extr	cyto
AT1G23280-LOC_Os08g37904.4	AT1G23280.1	LOC_Os08g37904.4		cyto	nucl
AT1G23320-LOC_Os02g29340.1	AT1G23320.1	LOC_Os02g29340.1		nucl	nucl
AT1G23410-LOC_Os11g29710.1	AT1G23410.1	LOC_Os11g29710.1		nucl	chlo
AT1G23410-LOC_Os06g29580.1	AT1G23410.1	LOC_Os06g29580.1		nucl	chlo
AT1G23410-LOC_Os03g39100.1	AT1G23410.1	LOC_Os03g39100.1		nucl	cyto
AT1G23410-LOC_Os01g49270.1	AT1G23410.1	LOC_Os01g49270.1		nucl	cyto
AT1G23440-LOC_Os03g56560.1	AT1G23440.1	LOC_Os03g56560.1		chlo	nucl
AT1G23460-LOC_Os09g06270.1	AT1G23460.1	LOC_Os09g06270.1		E.R.	chlo
AT1G23700-LOC_Os08g04130.2	AT1G23700.1	LOC_Os08g04130.2		cyto	nucl
AT1G24510-LOC_Os12g10560.1	AT1G24510.1	LOC_Os12g10560.1		cyto	cyto
AT1G24545-LOC_Os03g10540.1	AT1G24545.1	LOC_Os03g10540.1		cyto	nucl
AT1G24706-LOC_Os10g42650.1	AT1G24706.1	LOC_Os10g42650.1		nucl	chlo
AT1G24706-LOC_Os02g39190.1	AT1G24706.1	LOC_Os02g39190.1		nucl	cyto
AT1G24706-LOC_Os01g59850.1	AT1G24706.1	LOC_Os01g59850.1		nucl	nucl
AT1G24706-LOC_Os09g26420.5	AT1G24706.1	LOC_Os09g26420.5		nucl	chlo
AT1G24706-LOC_Os06g49890.1	AT1G24706.1	LOC_Os06g49890.1		nucl	chlo
AT1G24706-LOC_Os05g49180.1	AT1G24706.1	LOC_Os05g49180.1		nucl	nucl
AT1G24706-LOC_Os03g46860.1	AT1G24706.1	LOC_Os03g46860.1		nucl	nucl
AT1G24706-LOC_Os03g10540.2	AT1G24706.1	LOC_Os03g10540.2		nucl	mito
AT1G25260-LOC_Os12g22320.1	AT1G25260.1	LOC_Os12g22320.1		nucl	nucl
AT1G25260-LOC_Os11g30520.1	AT1G25260.1	LOC_Os11g30520.1		nucl	chlo
AT1G25260-LOC_Os05g35170.5	AT1G25260.1	LOC_Os05g35170.5		nucl	nucl
AT1G25290-LOC_Os11g05130.1	AT1G25290.1	LOC_Os11g05130.1		chlo	nucl
AT1G25300-LOC_Os02g30510.1	AT1G25300.1	LOC_Os02g30510.1		nucl	cyto
AT1G25300-LOC_Os02g14980.2	AT1G25300.1	LOC_Os02g14980.2		nucl	plas
AT1G25390-LOC_Os02g18280.1	AT1G25390.1	LOC_Os02g18280.1		plas	cyto
AT1G26130-LOC_Os03g49126.1	AT1G26130.1	LOC_Os03g49126.1		plas	chlo
AT1G26230-LOC_Os06g29170.1	AT1G26230.1	LOC_Os06g29170.1		chlo	cyto
AT1G26230-LOC_Os02g01280.1	AT1G26230.1	LOC_Os02g01280.1		chlo	chlo
AT1G26330-LOC_Os03g08430.1	AT1G26330.1	LOC_Os03g08430.1		nucl	nucl
AT1G26630-LOC_Os12g02130.1	AT1G26630.1	LOC_Os12g02130.1		cyto	plas
AT1G26880-LOC_Os08g33760.1	AT1G26880.1	LOC_Os08g33760.1		cyto	nucl
AT1G26920-LOC_Os02g39190.1	AT1G26920.1	LOC_Os02g39190.1		nucl	cyto
AT1G27000-LOC_Os11g34750.1	AT1G27000.1	LOC_Os11g34750.1		chlo	vacu
AT1G27000-LOC_Os06g15990.1	AT1G27000.1	LOC_Os06g15990.1		chlo	mito
AT1G27000-LOC_Os01g47430.2	AT1G27000.1	LOC_Os01g47430.2		chlo	nucl
AT1G27030-LOC_Os01g59850.1	AT1G27030.1	LOC_Os01g59850.1		nucl	nucl
AT1G27400-LOC_Os10g34230.1	AT1G27400.1	LOC_Os10g34230.1		cyto	vacu
AT1G28135-LOC_Os06g22610.1	AT1G28135.1	LOC_Os06g22610.1		nucl	mito
AT1G28330-LOC_Os06g40510.1	AT1G28330.1	LOC_Os06g40510.1		nucl	nucl
AT1G28700-LOC_Os03g20720.1	AT1G28700.1	LOC_Os03g20720.1		chlo	nucl
AT1G29070-LOC_Os09g29750.1	AT1G29070.1	LOC_Os09g29750.1		chlo	nucl
AT1G29300-LOC_Os09g37510.1	AT1G29300.1	LOC_Os09g37510.1		chlo	chlo
AT1G29300-LOC_Os03g30530.1	AT1G29300.1	LOC_Os03g30530.1		chlo	nucl
AT1G29355-LOC_Os10g41300.1	AT1G29355.1	LOC_Os10g41300.1		nucl	cyto
AT1G29355-LOC_Os08g06560.1	AT1G29355.1	LOC_Os08g06560.1		nucl	cyto
AT1G29355-LOC_Os04g21780.1	AT1G29355.1	LOC_Os04g21780.1		nucl	chlo
AT1G29355-LOC_Os03g10540.2	AT1G29355.1	LOC_Os03g10540.2		nucl	mito
AT1G29355-LOC_Os03g08470.3	AT1G29355.1	LOC_Os03g08470.3		nucl	chlo
AT1G29355-LOC_Os02g49230.1	AT1G29355.1	LOC_Os02g49230.1		nucl	nucl
AT1G29370-LOC_Os05g49180.1	AT1G29370.1	LOC_Os05g49180.1		nucl	nucl
AT1G29720-LOC_Os10g42650.1	AT1G29720.1	LOC_Os10g42650.1		plas	chlo
AT1G29720-LOC_Os05g03020.1	AT1G29720.1	LOC_Os05g03020.1		plas	nucl
AT1G29740-LOC_Os10g21910.1	AT1G29740.1	LOC_Os10g21910.1		plas	chlo
AT1G29740-LOC_Os06g09390.1	AT1G29740.1	LOC_Os06g09390.1		plas	nucl
AT1G29850-LOC_Os08g06560.1	AT1G29850.1	LOC_Os08g06560.1		nucl	cyto
AT1G29850-LOC_Os06g09660.1	AT1G29850.1	LOC_Os06g09660.1		nucl	nucl
AT1G29910-LOC_Os10g14970.1	AT1G29910.1	LOC_Os10g14970.1		chlo	cyto
AT1G29910-LOC_Os07g09740.1	AT1G29910.1	LOC_Os07g09740.1		chlo	nucl
AT1G29910-LOC_Os05g27930.3	AT1G29910.1	LOC_Os05g27930.3		chlo	mito
AT1G29910-LOC_Os05g27930.1	AT1G29910.1	LOC_Os05g27930.1		chlo	nucl
AT1G29910-LOC_Os05g15890.1	AT1G29910.1	LOC_Os05g15890.1		chlo	chlo
AT1G29910-LOC_Os05g08570.3	AT1G29910.1	LOC_Os05g08570.3		chlo	nucl
AT1G29910-LOC_Os04g39540.1	AT1G29910.1	LOC_Os04g39540.1		chlo	golg
AT1G29910-LOC_Os03g60520.1	AT1G29910.1	LOC_Os03g60520.1		chlo	chlo
AT1G29910-LOC_Os03g40260.1	AT1G29910.1	LOC_Os03g40260.1		chlo	nucl
AT1G29910-LOC_Os03g39050.1	AT1G29910.1	LOC_Os03g39050.1		chlo	nucl
AT1G29910-LOC_Os03g12460.1	AT1G29910.1	LOC_Os03g12460.1		chlo	chlo
AT1G29910-LOC_Os03g08470.3	AT1G29910.1	LOC_Os03g08470.3		chlo	chlo
AT1G29910-LOC_Os03g02700.1	AT1G29910.1	LOC_Os03g02700.1		chlo	chlo
AT1G29910-LOC_Os02g57690.1	AT1G29910.1	LOC_Os02g57690.1		chlo	cyto
AT1G29910-LOC_Os02g54160.1	AT1G29910.1	LOC_Os02g54160.1		chlo	nucl
AT1G29910-LOC_Os02g39630.1	AT1G29910.1	LOC_Os02g39630.1		chlo	nucl
AT1G29910-LOC_Os02g39190.1	AT1G29910.1	LOC_Os02g39190.1		chlo	cyto
AT1G29910-LOC_Os02g27000.1	AT1G29910.1	LOC_Os02g27000.1		chlo	nucl
AT1G29910-LOC_Os02g04810.1	AT1G29910.1	LOC_Os02g04810.1		chlo	chlo
AT1G29930-LOC_Os12g40520.1	AT1G29930.1	LOC_Os12g40520.1		chlo	nucl
AT1G29930-LOC_Os05g27930.1	AT1G29930.1	LOC_Os05g27930.1		chlo	nucl
AT1G29930-LOC_Os04g31400.1	AT1G29930.1	LOC_Os04g31400.1		chlo	chlo
AT1G29930-LOC_Os03g37970.1	AT1G29930.1	LOC_Os03g37970.1		chlo	chlo
AT1G29970-LOC_Os08g36700.1	AT1G29970.1	LOC_Os08g36700.1		plas	nucl
AT1G29980-LOC_Os02g39190.1	AT1G29980.1	LOC_Os02g39190.1		plas	cyto
AT1G30230-LOC_Os06g47750.1	AT1G30230.1	LOC_Os06g47750.1		pero	plas
AT1G30230-LOC_Os05g38460.1	AT1G30230.1	LOC_Os05g38460.1		pero	nucl
AT1G30230-LOC_Os03g61620.2	AT1G30230.1	LOC_Os03g61620.2		pero	nucl
AT1G30230-LOC_Os03g12370.2	AT1G30230.1	LOC_Os03g12370.2		pero	nucl
AT1G30230-LOC_Os02g39190.1	AT1G30230.1	LOC_Os02g39190.1		pero	cyto
AT1G30230-LOC_Os02g26614.1	AT1G30230.1	LOC_Os02g26614.1		pero	nucl
AT1G30320-LOC_Os03g31044.2	AT1G30320.1	LOC_Os03g31044.2		nucl	cyto
AT1G30350-LOC_Os05g27930.3	AT1G30350.1	LOC_Os05g27930.3		extr	mito
AT1G30380-LOC_Os11g05130.1	AT1G30380.1	LOC_Os11g05130.1		chlo	nucl
AT1G30380-LOC_Os10g38402.1	AT1G30380.1	LOC_Os10g38402.1		chlo	chlo
AT1G30380-LOC_Os10g07060.1	AT1G30380.1	LOC_Os10g07060.1		chlo	chlo
AT1G30380-LOC_Os09g29370.1	AT1G30380.1	LOC_Os09g29370.1		chlo	chlo
AT1G30380-LOC_Os09g26420.5	AT1G30380.1	LOC_Os09g26420.5		chlo	chlo
AT1G30380-LOC_Os08g06560.1	AT1G30380.1	LOC_Os08g06560.1		chlo	cyto
AT1G30380-LOC_Os08g04890.1	AT1G30380.1	LOC_Os08g04890.1		chlo	chlo
AT1G30380-LOC_Os07g22820.1	AT1G30380.1	LOC_Os07g22820.1		chlo	cyto
AT1G30380-LOC_Os05g27930.1	AT1G30380.1	LOC_Os05g27930.1		chlo	nucl
AT1G30380-LOC_Os04g42470.5	AT1G30380.1	LOC_Os04g42470.5		chlo	chlo
AT1G30380-LOC_Os04g35170.1	AT1G30380.1	LOC_Os04g35170.1		chlo	nucl
AT1G30380-LOC_Os02g30310.3	AT1G30380.1	LOC_Os02g30310.3		chlo	cyto
AT1G30380-LOC_Os01g47430.1	AT1G30380.1	LOC_Os01g47430.1		chlo	chlo
AT1G30380-LOC_Os01g21350.1	AT1G30380.1	LOC_Os01g21350.1		chlo	chlo
AT1G30820-LOC_Os04g32960.1	AT1G30820.1	LOC_Os04g32960.1		vacu	nucl
AT1G31070-LOC_Os03g20720.1	AT1G31070.1	LOC_Os03g20720.1		chlo	nucl
AT1G31070-LOC_Os02g55720.1	AT1G31070.1	LOC_Os02g55720.1		chlo	cyto
AT1G31330-LOC_Os10g42710.7	AT1G31330.1	LOC_Os10g42710.7		chlo	nucl
AT1G31330-LOC_Os09g26420.5	AT1G31330.1	LOC_Os09g26420.5		chlo	chlo
AT1G31330-LOC_Os06g02144.2	AT1G31330.1	LOC_Os06g02144.2		chlo	pero
AT1G31330-LOC_Os03g12820.1	AT1G31330.1	LOC_Os03g12820.1		chlo	nucl
AT1G31440-LOC_Os12g39970.1	AT1G31440.1	LOC_Os12g39970.1		nucl	nucl
AT1G31440-LOC_Os06g48510.1	AT1G31440.1	LOC_Os06g48510.1		nucl	chlo
AT1G31440-LOC_Os06g09390.1	AT1G31440.1	LOC_Os06g09390.1		nucl	nucl
AT1G31440-LOC_Os03g08470.3	AT1G31440.1	LOC_Os03g08470.3		nucl	chlo
AT1G31440-LOC_Os02g39190.1	AT1G31440.1	LOC_Os02g39190.1		nucl	cyto
AT1G31440-LOC_Os01g04020.1	AT1G31440.1	LOC_Os01g04020.1		nucl	nucl
AT1G31710-LOC_Os09g26420.5	AT1G31710.1	LOC_Os09g26420.5		chlo	chlo
AT1G31817-LOC_Os03g08470.3	AT1G31817.1	LOC_Os03g08470.3		chlo	chlo
AT1G31885-LOC_Os01g71300.1	AT1G31885.1	LOC_Os01g71300.1		vacu	chlo
AT1G32080-LOC_Os07g09020.1	AT1G32080.1	LOC_Os07g09020.1		plas	cyto
AT1G32160-LOC_Os03g20790.1	AT1G32160.1	LOC_Os03g20790.1		chlo	nucl
AT1G32230-LOC_Os04g57640.2	AT1G32230.1	LOC_Os04g57640.2		nucl	nucl
AT1G32337-LOC_Os07g49230.3	AT1G32337.1	LOC_Os07g49230.3		nucl	nucl
AT1G32370-LOC_Os01g07390.1	AT1G32370.1	LOC_Os01g07390.1		nucl	nucl
AT1G32550-LOC_Os09g29370.1	AT1G32550.1	LOC_Os09g29370.1		chlo	chlo
AT1G32550-LOC_Os09g29190.2	AT1G32550.1	LOC_Os09g29190.2		chlo	chlo
AT1G32550-LOC_Os08g06800.1	AT1G32550.1	LOC_Os08g06800.1		chlo	cyto
AT1G32550-LOC_Os05g49180.1	AT1G32550.1	LOC_Os05g49180.1		chlo	nucl
AT1G32550-LOC_Os03g08430.1	AT1G32550.1	LOC_Os03g08430.1		chlo	nucl
AT1G32550-LOC_Os01g47430.2	AT1G32550.1	LOC_Os01g47430.2		chlo	nucl
AT1G32550-LOC_Os09g39420.1	AT1G32550.1	LOC_Os09g39420.1		chlo	nucl
AT1G32550-LOC_Os05g33644.1	AT1G32550.1	LOC_Os05g33644.1		chlo	vacu
AT1G32550-LOC_Os03g42770.1	AT1G32550.1	LOC_Os03g42770.1		chlo	chlo
AT1G32550-LOC_Os01g39385.1	AT1G32550.1	LOC_Os01g39385.1		chlo	chlo
AT1G32870-LOC_Os12g41290.1	AT1G32870.1	LOC_Os12g41290.1		nucl	cyto
AT1G33110-LOC_Os02g08100.1	AT1G33110.1	LOC_Os02g08100.1		plas	cyto
AT1G33120-LOC_Os07g09020.1	AT1G33120.1	LOC_Os07g09020.1		cyto	cyto
AT1G33170-LOC_Os06g37750.1	AT1G33170.1	LOC_Os06g37750.1		cyto	plas
AT1G33330-LOC_Os04g52290.1	AT1G33330.1	LOC_Os04g52290.1		chlo	chlo
AT1G33600-LOC_Os03g37970.1	AT1G33600.1	LOC_Os03g37970.1		chlo	chlo
AT1G33810-LOC_Os12g38870.2	AT1G33810.1	LOC_Os12g38870.2		nucl	nucl
AT1G33810-LOC_Os05g38460.1	AT1G33810.1	LOC_Os05g38460.1		nucl	nucl
AT1G33810-LOC_Os04g40910.1	AT1G33810.1	LOC_Os04g40910.1		nucl	chlo
AT1G33850-LOC_Os09g08670.1	AT1G33850.1	LOC_Os09g08670.1		nucl	nucl
AT1G33850-LOC_Os07g49230.3	AT1G33850.1	LOC_Os07g49230.3		nucl	nucl
AT1G33850-LOC_Os07g37650.1	AT1G33850.1	LOC_Os07g37650.1		nucl	nucl
AT1G33850-LOC_Os06g38050.1	AT1G33850.1	LOC_Os06g38050.1		nucl	nucl
AT1G33850-LOC_Os05g38460.1	AT1G33850.1	LOC_Os05g38460.1		nucl	nucl
AT1G34460-LOC_Os11g05130.2	AT1G34460.1	LOC_Os11g05130.2		cyto	nucl
AT1G34540-LOC_Os02g30310.3	AT1G34540.1	LOC_Os02g30310.3		chlo	cyto
AT1G34550-LOC_Os09g29750.1	AT1G34550.1	LOC_Os09g29750.1		E.R.	nucl
AT1G35255-LOC_Os05g50480.1	AT1G35255.1	LOC_Os05g50480.1		nucl	nucl
AT1G35255-LOC_Os03g25550.1	AT1G35255.1	LOC_Os03g25550.1		nucl	nucl
AT1G35420-LOC_Os03g03860.3	AT1G35420.1	LOC_Os03g03860.3		chlo	nucl
AT1G35510-LOC_Os10g42650.1	AT1G35510.1	LOC_Os10g42650.1		plas	chlo
AT1G35540-LOC_Os08g34890.1	AT1G35540.1	LOC_Os08g34890.1		nucl	cyto
AT1G35550-LOC_Os09g08670.1	AT1G35550.1	LOC_Os09g08670.1		cyto	nucl
AT1G35660-LOC_Os02g50620.1	AT1G35660.1	LOC_Os02g50620.1		nucl	mito
AT1G35660-LOC_Os02g35140.1	AT1G35660.1	LOC_Os02g35140.1		nucl	nucl
AT1G36370-LOC_Os03g08430.1	AT1G36370.1	LOC_Os03g08430.1		chlo	nucl
AT1G37130-LOC_Os10g41300.1	AT1G37130.1	LOC_Os10g41300.1		cyto	cyto
AT1G37130-LOC_Os06g22650.1	AT1G37130.1	LOC_Os06g22650.1		cyto	nucl
AT1G42970-LOC_Os05g04820.1	AT1G42970.1	LOC_Os05g04820.1		chlo	nucl
AT1G43170-LOC_Os02g57140.1	AT1G43170.1	LOC_Os02g57140.1		cyto	nucl
AT1G43560-LOC_Os08g37920.1	AT1G43560.1	LOC_Os08g37920.1		chlo	nucl
AT1G43630-LOC_Os10g42650.1	AT1G43630.1	LOC_Os10g42650.1		chlo	chlo
AT1G44318-LOC_Os05g05860.1	AT1G44318.1	LOC_Os05g05860.1		mito	nucl
AT1G44350-LOC_Os10g37660.1	AT1G44350.1	LOC_Os10g37660.1		plas	cyto
AT1G44350-LOC_Os06g40510.1	AT1G44350.1	LOC_Os06g40510.1		plas	nucl
AT1G44575-LOC_Os10g41310.1	AT1G44575.1	LOC_Os10g41310.1		chlo	nucl
AT1G44575-LOC_Os08g43490.1	AT1G44575.1	LOC_Os08g43490.1		chlo	chlo
AT1G44575-LOC_Os07g09020.1	AT1G44575.1	LOC_Os07g09020.1		chlo	cyto
AT1G44575-LOC_Os05g29110.1	AT1G44575.1	LOC_Os05g29110.1		chlo	nucl
AT1G44575-LOC_Os03g06530.1	AT1G44575.1	LOC_Os03g06530.1		chlo	chlo
AT1G44575-LOC_Os02g57300.1	AT1G44575.1	LOC_Os02g57300.1		chlo	chlo
AT1G44575-LOC_Os02g49480.1	AT1G44575.1	LOC_Os02g49480.1		chlo	nucl
AT1G44750-LOC_Os01g65780.1	AT1G44750.1	LOC_Os01g65780.1		plas	E.R.
AT1G45474-LOC_Os11g48070.1	AT1G45474.1	LOC_Os11g48070.1		chlo	nucl
AT1G45474-LOC_Os09g37510.1	AT1G45474.1	LOC_Os09g37510.1		chlo	chlo
AT1G45474-LOC_Os09g35710.2	AT1G45474.1	LOC_Os09g35710.2		chlo	nucl
AT1G45474-LOC_Os09g29750.1	AT1G45474.1	LOC_Os09g29750.1		chlo	nucl
AT1G45474-LOC_Os09g29370.1	AT1G45474.1	LOC_Os09g29370.1		chlo	chlo
AT1G45474-LOC_Os07g29630.1	AT1G45474.1	LOC_Os07g29630.1		chlo	cyto
AT1G45474-LOC_Os07g12920.1	AT1G45474.1	LOC_Os07g12920.1		chlo	chlo
AT1G45474-LOC_Os06g45920.1	AT1G45474.1	LOC_Os06g45920.1		chlo	chlo
AT1G45474-LOC_Os05g08980.1	AT1G45474.1	LOC_Os05g08980.1		chlo	chlo
AT1G45474-LOC_Os03g20790.1	AT1G45474.1	LOC_Os03g20790.1		chlo	nucl
AT1G45474-LOC_Os03g13590.1	AT1G45474.1	LOC_Os03g13590.1		chlo	nucl
AT1G45474-LOC_Os02g51760.1	AT1G45474.1	LOC_Os02g51760.1		chlo	nucl
AT1G45474-LOC_Os02g39190.1	AT1G45474.1	LOC_Os02g39190.1		chlo	cyto
AT1G45474-LOC_Os02g10390.2	AT1G45474.1	LOC_Os02g10390.2		chlo	chlo
AT1G47250-LOC_Os06g02510.5	AT1G47250.1	LOC_Os06g02510.5		nucl	chlo
AT1G47900-LOC_Os02g39190.1	AT1G47900.1	LOC_Os02g39190.1		nucl	cyto
AT1G48090-LOC_Os05g05710.1	AT1G48090.1	LOC_Os05g05710.1		chlo	nucl
AT1G48260-LOC_Os12g36590.1	AT1G48260.1	LOC_Os12g36590.1		chlo	plas
AT1G48260-LOC_Os03g03860.3	AT1G48260.1	LOC_Os03g03860.3		chlo	nucl
AT1G48420-LOC_Os07g09020.1	AT1G48420.1	LOC_Os07g09020.1		chlo	cyto
AT1G48470-LOC_Os07g13770.1	AT1G48470.1	LOC_Os07g13770.1		cyto	cyto
AT1G48530-LOC_Os03g39100.1	AT1G48530.1	LOC_Os03g39100.1		vacu	cyto
AT1G48830-LOC_Os09g25730.1	AT1G48830.1	LOC_Os09g25730.1		cyto	cyto
AT1G48830-LOC_Os05g24930.1	AT1G48830.1	LOC_Os05g24930.1		cyto	mito
AT1G48870-LOC_Os12g37720.1	AT1G48870.1	LOC_Os12g37720.1		nucl	cyto
AT1G48870-LOC_Os06g09390.1	AT1G48870.1	LOC_Os06g09390.1		nucl	nucl
AT1G48900-LOC_Os06g39590.1	AT1G48900.1	LOC_Os06g39590.1		cyto	nucl
AT1G49670-LOC_Os05g27930.3	AT1G49670.1	LOC_Os05g27930.3		pero	mito
AT1G49860-LOC_Os02g04810.1	AT1G49860.1	LOC_Os02g04810.1		cyto	chlo
AT1G49970-LOC_Os09g29750.1	AT1G49970.1	LOC_Os09g29750.1		chlo	nucl
AT1G49970-LOC_Os02g27940.1	AT1G49970.1	LOC_Os02g27940.1		chlo	mito
AT1G49970-LOC_Os01g25330.1	AT1G49970.1	LOC_Os01g25330.1		chlo	nucl
AT1G49970-LOC_Os01g08170.1	AT1G49970.1	LOC_Os01g08170.1		chlo	plas
AT1G49970-LOC_Os01g06790.1	AT1G49970.1	LOC_Os01g06790.1		chlo	chlo
AT1G51170-LOC_Os06g19530.1	AT1G51170.1	LOC_Os06g19530.1		chlo	chlo
AT1G51400-LOC_Os03g03860.3	AT1G51400.1	LOC_Os03g03860.3		extr	nucl
AT1G51650-LOC_Os02g54160.1	AT1G51650.1	LOC_Os02g54160.1		chlo	nucl
AT1G51760-LOC_Os01g59850.1	AT1G51760.1	LOC_Os01g59850.1		E.R.	nucl
AT1G51930-LOC_Os03g22050.4	AT1G51930.1	LOC_Os03g22050.4		cyto	chlo
AT1G52100-LOC_Os02g04810.1	AT1G52100.1	LOC_Os02g04810.1		cysk	chlo
AT1G52150-LOC_Os03g10540.2	AT1G52150.1	LOC_Os03g10540.2		cyto	mito
AT1G52220-LOC_Os09g37300.1	AT1G52220.1	LOC_Os09g37300.1		chlo	plas
AT1G52220-LOC_Os05g12170.6	AT1G52220.1	LOC_Os05g12170.6		chlo	cyto
AT1G52400-LOC_Os09g29370.1	AT1G52400.1	LOC_Os09g29370.1		vacu	chlo
AT1G52400-LOC_Os01g12080.1	AT1G52400.1	LOC_Os01g12080.1		vacu	nucl
AT1G52630-LOC_Os11g35310.1	AT1G52630.1	LOC_Os11g35310.1		vacu	extr
AT1G52630-LOC_Os03g10540.2	AT1G52630.1	LOC_Os03g10540.2		vacu	mito
AT1G52700-LOC_Os06g09390.1	AT1G52700.1	LOC_Os06g09390.1		chlo	nucl
AT1G52740-LOC_Os10g28340.3	AT1G52740.1	LOC_Os10g28340.3		nucl	nucl
AT1G52740-LOC_Os03g04990.1	AT1G52740.1	LOC_Os03g04990.1		nucl	nucl
AT1G52790-LOC_Os04g35170.1	AT1G52790.1	LOC_Os04g35170.1		cyto	nucl
AT1G52810-LOC_Os03g63480.1	AT1G52810.1	LOC_Os03g63480.1		cyto	mito
AT1G53040-LOC_Os08g06560.1	AT1G53040.1	LOC_Os08g06560.1		cyto	cyto
AT1G53040-LOC_Os07g09020.1	AT1G53040.1	LOC_Os07g09020.1		cyto	cyto
AT1G53090-LOC_Os09g07600.1	AT1G53090.1	LOC_Os09g07600.1		nucl	plas
AT1G53350-LOC_Os09g26420.5	AT1G53350.1	LOC_Os09g26420.5		nucl	chlo
AT1G53350-LOC_Os06g09390.1	AT1G53350.1	LOC_Os06g09390.1		nucl	nucl
AT1G53350-LOC_Os02g29130.1	AT1G53350.1	LOC_Os02g29130.1		nucl	cyto
AT1G53720-LOC_Os04g53350.1	AT1G53720.1	LOC_Os04g53350.1		nucl	chlo
AT1G53900-LOC_Os10g42710.7	AT1G53900.1	LOC_Os10g42710.7		cyto	nucl
AT1G53900-LOC_Os02g10350.1	AT1G53900.1	LOC_Os02g10350.1		cyto	plas
AT1G53900-LOC_Os01g69920.1	AT1G53900.1	LOC_Os01g69920.1		cyto	E.R.
AT1G53910-LOC_Os02g39190.1	AT1G53910.1	LOC_Os02g39190.1		nucl	cyto
AT1G53910-LOC_Os06g40590.1	AT1G53910.1	LOC_Os06g40590.1		nucl	nucl
AT1G53910-LOC_Os05g27930.3	AT1G53910.1	LOC_Os05g27930.3		nucl	mito
AT1G53910-LOC_Os04g43690.2	AT1G53910.1	LOC_Os04g43690.2		nucl	chlo
AT1G53940-LOC_Os07g09020.1	AT1G53940.1	LOC_Os07g09020.1		chlo	cyto
AT1G53980-LOC_Os07g27760.1	AT1G53980.1	LOC_Os07g27760.1		cyto	nucl
AT1G53980-LOC_Os06g17440.1	AT1G53980.1	LOC_Os06g17440.1		cyto	chlo
AT1G53980-LOC_Os02g39190.1	AT1G53980.1	LOC_Os02g39190.1		cyto	cyto
AT1G53980-LOC_Os02g30310.3	AT1G53980.1	LOC_Os02g30310.3		cyto	cyto
AT1G54260-LOC_Os05g27930.1	AT1G54260.1	LOC_Os05g27930.1		cyto	nucl
AT1G54320-LOC_Os05g27930.1	AT1G54320.1	LOC_Os05g27930.1		plas	nucl
AT1G54380-LOC_Os10g39950.1	AT1G54380.1	LOC_Os10g39950.1		nucl	nucl
AT1G54380-LOC_Os03g17164.1	AT1G54380.1	LOC_Os03g17164.1		nucl	cyto
AT1G54590-LOC_Os06g39712.1	AT1G54590.1	LOC_Os06g39712.1		nucl	chlo
AT1G54710-LOC_Os07g27330.1	AT1G54710.1	LOC_Os07g27330.1		chlo	nucl
AT1G54710-LOC_Os04g44570.1	AT1G54710.1	LOC_Os04g44570.1		chlo	plas
AT1G54710-LOC_Os02g38750.1	AT1G54710.1	LOC_Os02g38750.1		chlo	nucl
AT1G54990-LOC_Os02g12880.4	AT1G54990.1	LOC_Os02g12880.4		E.R.	chlo
AT1G55030-LOC_Os02g39190.1	AT1G55030.1	LOC_Os02g39190.1		cyto	cyto
AT1G55260-LOC_Os02g03410.2	AT1G55260.1	LOC_Os02g03410.2		cyto	cyto
AT1G55335-LOC_Os08g16130.1	AT1G55335.1	LOC_Os08g16130.1		cyto	plas
AT1G55480-LOC_Os02g33480.1	AT1G55480.1	LOC_Os02g33480.1		chlo	cyto
AT1G55670-LOC_Os08g31310.1	AT1G55670.1	LOC_Os08g31310.1		chlo	cyto
AT1G55670-LOC_Os03g20780.1	AT1G55670.1	LOC_Os03g20780.1		chlo	nucl
AT1G55670-LOC_Os03g03860.3	AT1G55670.1	LOC_Os03g03860.3		chlo	nucl
AT1G55670-LOC_Os01g66280.1	AT1G55670.1	LOC_Os01g66280.1		chlo	chlo
AT1G55670-LOC_Os01g03020.1	AT1G55670.1	LOC_Os01g03020.1		chlo	chlo
AT1G55673-LOC_Os12g16350.8	AT1G55673.1	LOC_Os12g16350.8		chlo	chlo
AT1G55673-LOC_Os11g35090.1	AT1G55673.1	LOC_Os11g35090.1		chlo	chlo
AT1G55673-LOC_Os11g34750.1	AT1G55673.1	LOC_Os11g34750.1		chlo	vacu
AT1G55673-LOC_Os11g29880.1	AT1G55673.1	LOC_Os11g29880.1		chlo	cyto
AT1G55673-LOC_Os10g38402.1	AT1G55673.1	LOC_Os10g38402.1		chlo	chlo
AT1G55673-LOC_Os09g29370.1	AT1G55673.1	LOC_Os09g29370.1		chlo	chlo
AT1G55673-LOC_Os09g26420.5	AT1G55673.1	LOC_Os09g26420.5		chlo	chlo
AT1G55673-LOC_Os06g22610.1	AT1G55673.1	LOC_Os06g22610.1		chlo	mito
AT1G55673-LOC_Os06g09390.1	AT1G55673.1	LOC_Os06g09390.1		chlo	nucl
AT1G55673-LOC_Os05g36930.2	AT1G55673.1	LOC_Os05g36930.2		chlo	chlo
AT1G55673-LOC_Os05g35170.2	AT1G55673.1	LOC_Os05g35170.2		chlo	nucl
AT1G55673-LOC_Os04g22570.1	AT1G55673.1	LOC_Os04g22570.1		chlo	nucl
AT1G55673-LOC_Os03g52794.1	AT1G55673.1	LOC_Os03g52794.1		chlo	nucl
AT1G55673-LOC_Os03g39050.1	AT1G55673.1	LOC_Os03g39050.1		chlo	nucl
AT1G55673-LOC_Os03g38590.2	AT1G55673.1	LOC_Os03g38590.2		chlo	plas
AT1G55673-LOC_Os02g55720.1	AT1G55673.1	LOC_Os02g55720.1		chlo	cyto
AT1G55673-LOC_Os02g46450.2	AT1G55673.1	LOC_Os02g46450.2		chlo	nucl
AT1G55673-LOC_Os02g25990.1	AT1G55673.1	LOC_Os02g25990.1		chlo	nucl
AT1G55673-LOC_Os01g74140.1	AT1G55673.1	LOC_Os01g74140.1		chlo	nucl
AT1G55673-LOC_Os01g59850.1	AT1G55673.1	LOC_Os01g59850.1		chlo	nucl
AT1G55673-LOC_Os01g15640.1	AT1G55673.1	LOC_Os01g15640.1		chlo	cyto
AT1G55675-LOC_Os06g45170.1	AT1G55675.1	LOC_Os06g45170.1		chlo	cyto
AT1G55940-LOC_Os03g05540.1	AT1G55940.1	LOC_Os03g05540.1		chlo	chlo
AT1G55940-LOC_Os01g16540.1	AT1G55940.1	LOC_Os01g16540.1		chlo	chlo
AT1G55960-LOC_Os05g27930.3	AT1G55960.1	LOC_Os05g27930.3		chlo	mito
AT1G55960-LOC_Os01g31360.2	AT1G55960.1	LOC_Os01g31360.2		chlo	nucl
AT1G55960-LOC_Os01g59850.1	AT1G55960.1	LOC_Os01g59850.1		chlo	nucl
AT1G56080-LOC_Os01g15640.1	AT1G56080.1	LOC_Os01g15640.1		nucl	cyto
AT1G58100-LOC_Os03g31070.1	AT1G58100.1	LOC_Os03g31070.1		nucl	chlo
AT1G58120-LOC_Os12g04580.1	AT1G58120.1	LOC_Os12g04580.1		E.R.	cyto
AT1G58120-LOC_Os08g33760.1	AT1G58120.1	LOC_Os08g33760.1		E.R.	nucl
AT1G58230-LOC_Os06g29170.1	AT1G58230.1	LOC_Os06g29170.1		nucl	cyto
AT1G58520-LOC_Os01g04020.1	AT1G58520.1	LOC_Os01g04020.1		plas	nucl
AT1G59640-LOC_Os07g27340.1	AT1G59640.1	LOC_Os07g27340.1		nucl	nucl
AT1G59640-LOC_Os07g09830.1	AT1G59640.1	LOC_Os07g09830.1		nucl	nucl
AT1G60070-LOC_Os06g02510.5	AT1G60070.1	LOC_Os06g02510.5		chlo	chlo
AT1G60070-LOC_Os10g42650.1	AT1G60070.1	LOC_Os10g42650.1		chlo	chlo
AT1G60070-LOC_Os10g07060.1	AT1G60070.1	LOC_Os10g07060.1		chlo	chlo
AT1G60070-LOC_Os06g40510.1	AT1G60070.1	LOC_Os06g40510.1		chlo	nucl
AT1G60070-LOC_Os03g46860.1	AT1G60070.1	LOC_Os03g46860.1		chlo	nucl
AT1G60090-LOC_Os02g03690.1	AT1G60090.1	LOC_Os02g03690.1		nucl	nucl
AT1G60590-LOC_Os01g34570.1	AT1G60590.1	LOC_Os01g34570.1		chlo	cysk
AT1G60730-LOC_Os03g26290.1	AT1G60730.1	LOC_Os03g26290.1		nucl	nucl
AT1G60780-LOC_Os03g12570.1	AT1G60780.1	LOC_Os03g12570.1		chlo	nucl
AT1G60815-LOC_Os09g29970.1	AT1G60815.1	LOC_Os09g29970.1		extr	chlo
AT1G60950-LOC_Os09g29370.1	AT1G60950.1	LOC_Os09g29370.1		chlo	chlo
AT1G60950-LOC_Os08g06140.3	AT1G60950.1	LOC_Os08g06140.3		chlo	nucl
AT1G60950-LOC_Os02g54160.1	AT1G60950.1	LOC_Os02g54160.1		chlo	nucl
AT1G60950-LOC_Os01g23620.1	AT1G60950.1	LOC_Os01g23620.1		chlo	cyto
AT1G61040-LOC_Os08g34890.1	AT1G61040.1	LOC_Os08g34890.1		nucl	cyto
AT1G61040-LOC_Os01g71770.1	AT1G61040.1	LOC_Os01g71770.1		nucl	cyto
AT1G61520-LOC_Os09g18480.1	AT1G61520.1	LOC_Os09g18480.1		chlo	nucl
AT1G61520-LOC_Os07g49230.3	AT1G61520.1	LOC_Os07g49230.3		chlo	nucl
AT1G61520-LOC_Os07g12920.1	AT1G61520.1	LOC_Os07g12920.1		chlo	chlo
AT1G61520-LOC_Os06g29310.1	AT1G61520.1	LOC_Os06g29310.1		chlo	nucl
AT1G61520-LOC_Os03g37970.1	AT1G61520.1	LOC_Os03g37970.1		chlo	chlo
AT1G61520-LOC_Os03g37100.1	AT1G61520.1	LOC_Os03g37100.1		chlo	cyto
AT1G61520-LOC_Os03g29110.1	AT1G61520.1	LOC_Os03g29110.1		chlo	nucl
AT1G61520-LOC_Os01g59850.1	AT1G61520.1	LOC_Os01g59850.1		chlo	nucl
AT1G61520-LOC_Os11g44390.1	AT1G61520.1	LOC_Os11g44390.1		chlo	E.R.
AT1G61520-LOC_Os10g42650.1	AT1G61520.1	LOC_Os10g42650.1		chlo	chlo
AT1G61520-LOC_Os09g29750.1	AT1G61520.1	LOC_Os09g29750.1		chlo	nucl
AT1G61520-LOC_Os09g29370.1	AT1G61520.1	LOC_Os09g29370.1		chlo	chlo
AT1G61520-LOC_Os09g08670.1	AT1G61520.1	LOC_Os09g08670.1		chlo	nucl
AT1G61520-LOC_Os06g48950.1	AT1G61520.1	LOC_Os06g48950.1		chlo	nucl
AT1G61520-LOC_Os06g27770.1	AT1G61520.1	LOC_Os06g27770.1		chlo	cyto
AT1G61520-LOC_Os05g34480.1	AT1G61520.1	LOC_Os05g34480.1		chlo	nucl
AT1G61520-LOC_Os04g47180.1	AT1G61520.1	LOC_Os04g47180.1		chlo	mito
AT1G61520-LOC_Os04g33780.1	AT1G61520.1	LOC_Os04g33780.1		chlo	nucl
AT1G61520-LOC_Os03g39100.1	AT1G61520.1	LOC_Os03g39100.1		chlo	cyto
AT1G61520-LOC_Os03g20790.1	AT1G61520.1	LOC_Os03g20790.1		chlo	nucl
AT1G61520-LOC_Os02g54160.1	AT1G61520.1	LOC_Os02g54160.1		chlo	nucl
AT1G61520-LOC_Os02g39190.1	AT1G61520.1	LOC_Os02g39190.1		chlo	cyto
AT1G61520-LOC_Os01g54930.1	AT1G61520.1	LOC_Os01g54930.1		chlo	nucl
AT1G61520-LOC_Os01g37960.1	AT1G61520.1	LOC_Os01g37960.1		chlo	E.R.
AT1G61580-LOC_Os03g56010.1	AT1G61580.1	LOC_Os03g56010.1		cyto	nucl
AT1G61720-LOC_Os03g63510.1	AT1G61720.1	LOC_Os03g63510.1		nucl	mito
AT1G61850-LOC_Os03g12370.4	AT1G61850.1	LOC_Os03g12370.4		chlo	nucl
AT1G62250-LOC_Os11g29710.1	AT1G62250.1	LOC_Os11g29710.1		chlo	chlo
AT1G62380-LOC_Os07g39780.1	AT1G62380.1	LOC_Os07g39780.1		cyto	chlo
AT1G62480-LOC_Os01g16540.1	AT1G62480.1	LOC_Os01g16540.1		cyto	chlo
AT1G62710-LOC_Os07g49230.3	AT1G62710.1	LOC_Os07g49230.3		vacu	nucl
AT1G62880-LOC_Os12g08360.1	AT1G62880.1	LOC_Os12g08360.1		vacu	plas
AT1G62880-LOC_Os10g42650.1	AT1G62880.1	LOC_Os10g42650.1		vacu	chlo
AT1G62880-LOC_Os08g06560.1	AT1G62880.1	LOC_Os08g06560.1		vacu	cyto
AT1G62880-LOC_Os07g49230.3	AT1G62880.1	LOC_Os07g49230.3		vacu	nucl
AT1G62880-LOC_Os05g27930.3	AT1G62880.1	LOC_Os05g27930.3		vacu	mito
AT1G63200-LOC_Os03g12820.1	AT1G63200.1	LOC_Os03g12820.1		chlo	nucl
AT1G63220-LOC_Os03g15180.1	AT1G63220.1	LOC_Os03g15180.1		cyto	nucl
AT1G63250-LOC_Os04g55970.2	AT1G63250.1	LOC_Os04g55970.2		chlo	nucl
AT1G63440-LOC_Os04g07280.1	AT1G63440.1	LOC_Os04g07280.1		plas	chlo
AT1G63480-LOC_Os01g54930.1	AT1G63480.1	LOC_Os01g54930.1		plas	nucl
AT1G64190-LOC_Os06g02510.5	AT1G64190.1	LOC_Os06g02510.5		chlo	chlo
AT1G64190-LOC_Os03g21850.2	AT1G64190.1	LOC_Os03g21850.2		chlo	nucl
AT1G64280-LOC_Os01g16520.1	AT1G64280.1	LOC_Os01g16520.1		nucl	cyto
AT1G64370-LOC_Os04g55970.2	AT1G64370.1	LOC_Os04g55970.2		nucl	nucl
AT1G64460-LOC_Os08g37920.1	AT1G64460.1	LOC_Os08g37920.1		plas	nucl
AT1G64520-LOC_Os09g29750.1	AT1G64520.1	LOC_Os09g29750.1		nucl	nucl
AT1G64770-LOC_Os09g07010.1	AT1G64770.1	LOC_Os09g07010.1		chlo	nucl
AT1G64880-LOC_Os12g36910.1	AT1G64880.1	LOC_Os12g36910.1		mito	nucl
AT1G64880-LOC_Os05g04820.1	AT1G64880.1	LOC_Os05g04820.1		mito	nucl
AT1G65120-LOC_Os01g67250.2	AT1G65120.1	LOC_Os01g67250.2		nucl	chlo
AT1G65130-LOC_Os06g09390.1	AT1G65130.1	LOC_Os06g09390.1		nucl	nucl
AT1G65349-LOC_Os10g42650.1	AT1G65349.1	LOC_Os10g42650.1		chlo	chlo
AT1G65349-LOC_Os09g29750.1	AT1G65349.1	LOC_Os09g29750.1		chlo	nucl
AT1G65349-LOC_Os09g29370.1	AT1G65349.1	LOC_Os09g29370.1		chlo	chlo
AT1G65349-LOC_Os08g34890.1	AT1G65349.1	LOC_Os08g34890.1		chlo	cyto
AT1G65349-LOC_Os08g06560.1	AT1G65349.1	LOC_Os08g06560.1		chlo	cyto
AT1G65349-LOC_Os07g29640.1	AT1G65349.1	LOC_Os07g29640.1		chlo	chlo
AT1G65349-LOC_Os06g02510.5	AT1G65349.1	LOC_Os06g02510.5		chlo	chlo
AT1G65349-LOC_Os04g55970.2	AT1G65349.1	LOC_Os04g55970.2		chlo	nucl
AT1G65349-LOC_Os04g47680.1	AT1G65349.1	LOC_Os04g47680.1		chlo	chlo
AT1G65349-LOC_Os03g60520.1	AT1G65349.1	LOC_Os03g60520.1		chlo	chlo
AT1G65349-LOC_Os02g57140.1	AT1G65349.1	LOC_Os02g57140.1		chlo	nucl
AT1G65349-LOC_Os02g38750.1	AT1G65349.1	LOC_Os02g38750.1		chlo	nucl
AT1G65349-LOC_Os02g27940.1	AT1G65349.1	LOC_Os02g27940.1		chlo	mito
AT1G65349-LOC_Os01g59850.1	AT1G65349.1	LOC_Os01g59850.1		chlo	nucl
AT1G65349-LOC_Os01g56800.3	AT1G65349.1	LOC_Os01g56800.3		chlo	nucl
AT1G65349-LOC_Os01g21350.1	AT1G65349.1	LOC_Os01g21350.1		chlo	chlo
AT1G65700-LOC_Os03g08470.3	AT1G65700.1	LOC_Os03g08470.3		cyto	chlo
AT1G65700-LOC_Os02g03440.1	AT1G65700.1	LOC_Os02g03440.1		cyto	chlo
AT1G66050-LOC_Os11g27760.1	AT1G66050.1	LOC_Os11g27760.1		nucl	cyto
AT1G66050-LOC_Os10g28180.1	AT1G66050.1	LOC_Os10g28180.1		nucl	chlo
AT1G66050-LOC_Os03g31044.2	AT1G66050.1	LOC_Os03g31044.2		nucl	cyto
AT1G66120-LOC_Os10g42650.1	AT1G66120.1	LOC_Os10g42650.1		pero	chlo
AT1G66130-LOC_Os04g32960.1	AT1G66130.1	LOC_Os04g32960.1		chlo	nucl
AT1G66150-LOC_Os05g40270.7	AT1G66150.1	LOC_Os05g40270.7		plas	chlo
AT1G66160-LOC_Os05g27930.1	AT1G66160.1	LOC_Os05g27930.1		chlo	nucl
AT1G66520-LOC_Os02g39190.1	AT1G66520.1	LOC_Os02g39190.1		chlo	cyto
AT1G66580-LOC_Os02g54160.1	AT1G66580.1	LOC_Os02g54160.1		chlo_mito	nucl
AT1G66660-LOC_Os10g42650.1	AT1G66660.1	LOC_Os10g42650.1		cyto	chlo
AT1G66660-LOC_Os02g57140.1	AT1G66660.1	LOC_Os02g57140.1		cyto	nucl
AT1G67090-LOC_Os12g29520.3	AT1G67090.1	LOC_Os12g29520.3		chlo	nucl
AT1G67090-LOC_Os11g05130.1	AT1G67090.1	LOC_Os11g05130.1		chlo	nucl
AT1G67090-LOC_Os10g36729.1	AT1G67090.1	LOC_Os10g36729.1		chlo	mito
AT1G67090-LOC_Os10g03480.1	AT1G67090.1	LOC_Os10g03480.1		chlo	nucl
AT1G67090-LOC_Os09g29750.1	AT1G67090.1	LOC_Os09g29750.1		chlo	nucl
AT1G67090-LOC_Os09g26970.1	AT1G67090.1	LOC_Os09g26970.1		chlo	nucl
AT1G67090-LOC_Os07g09020.1	AT1G67090.1	LOC_Os07g09020.1		chlo	cyto
AT1G67090-LOC_Os06g02144.2	AT1G67090.1	LOC_Os06g02144.2		chlo	pero
AT1G67090-LOC_Os05g27930.1	AT1G67090.1	LOC_Os05g27930.1		chlo	nucl
AT1G67090-LOC_Os03g13790.2	AT1G67090.1	LOC_Os03g13790.2		chlo	chlo
AT1G67090-LOC_Os02g54160.1	AT1G67090.1	LOC_Os02g54160.1		chlo	nucl
AT1G67090-LOC_Os01g47430.2	AT1G67090.1	LOC_Os01g47430.2		chlo	nucl
AT1G67090-LOC_Os01g21350.1	AT1G67090.1	LOC_Os01g21350.1		chlo	chlo
AT1G67090-LOC_Os12g32790.1	AT1G67090.1	LOC_Os12g32790.1		chlo	cyto
AT1G67090-LOC_Os12g22760.2	AT1G67090.1	LOC_Os12g22760.2		chlo	nucl
AT1G67090-LOC_Os12g08390.1	AT1G67090.1	LOC_Os12g08390.1		chlo	chlo
AT1G67090-LOC_Os11g29710.1	AT1G67090.1	LOC_Os11g29710.1		chlo	chlo
AT1G67090-LOC_Os11g24560.1	AT1G67090.1	LOC_Os11g24560.1		chlo	E.R.
AT1G67090-LOC_Os11g15290.1	AT1G67090.1	LOC_Os11g15290.1		chlo	chlo
AT1G67090-LOC_Os10g42650.1	AT1G67090.1	LOC_Os10g42650.1		chlo	chlo
AT1G67090-LOC_Os10g41300.1	AT1G67090.1	LOC_Os10g41300.1		chlo	cyto
AT1G67090-LOC_Os10g37660.1	AT1G67090.1	LOC_Os10g37660.1		chlo	cyto
AT1G67090-LOC_Os10g35150.1	AT1G67090.1	LOC_Os10g35150.1		chlo	nucl
AT1G67090-LOC_Os09g29970.1	AT1G67090.1	LOC_Os09g29970.1		chlo	chlo
AT1G67090-LOC_Os09g29370.1	AT1G67090.1	LOC_Os09g29370.1		chlo	chlo
AT1G67090-LOC_Os09g28370.1	AT1G67090.1	LOC_Os09g28370.1		chlo	cyto
AT1G67090-LOC_Os09g26420.5	AT1G67090.1	LOC_Os09g26420.5		chlo	chlo
AT1G67090-LOC_Os09g25640.1	AT1G67090.1	LOC_Os09g25640.1		chlo	chlo
AT1G67090-LOC_Os09g06400.1	AT1G67090.1	LOC_Os09g06400.1		chlo	cyto
AT1G67090-LOC_Os08g42690.1	AT1G67090.1	LOC_Os08g42690.1		chlo	nucl
AT1G67090-LOC_Os08g37920.1	AT1G67090.1	LOC_Os08g37920.1		chlo	nucl
AT1G67090-LOC_Os08g37904.6	AT1G67090.1	LOC_Os08g37904.6		chlo	nucl
AT1G67090-LOC_Os08g37350.1	AT1G67090.1	LOC_Os08g37350.1		chlo	chlo
AT1G67090-LOC_Os08g25430.2	AT1G67090.1	LOC_Os08g25430.2		chlo	cyto
AT1G67090-LOC_Os08g07490.1	AT1G67090.1	LOC_Os08g07490.1		chlo	chlo
AT1G67090-LOC_Os08g06560.1	AT1G67090.1	LOC_Os08g06560.1		chlo	cyto
AT1G67090-LOC_Os08g03560.1	AT1G67090.1	LOC_Os08g03560.1		chlo	nucl
AT1G67090-LOC_Os07g49230.3	AT1G67090.1	LOC_Os07g49230.3		chlo	nucl
AT1G67090-LOC_Os07g48630.1	AT1G67090.1	LOC_Os07g48630.1		chlo	nucl
AT1G67090-LOC_Os07g42900.1	AT1G67090.1	LOC_Os07g42900.1		chlo	nucl
AT1G67090-LOC_Os07g22420.1	AT1G67090.1	LOC_Os07g22420.1		chlo	chlo
AT1G67090-LOC_Os06g45920.1	AT1G67090.1	LOC_Os06g45920.1		chlo	chlo
AT1G67090-LOC_Os06g09390.1	AT1G67090.1	LOC_Os06g09390.1		chlo	nucl
AT1G67090-LOC_Os06g07280.1	AT1G67090.1	LOC_Os06g07280.1		chlo	cyto
AT1G67090-LOC_Os06g02510.1	AT1G67090.1	LOC_Os06g02510.1		chlo	chlo
AT1G67090-LOC_Os05g50480.1	AT1G67090.1	LOC_Os05g50480.1		chlo	nucl
AT1G67090-LOC_Os05g49180.1	AT1G67090.1	LOC_Os05g49180.1		chlo	nucl
AT1G67090-LOC_Os05g48120.1	AT1G67090.1	LOC_Os05g48120.1		chlo	cyto
AT1G67090-LOC_Os05g43950.1	AT1G67090.1	LOC_Os05g43950.1		chlo	nucl
AT1G67090-LOC_Os05g37340.1	AT1G67090.1	LOC_Os05g37340.1		chlo	nucl
AT1G67090-LOC_Os05g35170.5	AT1G67090.1	LOC_Os05g35170.5		chlo	nucl
AT1G67090-LOC_Os05g35170.2	AT1G67090.1	LOC_Os05g35170.2		chlo	nucl
AT1G67090-LOC_Os05g33570.1	AT1G67090.1	LOC_Os05g33570.1		chlo	mito
AT1G67090-LOC_Os05g32720.1	AT1G67090.1	LOC_Os05g32720.1		chlo	plas
AT1G67090-LOC_Os05g27930.3	AT1G67090.1	LOC_Os05g27930.3		chlo	mito
AT1G67090-LOC_Os05g05710.1	AT1G67090.1	LOC_Os05g05710.1		chlo	nucl
AT1G67090-LOC_Os05g04820.1	AT1G67090.1	LOC_Os05g04820.1		chlo	nucl
AT1G67090-LOC_Os04g59590.2	AT1G67090.1	LOC_Os04g59590.2		chlo	chlo
AT1G67090-LOC_Os04g55970.2	AT1G67090.1	LOC_Os04g55970.2		chlo	nucl
AT1G67090-LOC_Os04g55970.1	AT1G67090.1	LOC_Os04g55970.1		chlo	mito
AT1G67090-LOC_Os04g51800.1	AT1G67090.1	LOC_Os04g51800.1		chlo	mito
AT1G67090-LOC_Os04g31400.1	AT1G67090.1	LOC_Os04g31400.1		chlo	chlo
AT1G67090-LOC_Os04g19114.1	AT1G67090.1	LOC_Os04g19114.1		chlo	nucl
AT1G67090-LOC_Os03g63020.4	AT1G67090.1	LOC_Os03g63020.4		chlo	nucl
AT1G67090-LOC_Os03g53280.1	AT1G67090.1	LOC_Os03g53280.1		chlo	plas
AT1G67090-LOC_Os03g50390.1	AT1G67090.1	LOC_Os03g50390.1		chlo	nucl
AT1G67090-LOC_Os03g37970.1	AT1G67090.1	LOC_Os03g37970.1		chlo	chlo
AT1G67090-LOC_Os03g27019.5	AT1G67090.1	LOC_Os03g27019.5		chlo	nucl
AT1G67090-LOC_Os03g22560.1	AT1G67090.1	LOC_Os03g22560.1		chlo	nucl
AT1G67090-LOC_Os03g10540.2	AT1G67090.1	LOC_Os03g10540.2		chlo	mito
AT1G67090-LOC_Os03g08270.2	AT1G67090.1	LOC_Os03g08270.2		chlo	cyto
AT1G67090-LOC_Os03g01820.1	AT1G67090.1	LOC_Os03g01820.1		chlo	plas
AT1G67090-LOC_Os03g01240.1	AT1G67090.1	LOC_Os03g01240.1		chlo	nucl
AT1G67090-LOC_Os02g56020.1	AT1G67090.1	LOC_Os02g56020.1		chlo	nucl
AT1G67090-LOC_Os02g39190.1	AT1G67090.1	LOC_Os02g39190.1		chlo	cyto
AT1G67090-LOC_Os02g30310.3	AT1G67090.1	LOC_Os02g30310.3		chlo	cyto
AT1G67090-LOC_Os02g27940.1	AT1G67090.1	LOC_Os02g27940.1		chlo	mito
AT1G67090-LOC_Os02g18280.1	AT1G67090.1	LOC_Os02g18280.1		chlo	cyto
AT1G67090-LOC_Os02g15980.1	AT1G67090.1	LOC_Os02g15980.1		chlo	nucl
AT1G67090-LOC_Os02g05830.2	AT1G67090.1	LOC_Os02g05830.2		chlo	chlo
AT1G67090-LOC_Os02g02020.1	AT1G67090.1	LOC_Os02g02020.1		chlo	chlo
AT1G67090-LOC_Os01g59850.1	AT1G67090.1	LOC_Os01g59850.1		chlo	nucl
AT1G67090-LOC_Os01g56800.3	AT1G67090.1	LOC_Os01g56800.3		chlo	nucl
AT1G67090-LOC_Os01g54930.1	AT1G67090.1	LOC_Os01g54930.1		chlo	nucl
AT1G67090-LOC_Os01g50420.1	AT1G67090.1	LOC_Os01g50420.1		chlo	mito
AT1G67090-LOC_Os01g47740.1	AT1G67090.1	LOC_Os01g47740.1		chlo	nucl
AT1G67090-LOC_Os01g47430.1	AT1G67090.1	LOC_Os01g47430.1		chlo	chlo
AT1G67090-LOC_Os01g44040.2	AT1G67090.1	LOC_Os01g44040.2		chlo	plas
AT1G67090-LOC_Os01g18240.1	AT1G67090.1	LOC_Os01g18240.1		chlo	nucl
AT1G67090-LOC_Os01g15640.1	AT1G67090.1	LOC_Os01g15640.1		chlo	cyto
AT1G67090-LOC_Os01g12530.3	AT1G67090.1	LOC_Os01g12530.3		chlo	nucl
AT1G67090-LOC_Os01g04020.1	AT1G67090.1	LOC_Os01g04020.1		chlo	nucl
AT1G67090-LOC_Os01g02320.1	AT1G67090.1	LOC_Os01g02320.1		chlo	E.R.
AT1G67120-LOC_Os09g17700.1	AT1G67120.1	LOC_Os09g17700.1		cyto	nucl
AT1G67120-LOC_Os05g35170.5	AT1G67120.1	LOC_Os05g35170.5		cyto	nucl
AT1G67120-LOC_Os02g39390.1	AT1G67120.1	LOC_Os02g39390.1		cyto	cyto
AT1G67120-LOC_Os02g04490.1	AT1G67120.1	LOC_Os02g04490.1		cyto	nucl
AT1G67120-LOC_Os01g59850.1	AT1G67120.1	LOC_Os01g59850.1		cyto	nucl
AT1G67270-LOC_Os09g29750.1	AT1G67270.1	LOC_Os09g29750.1		chlo	nucl
AT1G67270-LOC_Os01g56800.3	AT1G67270.1	LOC_Os01g56800.3		chlo	nucl
AT1G67360-LOC_Os03g19970.1	AT1G67360.1	LOC_Os03g19970.1		cyto	plas
AT1G67420-LOC_Os06g02510.5	AT1G67420.1	LOC_Os06g02510.5		plas	chlo
AT1G67430-LOC_Os02g57140.1	AT1G67430.1	LOC_Os02g57140.1		cyto	nucl
AT1G67460-LOC_Os08g42550.3	AT1G67460.1	LOC_Os08g42550.3		chlo	vacu
AT1G67520-LOC_Os10g42710.2	AT1G67520.1	LOC_Os10g42710.2		vacu	nucl
AT1G67740-LOC_Os12g21960.1	AT1G67740.1	LOC_Os12g21960.1		chlo	cyto_nucl
AT1G67740-LOC_Os09g29970.1	AT1G67740.1	LOC_Os09g29970.1		chlo	chlo
AT1G67740-LOC_Os09g29750.1	AT1G67740.1	LOC_Os09g29750.1		chlo	nucl
AT1G67740-LOC_Os06g08780.1	AT1G67740.1	LOC_Os06g08780.1		chlo	nucl
AT1G67770-LOC_Os09g29370.1	AT1G67770.1	LOC_Os09g29370.1		chlo	chlo
AT1G67770-LOC_Os06g09390.1	AT1G67770.1	LOC_Os06g09390.1		chlo	nucl
AT1G67770-LOC_Os06g03600.1	AT1G67770.1	LOC_Os06g03600.1		chlo	chlo
AT1G67770-LOC_Os03g11430.1	AT1G67770.1	LOC_Os03g11430.1		chlo	nucl
AT1G67770-LOC_Os03g10540.1	AT1G67770.1	LOC_Os03g10540.1		chlo	nucl
AT1G67860-LOC_Os09g26420.5	AT1G67860.1	LOC_Os09g26420.5		extr	chlo
AT1G67860-LOC_Os01g59850.1	AT1G67860.1	LOC_Os01g59850.1		extr	nucl
AT1G67860-LOC_Os01g56800.3	AT1G67860.1	LOC_Os01g56800.3		extr	nucl
AT1G68010-LOC_Os02g57690.1	AT1G68010.1	LOC_Os02g57690.1		pero	cyto
AT1G68220-LOC_Os05g27930.3	AT1G68220.1	LOC_Os05g27930.3		E.R.	mito
AT1G68540-LOC_Os08g37904.4	AT1G68540.1	LOC_Os08g37904.4		nucl	nucl
AT1G68890-LOC_Os03g20720.1	AT1G68890.1	LOC_Os03g20720.1		chlo	nucl
AT1G69295-LOC_Os08g33760.1	AT1G69295.1	LOC_Os08g33760.1		plas	nucl
AT1G69450-LOC_Os02g39190.1	AT1G69450.1	LOC_Os02g39190.1		plas	cyto
AT1G69510-LOC_Os06g10480.1	AT1G69510.1	LOC_Os06g10480.1		nucl	nucl
AT1G69510-LOC_Os03g12820.1	AT1G69510.1	LOC_Os03g12820.1		nucl	nucl
AT1G69830-LOC_Os08g10310.1	AT1G69830.1	LOC_Os08g10310.1		chlo	plas
AT1G71030-LOC_Os09g29970.1	AT1G71030.1	LOC_Os09g29970.1		nucl	chlo
AT1G71360-LOC_Os08g06560.1	AT1G71360.1	LOC_Os08g06560.1		plas	cyto
AT1G71860-LOC_Os03g20790.1	AT1G71860.1	LOC_Os03g20790.1		chlo	nucl
AT1G71860-LOC_Os02g38750.1	AT1G71860.1	LOC_Os02g38750.1		chlo	nucl
AT1G71920-LOC_Os01g45840.1	AT1G71920.1	LOC_Os01g45840.1		chlo	chlo
AT1G72100-LOC_Os06g48950.1	AT1G72100.1	LOC_Os06g48950.1		extr	nucl
AT1G72610-LOC_Os07g09020.1	AT1G72610.1	LOC_Os07g09020.1		chlo	cyto
AT1G72610-LOC_Os02g51670.1	AT1G72610.1	LOC_Os02g51670.1		chlo	nucl
AT1G72620-LOC_Os11g35340.1	AT1G72620.1	LOC_Os11g35340.1		plas	nucl
AT1G72630-LOC_Os08g40900.1	AT1G72630.1	LOC_Os08g40900.1		nucl	nucl
AT1G72660-LOC_Os03g20720.1	AT1G72660.1	LOC_Os03g20720.1		cyto	nucl
AT1G72740-LOC_Os06g15730.1	AT1G72740.1	LOC_Os06g15730.1		nucl	extr
AT1G72820-LOC_Os08g38890.1	AT1G72820.1	LOC_Os08g38890.1		cyto	golg
AT1G72820-LOC_Os01g59850.1	AT1G72820.1	LOC_Os01g59850.1		cyto	nucl
AT1G73060-LOC_Os02g34500.1	AT1G73060.1	LOC_Os02g34500.1		chlo	nucl
AT1G73110-LOC_Os07g49230.3	AT1G73110.1	LOC_Os07g49230.3		chlo	nucl
AT1G73110-LOC_Os01g06690.1	AT1G73110.1	LOC_Os01g06690.1		chlo	nucl
AT1G73190-LOC_Os05g35170.3	AT1G73190.1	LOC_Os05g35170.3		plas	nucl
AT1G73310-LOC_Os01g47430.1	AT1G73310.1	LOC_Os01g47430.1		extr	chlo
AT1G73340-LOC_Os03g10540.1	AT1G73340.1	LOC_Os03g10540.1		chlo	nucl
AT1G73680-LOC_Os09g29370.1	AT1G73680.1	LOC_Os09g29370.1		E.R.	chlo
AT1G73680-LOC_Os02g54160.1	AT1G73680.1	LOC_Os02g54160.1		E.R.	nucl
AT1G73700-LOC_Os06g02510.5	AT1G73700.1	LOC_Os06g02510.5		plas	chlo
AT1G74035-LOC_Os12g36590.1	AT1G74035.1	LOC_Os12g36590.1		mito	plas
AT1G74340-LOC_Os12g06330.1	AT1G74340.1	LOC_Os12g06330.1		chlo	nucl
AT1G74380-LOC_Os05g27930.1	AT1G74380.1	LOC_Os05g27930.1		chlo	nucl
AT1G74380-LOC_Os02g39190.1	AT1G74380.1	LOC_Os02g39190.1		chlo	cyto
AT1G74385-LOC_Os10g05180.1	AT1G74385.1	LOC_Os10g05180.1		nucl	nucl
AT1G74385-LOC_Os09g29370.1	AT1G74385.1	LOC_Os09g29370.1		nucl	chlo
AT1G74385-LOC_Os07g45570.1	AT1G74385.1	LOC_Os07g45570.1		nucl	plas
AT1G74385-LOC_Os05g05710.1	AT1G74385.1	LOC_Os05g05710.1		nucl	nucl
AT1G74470-LOC_Os11g30520.1	AT1G74470.1	LOC_Os11g30520.1		chlo	chlo
AT1G74470-LOC_Os03g20780.1	AT1G74470.1	LOC_Os03g20780.1		chlo	nucl
AT1G74470-LOC_Os01g66280.1	AT1G74470.1	LOC_Os01g66280.1		chlo	chlo
AT1G74730-LOC_Os10g42650.1	AT1G74730.1	LOC_Os10g42650.1		chlo	chlo
AT1G74750-LOC_Os09g08670.1	AT1G74750.1	LOC_Os09g08670.1		chlo	nucl
AT1G75240-LOC_Os02g30310.1	AT1G75240.1	LOC_Os02g30310.1		nucl	E.R.
AT1G75250-LOC_Os02g39190.1	AT1G75250.1	LOC_Os02g39190.1		cyto	cyto
AT1G75280-LOC_Os06g20950.1	AT1G75280.1	LOC_Os06g20950.1		cyto	cyto
AT1G75280-LOC_Os05g04820.1	AT1G75280.1	LOC_Os05g04820.1		cyto	nucl
AT1G75400-LOC_Os02g09340.1	AT1G75400.1	LOC_Os02g09340.1		nucl	chlo
AT1G75430-LOC_Os08g29240.1	AT1G75430.1	LOC_Os08g29240.1		nucl	cyto
AT1G75700-LOC_Os12g36590.1	AT1G75700.1	LOC_Os12g36590.1		chlo	plas
AT1G75700-LOC_Os03g37970.1	AT1G75700.1	LOC_Os03g37970.1		chlo	chlo
AT1G75785-LOC_Os03g37970.1	AT1G75785.1	LOC_Os03g37970.1		chlo	chlo
AT1G75785-LOC_Os02g54160.1	AT1G75785.1	LOC_Os02g54160.1		chlo	nucl
AT1G75800-LOC_Os09g26420.5	AT1G75800.1	LOC_Os09g26420.5		extr	chlo
AT1G75920-LOC_Os04g55970.2	AT1G75920.1	LOC_Os04g55970.2		vacu	nucl
AT1G75920-LOC_Os05g50480.1	AT1G75920.1	LOC_Os05g50480.1		vacu	nucl
AT1G76100-LOC_Os10g42650.1	AT1G76100.1	LOC_Os10g42650.1		chlo	chlo
AT1G76100-LOC_Os07g37650.1	AT1G76100.1	LOC_Os07g37650.1		chlo	nucl
AT1G76100-LOC_Os06g09390.1	AT1G76100.1	LOC_Os06g09390.1		chlo	nucl
AT1G76100-LOC_Os05g06940.1	AT1G76100.1	LOC_Os05g06940.1		chlo	chlo
AT1G76100-LOC_Os04g31460.1	AT1G76100.1	LOC_Os04g31460.1		chlo	extr
AT1G76100-LOC_Os03g13590.1	AT1G76100.1	LOC_Os03g13590.1		chlo	nucl
AT1G76100-LOC_Os02g51830.1	AT1G76100.1	LOC_Os02g51830.1		chlo	chlo
AT1G76100-LOC_Os02g09920.1	AT1G76100.1	LOC_Os02g09920.1		chlo	nucl
AT1G76100-LOC_Os01g15640.1	AT1G76100.1	LOC_Os01g15640.1		chlo	cyto
AT1G76100-LOC_Os12g18690.1	AT1G76100.1	LOC_Os12g18690.1		chlo	mito
AT1G76100-LOC_Os11g44240.1	AT1G76100.1	LOC_Os11g44240.1		chlo	cyto
AT1G76100-LOC_Os11g27220.1	AT1G76100.1	LOC_Os11g27220.1		chlo	mito
AT1G76100-LOC_Os11g02190.1	AT1G76100.1	LOC_Os11g02190.1		chlo	plas
AT1G76100-LOC_Os09g16230.1	AT1G76100.1	LOC_Os09g16230.1		chlo	cyto
AT1G76100-LOC_Os07g09020.1	AT1G76100.1	LOC_Os07g09020.1		chlo	cyto
AT1G76100-LOC_Os06g02510.1	AT1G76100.1	LOC_Os06g02510.1		chlo	chlo
AT1G76100-LOC_Os05g11560.2	AT1G76100.1	LOC_Os05g11560.2		chlo	plas
AT1G76100-LOC_Os02g39190.1	AT1G76100.1	LOC_Os02g39190.1		chlo	cyto
AT1G76560-LOC_Os09g14420.1	AT1G76560.1	LOC_Os09g14420.1		chlo	chlo
AT1G76570-LOC_Os11g34750.1	AT1G76570.1	LOC_Os11g34750.1		chlo	vacu
AT1G76570-LOC_Os11g29710.1	AT1G76570.1	LOC_Os11g29710.1		chlo	chlo
AT1G76570-LOC_Os11g26950.1	AT1G76570.1	LOC_Os11g26950.1		chlo	chlo
AT1G76570-LOC_Os10g42650.1	AT1G76570.1	LOC_Os10g42650.1		chlo	chlo
AT1G76570-LOC_Os10g29740.1	AT1G76570.1	LOC_Os10g29740.1		chlo	chlo
AT1G76570-LOC_Os09g29370.1	AT1G76570.1	LOC_Os09g29370.1		chlo	chlo
AT1G76570-LOC_Os05g05710.1	AT1G76570.1	LOC_Os05g05710.1		chlo	nucl
AT1G76570-LOC_Os04g57140.2	AT1G76570.1	LOC_Os04g57140.2		chlo	nucl
AT1G76570-LOC_Os04g21780.1	AT1G76570.1	LOC_Os04g21780.1		chlo	chlo
AT1G76570-LOC_Os03g10540.2	AT1G76570.1	LOC_Os03g10540.2		chlo	mito
AT1G76570-LOC_Os03g08270.2	AT1G76570.1	LOC_Os03g08270.2		chlo	cyto
AT1G76570-LOC_Os02g28780.1	AT1G76570.1	LOC_Os02g28780.1		chlo	nucl
AT1G76570-LOC_Os01g54930.1	AT1G76570.1	LOC_Os01g54930.1		chlo	nucl
AT1G76570-LOC_Os01g32880.1	AT1G76570.1	LOC_Os01g32880.1		chlo	nucl
AT1G76720-LOC_Os08g37920.1	AT1G76720.1	LOC_Os08g37920.1		cyto	nucl
AT1G76720-LOC_Os10g07060.1	AT1G76720.1	LOC_Os10g07060.1		cyto	chlo
AT1G77090-LOC_Os03g20780.1	AT1G77090.1	LOC_Os03g20780.1		chlo	nucl
AT1G77600-LOC_Os03g43590.1	AT1G77600.1	LOC_Os03g43590.1		plas	nucl
AT1G77610-LOC_Os08g22370.1	AT1G77610.1	LOC_Os08g22370.1		E.R.	mito
AT1G77920-LOC_Os01g47430.1	AT1G77920.1	LOC_Os01g47430.1		nucl	chlo
AT1G78020-LOC_Os01g01320.1	AT1G78020.1	LOC_Os01g01320.1		chlo	nucl
AT1G78180-LOC_Os05g49180.1	AT1G78180.1	LOC_Os05g49180.1		nucl	nucl
AT1G78210-LOC_Os05g04820.1	AT1G78210.1	LOC_Os05g04820.1		cyto	nucl
AT1G78320-LOC_Os12g12260.2	AT1G78320.1	LOC_Os12g12260.2		cyto	chlo
AT1G78320-LOC_Os02g39190.1	AT1G78320.1	LOC_Os02g39190.1		cyto	cyto
AT1G78320-LOC_Os02g14980.2	AT1G78320.1	LOC_Os02g14980.2		cyto	plas
AT1G78360-LOC_Os08g06560.1	AT1G78360.1	LOC_Os08g06560.1		nucl	cyto
AT1G78620-LOC_Os02g33750.1	AT1G78620.1	LOC_Os02g33750.1		chlo	nucl
AT1G78630-LOC_Os12g40960.1	AT1G78630.1	LOC_Os12g40960.1		chlo	cyto
AT1G78630-LOC_Os09g29370.1	AT1G78630.1	LOC_Os09g29370.1		chlo	chlo
AT1G78630-LOC_Os07g11650.1	AT1G78630.1	LOC_Os07g11650.1		chlo	extr
AT1G78630-LOC_Os06g30280.1	AT1G78630.1	LOC_Os06g30280.1		chlo	nucl
AT1G78630-LOC_Os06g09390.1	AT1G78630.1	LOC_Os06g09390.1		chlo	nucl
AT1G78630-LOC_Os05g01170.1	AT1G78630.1	LOC_Os05g01170.1		chlo	cyto
AT1G78630-LOC_Os03g31044.2	AT1G78630.1	LOC_Os03g31044.2		chlo	cyto
AT1G78630-LOC_Os02g54160.1	AT1G78630.1	LOC_Os02g54160.1		chlo	nucl
AT1G78630-LOC_Os01g66280.1	AT1G78630.1	LOC_Os01g66280.1		chlo	chlo
AT1G78820-LOC_Os06g31070.1	AT1G78820.1	LOC_Os06g31070.1		extr	extr
AT1G79040-LOC_Os11g02190.1	AT1G79040.1	LOC_Os11g02190.1		chlo	plas
AT1G79040-LOC_Os09g29370.1	AT1G79040.1	LOC_Os09g29370.1		chlo	chlo
AT1G79040-LOC_Os08g37920.1	AT1G79040.1	LOC_Os08g37920.1		chlo	nucl
AT1G79040-LOC_Os06g28300.1	AT1G79040.1	LOC_Os06g28300.1		chlo	nucl
AT1G79040-LOC_Os06g09390.1	AT1G79040.1	LOC_Os06g09390.1		chlo	nucl
AT1G79040-LOC_Os06g02510.4	AT1G79040.1	LOC_Os06g02510.4		chlo	chlo
AT1G79040-LOC_Os05g48970.2	AT1G79040.1	LOC_Os05g48970.2		chlo	chlo
AT1G79040-LOC_Os05g12170.6	AT1G79040.1	LOC_Os05g12170.6		chlo	cyto
AT1G79040-LOC_Os03g08470.3	AT1G79040.1	LOC_Os03g08470.3		chlo	chlo
AT1G79040-LOC_Os01g59850.1	AT1G79040.1	LOC_Os01g59850.1		chlo	nucl
AT1G79040-LOC_Os01g15640.1	AT1G79040.1	LOC_Os01g15640.1		chlo	cyto
AT1G79040-LOC_Os01g07390.1	AT1G79040.1	LOC_Os01g07390.1		chlo	nucl
AT1G79280-LOC_Os09g39420.1	AT1G79280.1	LOC_Os09g39420.1		nucl	nucl
AT1G79280-LOC_Os09g29370.1	AT1G79280.1	LOC_Os09g29370.1		nucl	chlo
AT1G79280-LOC_Os09g08670.1	AT1G79280.1	LOC_Os09g08670.1		nucl	nucl
AT1G79280-LOC_Os07g48630.1	AT1G79280.1	LOC_Os07g48630.1		nucl	nucl
AT1G79280-LOC_Os06g15990.1	AT1G79280.1	LOC_Os06g15990.1		nucl	mito
AT1G79280-LOC_Os01g59850.1	AT1G79280.1	LOC_Os01g59850.1		nucl	nucl
AT1G79280-LOC_Os06g13860.1	AT1G79280.1	LOC_Os06g13860.1		nucl	nucl
AT1G79350-LOC_Os10g25080.1	AT1G79350.1	LOC_Os10g25080.1		chlo	chlo
AT1G79350-LOC_Os08g08200.2	AT1G79350.1	LOC_Os08g08200.2		chlo	extr
AT1G79510-LOC_Os06g39900.2	AT1G79510.1	LOC_Os06g39900.2		chlo	cyto
AT1G79510-LOC_Os02g54160.1	AT1G79510.1	LOC_Os02g54160.1		chlo	nucl
AT1G79550-LOC_Os02g39190.1	AT1G79550.1	LOC_Os02g39190.1		cyto	cyto
AT1G79560-LOC_Os01g01390.1	AT1G79560.1	LOC_Os01g01390.1		chlo	nucl
AT1G79880-LOC_Os07g16480.1	AT1G79880.1	LOC_Os07g16480.1		nucl	nucl
AT1G80030-LOC_Os07g06400.1	AT1G80030.1	LOC_Os07g06400.1		chlo	nucl
AT1G80140-LOC_Os05g31920.2	AT1G80140.1	LOC_Os05g31920.2		extr	nucl
AT1G80170-LOC_Os11g15440.1	AT1G80170.1	LOC_Os11g15440.1		chlo	cyto
AT1G80270-LOC_Os02g51670.1	AT1G80270.1	LOC_Os02g51670.1		mito	nucl
AT1G80450-LOC_Os09g11170.1	AT1G80450.1	LOC_Os09g11170.1		nucl	nucl
AT1G80450-LOC_Os05g50480.1	AT1G80450.1	LOC_Os05g50480.1		nucl	nucl
AT1G80555-LOC_Os02g26614.1	AT1G80555.1	LOC_Os02g26614.1		chlo	nucl
AT2G01090-LOC_Os05g27930.1	AT2G01090.1	LOC_Os05g27930.1		chlo	nucl
AT2G01150-LOC_Os03g31360.1	AT2G01150.1	LOC_Os03g31360.1		nucl	chlo
AT2G01250-LOC_Os03g20790.1	AT2G01250.1	LOC_Os03g20790.1		cyto	nucl
AT2G01270-LOC_Os03g03860.3	AT2G01270.1	LOC_Os03g03860.3		plas	nucl
AT2G01290-LOC_Os08g06560.1	AT2G01290.1	LOC_Os08g06560.1		cyto	cyto
AT2G01290-LOC_Os07g38220.1	AT2G01290.1	LOC_Os07g38220.1		cyto	cyto
AT2G01350-LOC_Os03g07800.1	AT2G01350.1	LOC_Os03g07800.1		cyto	nucl
AT2G01900-LOC_Os05g23250.1	AT2G01900.1	LOC_Os05g23250.1		mito	nucl
AT2G02390-LOC_Os05g35170.3	AT2G02390.1	LOC_Os05g35170.3		cyto	nucl
AT2G02390-LOC_Os03g39100.1	AT2G02390.1	LOC_Os03g39100.1		cyto	cyto
AT2G02390-LOC_Os02g17190.1	AT2G02390.1	LOC_Os02g17190.1		cyto	nucl
AT2G02400-LOC_Os05g49180.1	AT2G02400.1	LOC_Os05g49180.1		chlo	nucl
AT2G02500-LOC_Os05g50480.1	AT2G02500.1	LOC_Os05g50480.1		chlo	nucl
AT2G02930-LOC_Os04g48030.1	AT2G02930.1	LOC_Os04g48030.1		mito	nucl
AT2G03010-LOC_Os08g29240.1	AT2G03010.1	LOC_Os08g29240.1		cyto	cyto
AT2G03050-LOC_Os07g30950.1	AT2G03050.1	LOC_Os07g30950.1		chlo	chlo
AT2G03670-LOC_Os11g29770.1	AT2G03670.1	LOC_Os11g29770.1		cyto	nucl
AT2G03840-LOC_Os09g29370.1	AT2G03840.1	LOC_Os09g29370.1		plas	chlo
AT2G03840-LOC_Os08g37904.4	AT2G03840.1	LOC_Os08g37904.4		plas	nucl
AT2G03840-LOC_Os08g35240.1	AT2G03840.1	LOC_Os08g35240.1		plas	cyto
AT2G03840-LOC_Os05g50480.1	AT2G03840.1	LOC_Os05g50480.1		plas	nucl
AT2G03850-LOC_Os04g55970.1	AT2G03850.1	LOC_Os04g55970.1		chlo	mito
AT2G03980-LOC_Os09g26420.5	AT2G03980.1	LOC_Os09g26420.5		cyto	chlo
AT2G04030-LOC_Os03g31070.1	AT2G04030.1	LOC_Os03g31070.1		chlo	chlo
AT2G04160-LOC_Os09g29370.1	AT2G04160.1	LOC_Os09g29370.1		chlo	chlo
AT2G04400-LOC_Os09g29750.1	AT2G04400.1	LOC_Os09g29750.1		chlo	nucl
AT2G04700-LOC_Os04g49510.3	AT2G04700.1	LOC_Os04g49510.3		chlo	pero
AT2G04700-LOC_Os08g37904.4	AT2G04700.1	LOC_Os08g37904.4		chlo	nucl
AT2G05070-LOC_Os01g21350.1	AT2G05070.1	LOC_Os01g21350.1		chlo	chlo
AT2G05100-LOC_Os10g39030.1	AT2G05100.1	LOC_Os10g39030.1		chlo	nucl
AT2G05100-LOC_Os10g07060.1	AT2G05100.1	LOC_Os10g07060.1		chlo	chlo
AT2G05100-LOC_Os09g29370.1	AT2G05100.1	LOC_Os09g29370.1		chlo	chlo
AT2G05100-LOC_Os07g39220.1	AT2G05100.1	LOC_Os07g39220.1		chlo	nucl
AT2G05100-LOC_Os07g13920.1	AT2G05100.1	LOC_Os07g13920.1		chlo	nucl
AT2G05100-LOC_Os06g21590.2	AT2G05100.1	LOC_Os06g21590.2		chlo	golg_plas
AT2G05100-LOC_Os05g27930.1	AT2G05100.1	LOC_Os05g27930.1		chlo	nucl
AT2G05100-LOC_Os04g51490.1	AT2G05100.1	LOC_Os04g51490.1		chlo	cyto
AT2G05100-LOC_Os03g31044.2	AT2G05100.1	LOC_Os03g31044.2		chlo	cyto
AT2G05100-LOC_Os03g20720.1	AT2G05100.1	LOC_Os03g20720.1		chlo	nucl
AT2G05100-LOC_Os03g13100.1	AT2G05100.1	LOC_Os03g13100.1		chlo	nucl
AT2G05100-LOC_Os02g39190.1	AT2G05100.1	LOC_Os02g39190.1		chlo	cyto
AT2G05100-LOC_Os02g18990.1	AT2G05100.1	LOC_Os02g18990.1		chlo	E.R.
AT2G05100-LOC_Os02g10060.1	AT2G05100.1	LOC_Os02g10060.1		chlo	E.R.
AT2G05100-LOC_Os01g47430.1	AT2G05100.1	LOC_Os01g47430.1		chlo	chlo
AT2G05100-LOC_Os01g28600.1	AT2G05100.1	LOC_Os01g28600.1		chlo	mito
AT2G05100-LOC_Os06g10980.1	AT2G05100.1	LOC_Os06g10980.1		chlo	plas
AT2G05100-LOC_Os02g54160.1	AT2G05100.1	LOC_Os02g54160.1		chlo	nucl
AT2G05540-LOC_Os05g48870.9	AT2G05540.1	LOC_Os05g48870.9		extr	nucl
AT2G05540-LOC_Os03g31044.2	AT2G05540.1	LOC_Os03g31044.2		extr	cyto
AT2G06520-LOC_Os12g39970.1	AT2G06520.1	LOC_Os12g39970.1		chlo	nucl
AT2G06520-LOC_Os03g43590.1	AT2G06520.1	LOC_Os03g43590.1		chlo	nucl
AT2G06520-LOC_Os03g01580.2	AT2G06520.1	LOC_Os03g01580.2		chlo	mito
AT2G06520-LOC_Os02g57330.2	AT2G06520.1	LOC_Os02g57330.2		chlo	nucl
AT2G06520-LOC_Os02g54160.1	AT2G06520.1	LOC_Os02g54160.1		chlo	nucl
AT2G07110-LOC_Os06g48950.1	AT2G07110.1	LOC_Os06g48950.1		chlo	nucl
AT2G07675-LOC_Os11g15750.1	AT2G07675.1	LOC_Os11g15750.1		cyto	nucl
AT2G07768-LOC_Os07g09020.1	AT2G07768.1	LOC_Os07g09020.1		chlo	cyto
AT2G07768-LOC_Os07g01140.1	AT2G07768.1	LOC_Os07g01140.1		chlo	chlo
AT2G07768-LOC_Os03g30530.1	AT2G07768.1	LOC_Os03g30530.1		chlo	nucl
AT2G07768-LOC_Os02g49760.2	AT2G07768.1	LOC_Os02g49760.2		chlo	plas
AT2G07768-LOC_Os02g38750.1	AT2G07768.1	LOC_Os02g38750.1		chlo	nucl
AT2G10450-LOC_Os11g18120.1	AT2G10450.1	LOC_Os11g18120.1		cyto	plas
AT2G10450-LOC_Os07g46690.1	AT2G10450.1	LOC_Os07g46690.1		cyto	cyto
AT2G10450-LOC_Os05g13580.1	AT2G10450.1	LOC_Os05g13580.1		cyto	mito
AT2G10975-LOC_Os11g11890.1	AT2G10975.1	LOC_Os11g11890.1		nucl	plas
AT2G10975-LOC_Os09g38540.1	AT2G10975.1	LOC_Os09g38540.1		nucl	extr
AT2G12190-LOC_Os02g51760.1	AT2G12190.1	LOC_Os02g51760.1		plas	nucl
AT2G12550-LOC_Os01g45430.1	AT2G12550.1	LOC_Os01g45430.1		cyto	cyto
AT2G12550-LOC_Os01g18240.1	AT2G12550.1	LOC_Os01g18240.1		cyto	nucl
AT2G12880-LOC_Os03g20720.1	AT2G12880.1	LOC_Os03g20720.1		mito	nucl
AT2G13820-LOC_Os05g05710.1	AT2G13820.1	LOC_Os05g05710.1		vacu	nucl
AT2G13820-LOC_Os01g63910.1	AT2G13820.1	LOC_Os01g63910.1		vacu	nucl
AT2G13820-LOC_Os03g12180.1	AT2G13820.1	LOC_Os03g12180.1		vacu	chlo
AT2G13820-LOC_Os01g44170.1	AT2G13820.1	LOC_Os01g44170.1		vacu	cyto
AT2G14835-LOC_Os07g49230.3	AT2G14835.1	LOC_Os07g49230.3		chlo	nucl
AT2G14835-LOC_Os04g47310.1	AT2G14835.1	LOC_Os04g47310.1		chlo	cyto
AT2G14835-LOC_Os04g47200.1	AT2G14835.1	LOC_Os04g47200.1		chlo	nucl
AT2G14835-LOC_Os03g25550.1	AT2G14835.1	LOC_Os03g25550.1		chlo	nucl
AT2G14835-LOC_Os03g03430.1	AT2G14835.1	LOC_Os03g03430.1		chlo	plas
AT2G14835-LOC_Os02g30310.3	AT2G14835.1	LOC_Os02g30310.3		chlo	cyto
AT2G14890-LOC_Os02g57330.1	AT2G14890.1	LOC_Os02g57330.1		vacu	cyto
AT2G14890-LOC_Os01g04020.1	AT2G14890.1	LOC_Os01g04020.1		vacu	nucl
AT2G14890-LOC_Os07g13770.1	AT2G14890.1	LOC_Os07g13770.1		vacu	cyto
AT2G15310-LOC_Os05g07140.1	AT2G15310.1	LOC_Os05g07140.1		mito	chlo
AT2G15325-LOC_Os12g08360.1	AT2G15325.1	LOC_Os12g08360.1		extr	plas
AT2G15325-LOC_Os09g26420.5	AT2G15325.1	LOC_Os09g26420.5		extr	chlo
AT2G15325-LOC_Os07g49230.3	AT2G15325.1	LOC_Os07g49230.3		extr	nucl
AT2G15480-LOC_Os04g41540.1	AT2G15480.1	LOC_Os04g41540.1		chlo	chlo
AT2G15490-LOC_Os09g29970.1	AT2G15490.1	LOC_Os09g29970.1		chlo	chlo
AT2G15570-LOC_Os06g46860.1	AT2G15570.1	LOC_Os06g46860.1		chlo	chlo
AT2G15580-LOC_Os03g20580.1	AT2G15580.1	LOC_Os03g20580.1		nucl	nucl
AT2G15820-LOC_Os02g39190.1	AT2G15820.1	LOC_Os02g39190.1		chlo	cyto
AT2G16005-LOC_Os03g08470.3	AT2G16005.1	LOC_Os03g08470.3		extr	chlo
AT2G16050-LOC_Os11g35090.1	AT2G16050.1	LOC_Os11g35090.1		cyto	chlo
AT2G16050-LOC_Os07g09020.1	AT2G16050.1	LOC_Os07g09020.1		cyto	cyto
AT2G16050-LOC_Os04g32960.1	AT2G16050.1	LOC_Os04g32960.1		cyto	nucl
AT2G16050-LOC_Os03g31044.2	AT2G16050.1	LOC_Os03g31044.2		cyto	cyto
AT2G16050-LOC_Os01g07120.2	AT2G16050.1	LOC_Os01g07120.2		cyto	nucl
AT2G16510-LOC_Os10g40540.1	AT2G16510.1	LOC_Os10g40540.1		vacu	chlo
AT2G16700-LOC_Os11g05130.2	AT2G16700.1	LOC_Os11g05130.2		cyto	nucl
AT2G17140-LOC_Os09g35710.2	AT2G17140.1	LOC_Os09g35710.2		chlo	nucl
AT2G17230-LOC_Os06g09660.1	AT2G17230.1	LOC_Os06g09660.1		chlo	nucl
AT2G17360-LOC_Os08g34760.1	AT2G17360.1	LOC_Os08g34760.1		cyto	nucl
AT2G17360-LOC_Os04g56530.1	AT2G17360.1	LOC_Os04g56530.1		cyto	nucl
AT2G17440-LOC_Os04g55970.2	AT2G17440.1	LOC_Os04g55970.2		nucl	nucl
AT2G18030-LOC_Os07g49230.3	AT2G18030.1	LOC_Os07g49230.3		vacu	nucl
AT2G18080-LOC_Os06g40510.1	AT2G18080.1	LOC_Os06g40510.1		chlo	nucl
AT2G18110-LOC_Os03g54890.3	AT2G18110.1	LOC_Os03g54890.3		pero	cyto
AT2G18110-LOC_Os03g31070.1	AT2G18110.1	LOC_Os03g31070.1		pero	chlo
AT2G18390-LOC_Os10g42650.1	AT2G18390.1	LOC_Os10g42650.1		cyto_nucl	chlo
AT2G18390-LOC_Os01g54930.1	AT2G18390.1	LOC_Os01g54930.1		cyto_nucl	nucl
AT2G18450-LOC_Os03g19890.1	AT2G18450.1	LOC_Os03g19890.1		mito	mito
AT2G18790-LOC_Os09g29750.1	AT2G18790.1	LOC_Os09g29750.1		nucl	nucl
AT2G18790-LOC_Os02g30310.3	AT2G18790.1	LOC_Os02g30310.3		nucl	cyto
AT2G19110-LOC_Os07g42900.1	AT2G19110.1	LOC_Os07g42900.1		plas	nucl
AT2G19770-LOC_Os11g29320.1	AT2G19770.1	LOC_Os11g29320.1		cyto	nucl
AT2G19790-LOC_Os01g15640.1	AT2G19790.1	LOC_Os01g15640.1		chlo	cyto
AT2G19970-LOC_Os09g29370.1	AT2G19970.1	LOC_Os09g29370.1		chlo	chlo
AT2G20060-LOC_Os02g41800.2	AT2G20060.1	LOC_Os02g41800.2		mito	nucl
AT2G20240-LOC_Os02g08030.1	AT2G20240.1	LOC_Os02g08030.1		nucl	cysk
AT2G20260-LOC_Os10g38402.1	AT2G20260.1	LOC_Os10g38402.1		chlo	chlo
AT2G20260-LOC_Os08g37904.4	AT2G20260.1	LOC_Os08g37904.4		chlo	nucl
AT2G20260-LOC_Os05g50480.1	AT2G20260.1	LOC_Os05g50480.1		chlo	nucl
AT2G20260-LOC_Os03g11200.1	AT2G20260.1	LOC_Os03g11200.1		chlo	nucl
AT2G20360-LOC_Os03g39100.1	AT2G20360.1	LOC_Os03g39100.1		chlo	cyto
AT2G20530-LOC_Os08g26840.1	AT2G20530.1	LOC_Os08g26840.1		chlo	E.R.
AT2G20530-LOC_Os02g39190.1	AT2G20530.1	LOC_Os02g39190.1		chlo	cyto
AT2G20830-LOC_Os12g27520.4	AT2G20830.1	LOC_Os12g27520.4		cyto	cyto
AT2G20830-LOC_Os04g55970.2	AT2G20830.1	LOC_Os04g55970.2		cyto	nucl
AT2G21160-LOC_Os03g47840.1	AT2G21160.1	LOC_Os03g47840.1		plas	cyto
AT2G21170-LOC_Os01g50940.1	AT2G21170.1	LOC_Os01g50940.1		chlo	nucl
AT2G21170-LOC_Os10g42650.1	AT2G21170.1	LOC_Os10g42650.1		chlo	chlo
AT2G21170-LOC_Os03g39100.1	AT2G21170.1	LOC_Os03g39100.1		chlo	cyto
AT2G21240-LOC_Os05g50480.1	AT2G21240.1	LOC_Os05g50480.1		nucl	nucl
AT2G21330-LOC_Os12g29710.1	AT2G21330.1	LOC_Os12g29710.1		chlo	cyto
AT2G21330-LOC_Os10g19050.1	AT2G21330.1	LOC_Os10g19050.1		chlo	chlo
AT2G21330-LOC_Os06g32120.1	AT2G21330.1	LOC_Os06g32120.1		chlo	nucl
AT2G21330-LOC_Os03g15360.1	AT2G21330.1	LOC_Os03g15360.1		chlo	cyto
AT2G21330-LOC_Os02g54160.1	AT2G21330.1	LOC_Os02g54160.1		chlo	nucl
AT2G21330-LOC_Os01g73150.1	AT2G21330.1	LOC_Os01g73150.1		chlo	nucl
AT2G21330-LOC_Os03g37970.1	AT2G21330.1	LOC_Os03g37970.1		chlo	chlo
AT2G21330-LOC_Os03g09840.1	AT2G21330.1	LOC_Os03g09840.1		chlo	nucl
AT2G21530-LOC_Os06g02510.5	AT2G21530.1	LOC_Os06g02510.5		chlo	chlo
AT2G21530-LOC_Os01g54930.1	AT2G21530.1	LOC_Os01g54930.1		chlo	nucl
AT2G21610-LOC_Os11g15750.1	AT2G21610.1	LOC_Os11g15750.1		vacu	nucl
AT2G21870-LOC_Os11g27490.1	AT2G21870.1	LOC_Os11g27490.1		mito	cyto
AT2G22140-LOC_Os01g67134.1	AT2G22140.1	LOC_Os01g67134.1		nucl	mito
AT2G22140-LOC_Os01g47430.1	AT2G22140.1	LOC_Os01g47430.1		nucl	chlo
AT2G22475-LOC_Os05g37350.1	AT2G22475.1	LOC_Os05g37350.1		cyto	nucl
AT2G22500-LOC_Os08g06560.1	AT2G22500.1	LOC_Os08g06560.1		cyto	cyto
AT2G22670-LOC_Os01g46850.1	AT2G22670.1	LOC_Os01g46850.1		nucl	plas
AT2G22900-LOC_Os01g18240.1	AT2G22900.1	LOC_Os01g18240.1		nucl	nucl
AT2G23680-LOC_Os05g50480.1	AT2G23680.1	LOC_Os05g50480.1		vacu	nucl
AT2G23680-LOC_Os01g15640.1	AT2G23680.1	LOC_Os01g15640.1		vacu	cyto
AT2G23890-LOC_Os05g06940.1	AT2G23890.1	LOC_Os05g06940.1		chlo	chlo
AT2G23890-LOC_Os09g28940.1	AT2G23890.1	LOC_Os09g28940.1		chlo	vacu
AT2G23890-LOC_Os02g39190.1	AT2G23890.1	LOC_Os02g39190.1		chlo	cyto
AT2G23900-LOC_Os08g44390.2	AT2G23900.1	LOC_Os08g44390.2		cyto	nucl
AT2G23900-LOC_Os08g34890.1	AT2G23900.1	LOC_Os08g34890.1		cyto	cyto
AT2G23910-LOC_Os11g04620.1	AT2G23910.1	LOC_Os11g04620.1		cyto	cyto
AT2G23990-LOC_Os07g49230.3	AT2G23990.1	LOC_Os07g49230.3		vacu	nucl
AT2G24130-LOC_Os06g02510.5	AT2G24130.1	LOC_Os06g02510.5		plas	chlo
AT2G24270-LOC_Os10g41040.1	AT2G24270.1	LOC_Os10g41040.1		cyto	nucl
AT2G24395-LOC_Os01g66280.1	AT2G24395.1	LOC_Os01g66280.1		chlo	chlo
AT2G24450-LOC_Os11g35090.1	AT2G24450.1	LOC_Os11g35090.1		plas	chlo
AT2G24450-LOC_Os05g04820.1	AT2G24450.1	LOC_Os05g04820.1		plas	nucl
AT2G24510-LOC_Os05g01250.1	AT2G24510.1	LOC_Os05g01250.1		nucl	nucl
AT2G24560-LOC_Os01g72530.1	AT2G24560.1	LOC_Os01g72530.1		chlo	chlo
AT2G24650-LOC_Os05g35170.5	AT2G24650.1	LOC_Os05g35170.5		chlo	nucl
AT2G24860-LOC_Os01g47430.1	AT2G24860.1	LOC_Os01g47430.1		chlo	chlo
AT2G24960-LOC_Os02g08300.1	AT2G24960.1	LOC_Os02g08300.1		chlo	cyto
AT2G25170-LOC_Os04g32960.1	AT2G25170.1	LOC_Os04g32960.1		cyto	nucl
AT2G25510-LOC_Os09g08670.1	AT2G25510.1	LOC_Os09g08670.1		chlo	nucl
AT2G25510-LOC_Os11g05130.2	AT2G25510.1	LOC_Os11g05130.2		chlo	nucl
AT2G25510-LOC_Os08g37904.6	AT2G25510.1	LOC_Os08g37904.6		chlo	nucl
AT2G25510-LOC_Os08g37904.4	AT2G25510.1	LOC_Os08g37904.4		chlo	nucl
AT2G25510-LOC_Os06g09390.1	AT2G25510.1	LOC_Os06g09390.1		chlo	nucl
AT2G25510-LOC_Os05g05710.1	AT2G25510.1	LOC_Os05g05710.1		chlo	nucl
AT2G25590-LOC_Os09g35710.2	AT2G25590.1	LOC_Os09g35710.2		chlo	nucl
AT2G25810-LOC_Os02g10060.1	AT2G25810.1	LOC_Os02g10060.1		vacu	E.R.
AT2G26210-LOC_Os08g06560.1	AT2G26210.1	LOC_Os08g06560.1		chlo	cyto
AT2G26250-LOC_Os10g02080.1	AT2G26250.1	LOC_Os10g02080.1		plas	plas
AT2G26250-LOC_Os01g56800.3	AT2G26250.1	LOC_Os01g56800.3		plas	nucl
AT2G26440-LOC_Os01g70270.4	AT2G26440.1	LOC_Os01g70270.4		chlo	nucl
AT2G26550-LOC_Os04g32960.1	AT2G26550.1	LOC_Os04g32960.1		mito	nucl
AT2G26590-LOC_Os02g39190.1	AT2G26590.1	LOC_Os02g39190.1		cyto	cyto
AT2G26620-LOC_Os06g10480.1	AT2G26620.1	LOC_Os06g10480.1		chlo	nucl
AT2G26770-LOC_Os03g08470.3	AT2G26770.1	LOC_Os03g08470.3		mito	chlo
AT2G27000-LOC_Os02g03410.2	AT2G27000.1	LOC_Os02g03410.2		chlo	cyto
AT2G27030-LOC_Os05g06890.1	AT2G27030.1	LOC_Os05g06890.1		nucl	chlo
AT2G27100-LOC_Os02g57250.2	AT2G27100.1	LOC_Os02g57250.2		nucl	nucl
AT2G27150-LOC_Os08g35880.1	AT2G27150.1	LOC_Os08g35880.1		nucl	E.R.
AT2G27450-LOC_Os06g09390.1	AT2G27450.1	LOC_Os06g09390.1		cyto	nucl
AT2G27535-LOC_Os08g40900.1	AT2G27535.1	LOC_Os08g40900.1		nucl	nucl
AT2G27775-LOC_Os02g39190.1	AT2G27775.1	LOC_Os02g39190.1		mito	cyto
AT2G27930-LOC_Os05g03620.1	AT2G27930.1	LOC_Os05g03620.1		nucl	nucl
AT2G27930-LOC_Os02g20020.1	AT2G27930.1	LOC_Os02g20020.1		nucl	cyto
AT2G28080-LOC_Os02g39190.1	AT2G28080.1	LOC_Os02g39190.1		pero	cyto
AT2G28190-LOC_Os03g61620.2	AT2G28190.1	LOC_Os03g61620.2		chlo	nucl
AT2G28315-LOC_Os04g35510.2	AT2G28315.1	LOC_Os04g35510.2		plas	nucl
AT2G28315-LOC_Os05g25960.1	AT2G28315.1	LOC_Os05g25960.1		plas	nucl
AT2G28350-LOC_Os06g02510.5	AT2G28350.1	LOC_Os06g02510.5		nucl	chlo
AT2G28605-LOC_Os01g21350.1	AT2G28605.1	LOC_Os01g21350.1		chlo	chlo
AT2G28680-LOC_Os08g07490.1	AT2G28680.1	LOC_Os08g07490.1		cyto	chlo
AT2G28860-LOC_Os08g15190.1	AT2G28860.1	LOC_Os08g15190.1		vacu	nucl
AT2G28900-LOC_Os09g29370.1	AT2G28900.1	LOC_Os09g29370.1		chlo	chlo
AT2G28900-LOC_Os09g06400.1	AT2G28900.1	LOC_Os09g06400.1		chlo	cyto
AT2G29090-LOC_Os06g23590.1	AT2G29090.1	LOC_Os06g23590.1		chlo	chlo
AT2G29440-LOC_Os12g03720.1	AT2G29440.1	LOC_Os12g03720.1		cyto	chlo
AT2G29460-LOC_Os07g11280.1	AT2G29460.1	LOC_Os07g11280.1		cyto	nucl
AT2G29480-LOC_Os04g32960.1	AT2G29480.1	LOC_Os04g32960.1		cyto	nucl
AT2G29690-LOC_Os02g26614.1	AT2G29690.1	LOC_Os02g26614.1		cyto	nucl
AT2G29870-LOC_Os09g29370.1	AT2G29870.1	LOC_Os09g29370.1		chlo	chlo
AT2G29990-LOC_Os08g03560.1	AT2G29990.1	LOC_Os08g03560.1		chlo	nucl
AT2G30100-LOC_Os02g04810.1	AT2G30100.1	LOC_Os02g04810.1		chlo	chlo
AT2G30350-LOC_Os10g35150.1	AT2G30350.1	LOC_Os10g35150.1		extr	nucl
AT2G30570-LOC_Os11g29710.1	AT2G30570.1	LOC_Os11g29710.1		chlo	chlo
AT2G30570-LOC_Os10g42650.1	AT2G30570.1	LOC_Os10g42650.1		chlo	chlo
AT2G30570-LOC_Os09g08670.1	AT2G30570.1	LOC_Os09g08670.1		chlo	nucl
AT2G30570-LOC_Os09g06530.1	AT2G30570.1	LOC_Os09g06530.1		chlo	cyto
AT2G30570-LOC_Os07g09830.1	AT2G30570.1	LOC_Os07g09830.1		chlo	nucl
AT2G30570-LOC_Os06g13110.1	AT2G30570.1	LOC_Os06g13110.1		chlo	nucl
AT2G30570-LOC_Os06g02510.5	AT2G30570.1	LOC_Os06g02510.5		chlo	chlo
AT2G30570-LOC_Os05g27930.1	AT2G30570.1	LOC_Os05g27930.1		chlo	nucl
AT2G30570-LOC_Os04g42470.5	AT2G30570.1	LOC_Os04g42470.5		chlo	chlo
AT2G30570-LOC_Os02g55210.1	AT2G30570.1	LOC_Os02g55210.1		chlo	chlo
AT2G30570-LOC_Os02g54160.1	AT2G30570.1	LOC_Os02g54160.1		chlo	nucl
AT2G30570-LOC_Os02g30280.1	AT2G30570.1	LOC_Os02g30280.1		chlo	chlo
AT2G30570-LOC_Os01g72530.1	AT2G30570.1	LOC_Os01g72530.1		chlo	chlo
AT2G30570-LOC_Os01g59850.1	AT2G30570.1	LOC_Os01g59850.1		chlo	nucl
AT2G30790-LOC_Os09g29970.1	AT2G30790.1	LOC_Os09g29970.1		mito	chlo
AT2G30790-LOC_Os06g51250.1	AT2G30790.1	LOC_Os06g51250.1		mito	nucl
AT2G30790-LOC_Os06g07540.1	AT2G30790.1	LOC_Os06g07540.1		mito	cyto
AT2G30860-LOC_Os02g09760.1	AT2G30860.1	LOC_Os02g09760.1		cyto	extr
AT2G30860-LOC_Os01g04020.1	AT2G30860.1	LOC_Os01g04020.1		cyto	nucl
AT2G31005-LOC_Os10g02500.1	AT2G31005.1	LOC_Os10g02500.1		vacu	chlo
AT2G31130-LOC_Os09g29370.1	AT2G31130.1	LOC_Os09g29370.1		nucl	chlo
AT2G31380-LOC_Os08g21380.1	AT2G31380.1	LOC_Os08g21380.1		nucl	nucl
AT2G31580-LOC_Os02g34040.1	AT2G31580.1	LOC_Os02g34040.1		nucl	mito
AT2G31670-LOC_Os07g32200.1	AT2G31670.1	LOC_Os07g32200.1		chlo	mito
AT2G31840-LOC_Os03g03860.3	AT2G31840.1	LOC_Os03g03860.3		chlo	nucl
AT2G32090-LOC_Os08g01750.2	AT2G32090.1	LOC_Os08g01750.2		nucl	nucl
AT2G32220-LOC_Os02g39190.1	AT2G32220.1	LOC_Os02g39190.1		cyto	cyto
AT2G32220-LOC_Os01g27160.1	AT2G32220.1	LOC_Os01g27160.1		cyto	chlo
AT2G32280-LOC_Os04g45970.1	AT2G32280.1	LOC_Os04g45970.1		vacu	cyto
AT2G32530-LOC_Os04g57640.1	AT2G32530.1	LOC_Os04g57640.1		plas	nucl
AT2G32860-LOC_Os09g39420.1	AT2G32860.1	LOC_Os09g39420.1		extr	nucl
AT2G32880-LOC_Os01g47430.1	AT2G32880.1	LOC_Os01g47430.1		nucl	chlo
AT2G33040-LOC_Os03g42670.1	AT2G33040.1	LOC_Os03g42670.1		mito	chlo
AT2G33040-LOC_Os02g02400.1	AT2G33040.1	LOC_Os02g02400.1		mito	cyto
AT2G33220-LOC_Os11g37870.1	AT2G33220.1	LOC_Os11g37870.1		cyto	cyto
AT2G33220-LOC_Os10g37660.1	AT2G33220.1	LOC_Os10g37660.1		cyto	cyto
AT2G33220-LOC_Os09g29370.1	AT2G33220.1	LOC_Os09g29370.1		cyto	chlo
AT2G33220-LOC_Os09g26420.5	AT2G33220.1	LOC_Os09g26420.5		cyto	chlo
AT2G33220-LOC_Os06g45380.1	AT2G33220.1	LOC_Os06g45380.1		cyto	vacu
AT2G33220-LOC_Os05g06940.1	AT2G33220.1	LOC_Os05g06940.1		cyto	chlo
AT2G33220-LOC_Os04g52290.1	AT2G33220.1	LOC_Os04g52290.1		cyto	chlo
AT2G33220-LOC_Os03g39100.1	AT2G33220.1	LOC_Os03g39100.1		cyto	cyto
AT2G33220-LOC_Os03g31044.2	AT2G33220.1	LOC_Os03g31044.2		cyto	cyto
AT2G33240-LOC_Os07g48630.1	AT2G33240.1	LOC_Os07g48630.1		chlo	nucl
AT2G33240-LOC_Os02g54160.1	AT2G33240.1	LOC_Os02g54160.1		chlo	nucl
AT2G33350-LOC_Os02g39190.1	AT2G33350.1	LOC_Os02g39190.1		nucl	cyto
AT2G33410-LOC_Os02g54160.1	AT2G33410.1	LOC_Os02g54160.1		nucl	nucl
AT2G33450-LOC_Os07g12920.1	AT2G33450.1	LOC_Os07g12920.1		chlo	chlo
AT2G33740-LOC_Os06g02510.5	AT2G33740.1	LOC_Os06g02510.5		mito	chlo
AT2G33800-LOC_Os05g05710.1	AT2G33800.1	LOC_Os05g05710.1		chlo	nucl
AT2G33870-LOC_Os12g16220.2	AT2G33870.1	LOC_Os12g16220.2		cyto	chlo
AT2G34180-LOC_Os10g42650.1	AT2G34180.1	LOC_Os10g42650.1		chlo	chlo
AT2G34180-LOC_Os04g43380.1	AT2G34180.1	LOC_Os04g43380.1		chlo	nucl
AT2G34350-LOC_Os02g39190.1	AT2G34350.1	LOC_Os02g39190.1		plas	cyto
AT2G34390-LOC_Os11g04680.1	AT2G34390.1	LOC_Os11g04680.1		vacu	cyto
AT2G34420-LOC_Os10g28340.5	AT2G34420.1	LOC_Os10g28340.5		chlo	nucl
AT2G34420-LOC_Os08g41950.1	AT2G34420.1	LOC_Os08g41950.1		chlo	nucl
AT2G34420-LOC_Os08g36700.1	AT2G34420.1	LOC_Os08g36700.1		chlo	nucl
AT2G34420-LOC_Os08g21380.1	AT2G34420.1	LOC_Os08g21380.1		chlo	nucl
AT2G34420-LOC_Os07g09740.1	AT2G34420.1	LOC_Os07g09740.1		chlo	nucl
AT2G34420-LOC_Os06g28390.1	AT2G34420.1	LOC_Os06g28390.1		chlo	chlo
AT2G34420-LOC_Os05g31910.2	AT2G34420.1	LOC_Os05g31910.2		chlo	plas
AT2G34420-LOC_Os05g27930.1	AT2G34420.1	LOC_Os05g27930.1		chlo	nucl
AT2G34420-LOC_Os03g08470.3	AT2G34420.1	LOC_Os03g08470.3		chlo	chlo
AT2G34430-LOC_Os10g13500.1	AT2G34430.1	LOC_Os10g13500.1		chlo	nucl
AT2G34430-LOC_Os09g29750.1	AT2G34430.1	LOC_Os09g29750.1		chlo	nucl
AT2G34430-LOC_Os09g25730.1	AT2G34430.1	LOC_Os09g25730.1		chlo	cyto
AT2G34430-LOC_Os06g49890.1	AT2G34430.1	LOC_Os06g49890.1		chlo	chlo
AT2G34430-LOC_Os06g48950.1	AT2G34430.1	LOC_Os06g48950.1		chlo	nucl
AT2G34430-LOC_Os05g35170.2	AT2G34430.1	LOC_Os05g35170.2		chlo	nucl
AT2G34430-LOC_Os04g47180.1	AT2G34430.1	LOC_Os04g47180.1		chlo	mito
AT2G34430-LOC_Os01g64530.1	AT2G34430.1	LOC_Os01g64530.1		chlo	nucl
AT2G34430-LOC_Os01g59850.1	AT2G34430.1	LOC_Os01g59850.1		chlo	nucl
AT2G34470-LOC_Os07g48630.1	AT2G34470.1	LOC_Os07g48630.1		cysk	nucl
AT2G34470-LOC_Os06g40510.1	AT2G34470.1	LOC_Os06g40510.1		cysk	nucl
AT2G34470-LOC_Os02g39190.1	AT2G34470.1	LOC_Os02g39190.1		cysk	cyto
AT2G34510-LOC_Os03g20720.1	AT2G34510.1	LOC_Os03g20720.1		vacu	nucl
AT2G34520-LOC_Os03g10540.1	AT2G34520.1	LOC_Os03g10540.1		chlo	nucl
AT2G34560-LOC_Os02g04530.1	AT2G34560.1	LOC_Os02g04530.1		cyto	cyto
AT2G35190-LOC_Os06g09390.1	AT2G35190.1	LOC_Os06g09390.1		golg	nucl
AT2G35490-LOC_Os09g29750.1	AT2G35490.1	LOC_Os09g29750.1		chlo	nucl
AT2G35490-LOC_Os04g33780.1	AT2G35490.1	LOC_Os04g33780.1		chlo	nucl
AT2G35920-LOC_Os03g10540.1	AT2G35920.1	LOC_Os03g10540.1		nucl	nucl
AT2G36020-LOC_Os03g10540.2	AT2G36020.1	LOC_Os03g10540.2		chlo	mito
AT2G36020-LOC_Os01g18240.1	AT2G36020.1	LOC_Os01g18240.1		chlo	nucl
AT2G36170-LOC_Os11g42620.1	AT2G36170.1	LOC_Os11g42620.1		cyto_nucl	cyto
AT2G36170-LOC_Os08g42690.1	AT2G36170.1	LOC_Os08g42690.1		cyto_nucl	nucl
AT2G36170-LOC_Os07g29640.1	AT2G36170.1	LOC_Os07g29640.1		cyto_nucl	chlo
AT2G36170-LOC_Os05g49390.1	AT2G36170.1	LOC_Os05g49390.1		cyto_nucl	chlo
AT2G36170-LOC_Os05g34800.1	AT2G36170.1	LOC_Os05g34800.1		cyto_nucl	chlo
AT2G36170-LOC_Os03g03860.3	AT2G36170.1	LOC_Os03g03860.3		cyto_nucl	nucl
AT2G36170-LOC_Os02g15980.1	AT2G36170.1	LOC_Os02g15980.1		cyto_nucl	nucl
AT2G36240-LOC_Os10g37660.1	AT2G36240.1	LOC_Os10g37660.1		chlo	cyto
AT2G36330-LOC_Os01g22336.1	AT2G36330.1	LOC_Os01g22336.1		chlo	chlo
AT2G36350-LOC_Os07g12240.1	AT2G36350.1	LOC_Os07g12240.1		nucl	cyto
AT2G36530-LOC_Os03g53280.1	AT2G36530.1	LOC_Os03g53280.1		chlo	plas
AT2G36620-LOC_Os12g25070.1	AT2G36620.1	LOC_Os12g25070.1		cyto	cyto
AT2G36620-LOC_Os07g09830.1	AT2G36620.1	LOC_Os07g09830.1		cyto	nucl
AT2G36660-LOC_Os08g37920.1	AT2G36660.1	LOC_Os08g37920.1		cyto	nucl
AT2G36830-LOC_Os07g43540.1	AT2G36830.1	LOC_Os07g43540.1		plas	chlo
AT2G36830-LOC_Os06g12882.1	AT2G36830.1	LOC_Os06g12882.1		plas	chlo
AT2G36880-LOC_Os05g48120.1	AT2G36880.1	LOC_Os05g48120.1		cysk	cyto
AT2G36880-LOC_Os02g56120.3	AT2G36880.1	LOC_Os02g56120.3		cysk	nucl
AT2G37020-LOC_Os06g30440.1	AT2G37020.1	LOC_Os06g30440.1		chlo	cyto
AT2G37130-LOC_Os11g05130.1	AT2G37130.1	LOC_Os11g05130.1		extr	nucl
AT2G37190-LOC_Os07g49230.3	AT2G37190.1	LOC_Os07g49230.3		cyto	nucl
AT2G37220-LOC_Os06g09390.1	AT2G37220.1	LOC_Os06g09390.1		chlo	nucl
AT2G37220-LOC_Os02g54160.1	AT2G37220.1	LOC_Os02g54160.1		chlo	nucl
AT2G37220-LOC_Os02g30040.1	AT2G37220.1	LOC_Os02g30040.1		chlo	nucl
AT2G37220-LOC_Os01g54930.1	AT2G37220.1	LOC_Os01g54930.1		chlo	nucl
AT2G37270-LOC_Os12g02130.1	AT2G37270.1	LOC_Os12g02130.1		cyto	plas
AT2G37450-LOC_Os06g07040.1	AT2G37450.1	LOC_Os06g07040.1		plas	cyto
AT2G37920-LOC_Os07g01140.1	AT2G37920.1	LOC_Os07g01140.1		chlo	chlo
AT2G37990-LOC_Os04g41540.1	AT2G37990.1	LOC_Os04g41540.1		nucl	chlo
AT2G38250-LOC_Os06g02510.5	AT2G38250.1	LOC_Os06g02510.5		nucl	chlo
AT2G38380-LOC_Os02g39190.1	AT2G38380.1	LOC_Os02g39190.1		vacu	cyto
AT2G38470-LOC_Os12g26204.1	AT2G38470.1	LOC_Os12g26204.1		nucl	nucl
AT2G38590-LOC_Os03g31070.1	AT2G38590.1	LOC_Os03g31070.1		chlo	chlo
AT2G38840-LOC_Os05g15530.1	AT2G38840.1	LOC_Os05g15530.1		plas	cyto
AT2G38860-LOC_Os03g19890.1	AT2G38860.1	LOC_Os03g19890.1		cyto	mito
AT2G39010-LOC_Os11g03610.1	AT2G39010.1	LOC_Os11g03610.1		plas	cyto
AT2G39380-LOC_Os02g10720.1	AT2G39380.1	LOC_Os02g10720.1		chlo	chlo
AT2G39730-LOC_Os08g39830.1	AT2G39730.1	LOC_Os08g39830.1		chlo	nucl
AT2G39730-LOC_Os02g39190.1	AT2G39730.1	LOC_Os02g39190.1		chlo	cyto
AT2G39730-LOC_Os01g63580.1	AT2G39730.1	LOC_Os01g63580.1		chlo	plas
AT2G39730-LOC_Os09g26420.5	AT2G39730.1	LOC_Os09g26420.5		chlo	chlo
AT2G39730-LOC_Os09g15560.1	AT2G39730.1	LOC_Os09g15560.1		chlo	chlo
AT2G40060-LOC_Os11g02190.1	AT2G40060.1	LOC_Os11g02190.1		nucl	plas
AT2G40100-LOC_Os11g27220.1	AT2G40100.1	LOC_Os11g27220.1		plas	mito
AT2G40100-LOC_Os11g24930.1	AT2G40100.1	LOC_Os11g24930.1		plas	nucl
AT2G40100-LOC_Os11g08940.1	AT2G40100.1	LOC_Os11g08940.1		plas	cyto
AT2G40100-LOC_Os10g35210.1	AT2G40100.1	LOC_Os10g35210.1		plas	nucl
AT2G40100-LOC_Os08g37920.1	AT2G40100.1	LOC_Os08g37920.1		plas	nucl
AT2G40100-LOC_Os03g12820.1	AT2G40100.1	LOC_Os03g12820.1		plas	nucl
AT2G40100-LOC_Os01g18240.1	AT2G40100.1	LOC_Os01g18240.1		plas	nucl
AT2G40100-LOC_Os12g40520.1	AT2G40100.1	LOC_Os12g40520.1		plas	nucl
AT2G40100-LOC_Os11g40420.1	AT2G40100.1	LOC_Os11g40420.1		plas	plas
AT2G40100-LOC_Os11g05130.1	AT2G40100.1	LOC_Os11g05130.1		plas	nucl
AT2G40100-LOC_Os10g42650.1	AT2G40100.1	LOC_Os10g42650.1		plas	chlo
AT2G40100-LOC_Os09g29370.1	AT2G40100.1	LOC_Os09g29370.1		plas	chlo
AT2G40100-LOC_Os08g37904.5	AT2G40100.1	LOC_Os08g37904.5		plas	nucl
AT2G40100-LOC_Os07g47950.1	AT2G40100.1	LOC_Os07g47950.1		plas	nucl
AT2G40100-LOC_Os04g57640.2	AT2G40100.1	LOC_Os04g57640.2		plas	nucl
AT2G40100-LOC_Os03g61620.2	AT2G40100.1	LOC_Os03g61620.2		plas	nucl
AT2G40100-LOC_Os03g37970.1	AT2G40100.1	LOC_Os03g37970.1		plas	chlo
AT2G40100-LOC_Os03g31044.2	AT2G40100.1	LOC_Os03g31044.2		plas	cyto
AT2G40100-LOC_Os03g02330.1	AT2G40100.1	LOC_Os03g02330.1		plas	chlo
AT2G40100-LOC_Os02g49190.1	AT2G40100.1	LOC_Os02g49190.1		plas	chlo
AT2G40100-LOC_Os02g39190.1	AT2G40100.1	LOC_Os02g39190.1		plas	cyto
AT2G40100-LOC_Os01g56800.3	AT2G40100.1	LOC_Os01g56800.3		plas	nucl
AT2G40100-LOC_Os01g47430.1	AT2G40100.1	LOC_Os01g47430.1		plas	chlo
AT2G40430-LOC_Os09g37510.1	AT2G40430.1	LOC_Os09g37510.1		nucl	chlo
AT2G40590-LOC_Os05g34540.1	AT2G40590.1	LOC_Os05g34540.1		cyto	cyto
AT2G40630-LOC_Os05g50480.1	AT2G40630.1	LOC_Os05g50480.1		nucl	nucl
AT2G41010-LOC_Os08g09230.2	AT2G41010.1	LOC_Os08g09230.2		nucl	chlo
AT2G41050-LOC_Os07g22420.1	AT2G41050.1	LOC_Os07g22420.1		plas	chlo
AT2G41290-LOC_Os02g30310.3	AT2G41290.1	LOC_Os02g30310.3		extr	cyto
AT2G41430-LOC_Os03g49170.3	AT2G41430.1	LOC_Os03g49170.3		chlo	E.R.
AT2G41430-LOC_Os02g39190.1	AT2G41430.1	LOC_Os02g39190.1		chlo	cyto
AT2G41430-LOC_Os10g42650.1	AT2G41430.1	LOC_Os10g42650.1		chlo	chlo
AT2G41650-LOC_Os11g02190.1	AT2G41650.1	LOC_Os11g02190.1		nucl	plas
AT2G41650-LOC_Os09g29500.1	AT2G41650.1	LOC_Os09g29500.1		nucl	mito
AT2G41650-LOC_Os09g29370.1	AT2G41650.1	LOC_Os09g29370.1		nucl	chlo
AT2G41650-LOC_Os07g48780.2	AT2G41650.1	LOC_Os07g48780.2		nucl	cyto
AT2G41650-LOC_Os06g09890.5	AT2G41650.1	LOC_Os06g09890.5		nucl	nucl
AT2G41650-LOC_Os06g02510.4	AT2G41650.1	LOC_Os06g02510.4		nucl	chlo
AT2G41650-LOC_Os05g30060.1	AT2G41650.1	LOC_Os05g30060.1		nucl	chlo
AT2G41650-LOC_Os03g10540.2	AT2G41650.1	LOC_Os03g10540.2		nucl	mito
AT2G41650-LOC_Os02g20690.1	AT2G41650.1	LOC_Os02g20690.1		nucl	nucl
AT2G41890-LOC_Os10g42650.1	AT2G41890.1	LOC_Os10g42650.1		plas	chlo
AT2G42160-LOC_Os02g39190.1	AT2G42160.1	LOC_Os02g39190.1		nucl	cyto
AT2G42270-LOC_Os10g42650.1	AT2G42270.1	LOC_Os10g42650.1		cyto	chlo
AT2G42270-LOC_Os02g30280.1	AT2G42270.1	LOC_Os02g30280.1		cyto	chlo
AT2G42510-LOC_Os09g29750.1	AT2G42510.1	LOC_Os09g29750.1		nucl	nucl
AT2G42510-LOC_Os03g10540.2	AT2G42510.1	LOC_Os03g10540.2		nucl	mito
AT2G42510-LOC_Os10g31040.1	AT2G42510.1	LOC_Os10g31040.1		nucl	plas
AT2G42510-LOC_Os07g07320.1	AT2G42510.1	LOC_Os07g07320.1		nucl	cyto
AT2G42590-LOC_Os08g40900.1	AT2G42590.1	LOC_Os08g40900.1		plas	nucl
AT2G42590-LOC_Os03g39050.1	AT2G42590.1	LOC_Os03g39050.1		plas	nucl
AT2G42710-LOC_Os12g08390.1	AT2G42710.1	LOC_Os12g08390.1		mito	chlo
AT2G42750-LOC_Os09g06400.1	AT2G42750.1	LOC_Os09g06400.1		chlo	cyto
AT2G42850-LOC_Os12g27220.1	AT2G42850.1	LOC_Os12g27220.1		plas	cyto
AT2G43160-LOC_Os10g38402.1	AT2G43160.1	LOC_Os10g38402.1		nucl	chlo
AT2G43200-LOC_Os05g14350.1	AT2G43200.1	LOC_Os05g14350.1		cyto	chlo
AT2G43235-LOC_Os06g35600.1	AT2G43235.1	LOC_Os06g35600.1		chlo	cyto
AT2G43235-LOC_Os05g50480.1	AT2G43235.1	LOC_Os05g50480.1		chlo	nucl
AT2G43430-LOC_Os06g38950.1	AT2G43430.1	LOC_Os06g38950.1		chlo	plas
AT2G43460-LOC_Os05g27930.1	AT2G43460.1	LOC_Os05g27930.1		nucl	nucl
AT2G43480-LOC_Os08g21380.1	AT2G43480.1	LOC_Os08g21380.1		extr	nucl
AT2G43530-LOC_Os04g55970.2	AT2G43530.1	LOC_Os04g55970.2		extr	nucl
AT2G43640-LOC_Os03g05310.1	AT2G43640.1	LOC_Os03g05310.1		nucl	chlo
AT2G43640-LOC_Os04g18010.1	AT2G43640.1	LOC_Os04g18010.1		nucl	nucl
AT2G43660-LOC_Os01g66280.1	AT2G43660.1	LOC_Os01g66280.1		extr	chlo
AT2G43890-LOC_Os03g52794.1	AT2G43890.1	LOC_Os03g52794.1		vacu	nucl
AT2G44180-LOC_Os01g59850.1	AT2G44180.1	LOC_Os01g59850.1		nucl	nucl
AT2G44290-LOC_Os02g38750.1	AT2G44290.1	LOC_Os02g38750.1		vacu	nucl
AT2G44480-LOC_Os01g72530.1	AT2G44480.1	LOC_Os01g72530.1		E.R._plas	chlo
AT2G44650-LOC_Os02g30310.3	AT2G44650.1	LOC_Os02g30310.3		chlo	cyto
AT2G44710-LOC_Os01g12580.1	AT2G44710.1	LOC_Os01g12580.1		nucl	chlo
AT2G44790-LOC_Os08g37920.1	AT2G44790.1	LOC_Os08g37920.1		plas	nucl
AT2G44860-LOC_Os12g27220.1	AT2G44860.1	LOC_Os12g27220.1		chlo	cyto
AT2G44860-LOC_Os11g05340.1	AT2G44860.1	LOC_Os11g05340.1		chlo	pero
AT2G44860-LOC_Os10g42650.1	AT2G44860.1	LOC_Os10g42650.1		chlo	chlo
AT2G44860-LOC_Os03g01240.1	AT2G44860.1	LOC_Os03g01240.1		chlo	nucl
AT2G44860-LOC_Os02g54160.1	AT2G44860.1	LOC_Os02g54160.1		chlo	nucl
AT2G44860-LOC_Os02g30310.3	AT2G44860.1	LOC_Os02g30310.3		chlo	cyto
AT2G44860-LOC_Os01g67750.1	AT2G44860.1	LOC_Os01g67750.1		chlo	plas
AT2G44860-LOC_Os01g45420.1	AT2G44860.1	LOC_Os01g45420.1		chlo	mito
AT2G45250-LOC_Os12g36590.1	AT2G45250.1	LOC_Os12g36590.1		nucl	plas
AT2G45250-LOC_Os12g27220.1	AT2G45250.1	LOC_Os12g27220.1		nucl	cyto
AT2G45250-LOC_Os11g04990.2	AT2G45250.1	LOC_Os11g04990.2		nucl	cyto
AT2G45250-LOC_Os10g33760.1	AT2G45250.1	LOC_Os10g33760.1		nucl	nucl
AT2G45250-LOC_Os08g37920.1	AT2G45250.1	LOC_Os08g37920.1		nucl	nucl
AT2G45250-LOC_Os08g06560.1	AT2G45250.1	LOC_Os08g06560.1		nucl	cyto
AT2G45250-LOC_Os07g09020.1	AT2G45250.1	LOC_Os07g09020.1		nucl	cyto
AT2G45250-LOC_Os04g41540.1	AT2G45250.1	LOC_Os04g41540.1		nucl	chlo
AT2G45250-LOC_Os03g15360.1	AT2G45250.1	LOC_Os03g15360.1		nucl	cyto
AT2G45250-LOC_Os03g08430.1	AT2G45250.1	LOC_Os03g08430.1		nucl	nucl
AT2G45250-LOC_Os02g39190.1	AT2G45250.1	LOC_Os02g39190.1		nucl	cyto
AT2G45250-LOC_Os01g34300.1	AT2G45250.1	LOC_Os01g34300.1		nucl	chlo
AT2G45250-LOC_Os01g07980.1	AT2G45250.1	LOC_Os01g07980.1		nucl	cyto
AT2G45290-LOC_Os12g38870.2	AT2G45290.1	LOC_Os12g38870.2		chlo	nucl
AT2G45400-LOC_Os02g39190.1	AT2G45400.1	LOC_Os02g39190.1		chlo	cyto
AT2G45406-LOC_Os08g37904.4	AT2G45406.1	LOC_Os08g37904.4		nucl	nucl
AT2G45406-LOC_Os03g15360.1	AT2G45406.1	LOC_Os03g15360.1		nucl	cyto
AT2G45650-LOC_Os01g18240.1	AT2G45650.1	LOC_Os01g18240.1		nucl	nucl
AT2G45810-LOC_Os06g02510.1	AT2G45810.1	LOC_Os06g02510.1		nucl	chlo
AT2G45950-LOC_Os11g29700.3	AT2G45950.1	LOC_Os11g29700.3		nucl	chlo
AT2G45960-LOC_Os08g31310.1	AT2G45960.1	LOC_Os08g31310.1		plas	cyto
AT2G45960-LOC_Os07g09860.1	AT2G45960.1	LOC_Os07g09860.1		plas	nucl
AT2G45960-LOC_Os05g27930.1	AT2G45960.1	LOC_Os05g27930.1		plas	nucl
AT2G45960-LOC_Os11g30520.1	AT2G45960.1	LOC_Os11g30520.1		plas	chlo
AT2G45960-LOC_Os09g29750.1	AT2G45960.1	LOC_Os09g29750.1		plas	nucl
AT2G45960-LOC_Os07g42900.1	AT2G45960.1	LOC_Os07g42900.1		plas	nucl
AT2G45960-LOC_Os05g31610.1	AT2G45960.1	LOC_Os05g31610.1		plas	cyto
AT2G45960-LOC_Os02g32590.1	AT2G45960.1	LOC_Os02g32590.1		plas	nucl
AT2G46250-LOC_Os02g30280.1	AT2G46250.1	LOC_Os02g30280.1		nucl	chlo
AT2G46455-LOC_Os07g09830.1	AT2G46455.1	LOC_Os07g09830.1		chlo	nucl
AT2G46455-LOC_Os07g08120.2	AT2G46455.1	LOC_Os07g08120.2		chlo	nucl
AT2G46455-LOC_Os05g50480.1	AT2G46455.1	LOC_Os05g50480.1		chlo	nucl
AT2G46505-LOC_Os10g32400.1	AT2G46505.1	LOC_Os10g32400.1		chlo	cyto
AT2G46505-LOC_Os03g10540.1	AT2G46505.1	LOC_Os03g10540.1		chlo	nucl
AT2G46540-LOC_Os09g29750.1	AT2G46540.1	LOC_Os09g29750.1		E.R.	nucl
AT2G46800-LOC_Os11g37270.1	AT2G46800.1	LOC_Os11g37270.1		plas	extr
AT2G47070-LOC_Os11g34450.1	AT2G47070.1	LOC_Os11g34450.1		nucl	plas
AT2G47230-LOC_Os01g59850.1	AT2G47230.1	LOC_Os01g59850.1		nucl	nucl
AT2G47410-LOC_Os11g18120.1	AT2G47410.1	LOC_Os11g18120.1		nucl	plas
AT2G47410-LOC_Os10g42650.1	AT2G47410.1	LOC_Os10g42650.1		nucl	chlo
AT2G47410-LOC_Os08g29150.1	AT2G47410.1	LOC_Os08g29150.1		nucl	plas
AT2G47410-LOC_Os08g06560.1	AT2G47410.1	LOC_Os08g06560.1		nucl	cyto
AT2G47410-LOC_Os07g22420.1	AT2G47410.1	LOC_Os07g22420.1		nucl	chlo
AT2G47410-LOC_Os03g20790.1	AT2G47410.1	LOC_Os03g20790.1		nucl	nucl
AT2G47410-LOC_Os03g10540.2	AT2G47410.1	LOC_Os03g10540.2		nucl	mito
AT2G47410-LOC_Os02g14980.2	AT2G47410.1	LOC_Os02g14980.2		nucl	plas
AT2G47430-LOC_Os06g09390.1	AT2G47430.1	LOC_Os06g09390.1		plas	nucl
AT2G47470-LOC_Os05g27930.3	AT2G47470.1	LOC_Os05g27930.3		extr	mito
AT2G47470-LOC_Os09g06400.1	AT2G47470.1	LOC_Os09g06400.1		extr	cyto
AT2G47570-LOC_Os03g08470.3	AT2G47570.1	LOC_Os03g08470.3		cyto	chlo
AT2G47600-LOC_Os09g29370.1	AT2G47600.1	LOC_Os09g29370.1		plas	chlo
AT2G47650-LOC_Os04g55970.2	AT2G47650.1	LOC_Os04g55970.2		cyto	nucl
AT2G47690-LOC_Os02g39190.1	AT2G47690.1	LOC_Os02g39190.1		cyto	cyto
AT2G47840-LOC_Os04g32960.1	AT2G47840.1	LOC_Os04g32960.1		chlo	nucl
AT2G47940-LOC_Os12g02570.2	AT2G47940.1	LOC_Os12g02570.2		chlo	nucl
AT2G47940-LOC_Os10g27174.1	AT2G47940.1	LOC_Os10g27174.1		chlo	cyto
AT2G47940-LOC_Os05g47490.1	AT2G47940.1	LOC_Os05g47490.1		chlo	plas
AT2G48060-LOC_Os02g54160.1	AT2G48060.1	LOC_Os02g54160.1		plas	nucl
AT2G48100-LOC_Os02g55720.1	AT2G48100.1	LOC_Os02g55720.1		nucl	cyto
AT3G01180-LOC_Os06g48950.1	AT3G01180.1	LOC_Os06g48950.1		chlo	nucl
AT3G01180-LOC_Os02g57690.1	AT3G01180.1	LOC_Os02g57690.1		chlo	cyto
AT3G01180-LOC_Os02g55410.1	AT3G01180.1	LOC_Os02g55410.1		chlo	nucl
AT3G01180-LOC_Os02g10060.1	AT3G01180.1	LOC_Os02g10060.1		chlo	E.R.
AT3G01220-LOC_Os09g03500.1	AT3G01220.1	LOC_Os09g03500.1		nucl	nucl
AT3G01240-LOC_Os10g11580.1	AT3G01240.1	LOC_Os10g11580.1		extr	nucl
AT3G01310-LOC_Os06g49890.1	AT3G01310.1	LOC_Os06g49890.1		nucl	chlo
AT3G01440-LOC_Os10g42650.1	AT3G01440.1	LOC_Os10g42650.1		chlo	chlo
AT3G01440-LOC_Os09g29370.1	AT3G01440.1	LOC_Os09g29370.1		chlo	chlo
AT3G01440-LOC_Os02g39190.1	AT3G01440.1	LOC_Os02g39190.1		chlo	cyto
AT3G01550-LOC_Os01g47430.2	AT3G01550.1	LOC_Os01g47430.2		plas	nucl
AT3G01600-LOC_Os11g33000.1	AT3G01600.1	LOC_Os11g33000.1		chlo	extr
AT3G01790-LOC_Os12g26760.1	AT3G01790.1	LOC_Os12g26760.1		nucl	cyto
AT3G01790-LOC_Os09g29370.1	AT3G01790.1	LOC_Os09g29370.1		nucl	chlo
AT3G01790-LOC_Os09g06580.1	AT3G01790.1	LOC_Os09g06580.1		nucl	nucl
AT3G01790-LOC_Os08g37920.1	AT3G01790.1	LOC_Os08g37920.1		nucl	nucl
AT3G01790-LOC_Os02g58160.1	AT3G01790.1	LOC_Os02g58160.1		nucl	cyto
AT3G01790-LOC_Os01g59850.1	AT3G01790.1	LOC_Os01g59850.1		nucl	nucl
AT3G01790-LOC_Os01g47430.1	AT3G01790.1	LOC_Os01g47430.1		nucl	chlo
AT3G02090-LOC_Os11g30520.1	AT3G02090.1	LOC_Os11g30520.1		mito	chlo
AT3G02170-LOC_Os05g03760.1	AT3G02170.1	LOC_Os05g03760.1		nucl	chlo
AT3G02190-LOC_Os05g27930.1	AT3G02190.1	LOC_Os05g27930.1		cyto	nucl
AT3G02190-LOC_Os03g10540.1	AT3G02190.1	LOC_Os03g10540.1		cyto	nucl
AT3G02280-LOC_Os05g27930.1	AT3G02280.1	LOC_Os05g27930.1		nucl	nucl
AT3G02400-LOC_Os05g33644.1	AT3G02400.1	LOC_Os05g33644.1		nucl	vacu
AT3G02975-LOC_Os08g37904.4	AT3G02975.1	LOC_Os08g37904.4		chlo	nucl
AT3G03140-LOC_Os05g50480.1	AT3G03140.1	LOC_Os05g50480.1		nucl	nucl
AT3G03240-LOC_Os04g07280.1	AT3G03240.1	LOC_Os04g07280.1		cyto	chlo
AT3G03400-LOC_Os01g15640.1	AT3G03400.1	LOC_Os01g15640.1		chlo	cyto
AT3G03470-LOC_Os09g30340.1	AT3G03470.1	LOC_Os09g30340.1		chlo	chlo
AT3G03470-LOC_Os09g29370.1	AT3G03470.1	LOC_Os09g29370.1		chlo	chlo
AT3G03470-LOC_Os06g10200.2	AT3G03470.1	LOC_Os06g10200.2		chlo	mito
AT3G03470-LOC_Os05g35170.5	AT3G03470.1	LOC_Os05g35170.5		chlo	nucl
AT3G03470-LOC_Os01g47430.1	AT3G03470.1	LOC_Os01g47430.1		chlo	chlo
AT3G03470-LOC_Os01g06690.1	AT3G03470.1	LOC_Os01g06690.1		chlo	nucl
AT3G03630-LOC_Os02g10720.1	AT3G03630.1	LOC_Os02g10720.1		chlo	chlo
AT3G03710-LOC_Os06g09390.1	AT3G03710.1	LOC_Os06g09390.1		chlo	nucl
AT3G03800-LOC_Os02g17960.1	AT3G03800.1	LOC_Os02g17960.1		cyto	plas
AT3G04120-LOC_Os02g39190.1	AT3G04120.1	LOC_Os02g39190.1		pero	cyto
AT3G04150-LOC_Os12g06620.1	AT3G04150.1	LOC_Os12g06620.1		cyto	plas
AT3G04480-LOC_Os02g20690.1	AT3G04480.1	LOC_Os02g20690.1		nucl	nucl
AT3G04520-LOC_Os02g51670.1	AT3G04520.1	LOC_Os02g51670.1		cyto	nucl
AT3G04550-LOC_Os02g27000.1	AT3G04550.1	LOC_Os02g27000.1		chlo	nucl
AT3G04570-LOC_Os05g48120.1	AT3G04570.1	LOC_Os05g48120.1		E.R.	cyto
AT3G04770-LOC_Os03g10540.1	AT3G04770.1	LOC_Os03g10540.1		cyto	nucl
AT3G04770-LOC_Os08g37350.1	AT3G04770.1	LOC_Os08g37350.1		cyto	chlo
AT3G04770-LOC_Os08g09390.1	AT3G04770.1	LOC_Os08g09390.1		cyto	cyto
AT3G04770-LOC_Os07g49230.3	AT3G04770.1	LOC_Os07g49230.3		cyto	nucl
AT3G04770-LOC_Os07g24340.1	AT3G04770.1	LOC_Os07g24340.1		cyto	nucl
AT3G04770-LOC_Os05g24760.1	AT3G04770.1	LOC_Os05g24760.1		cyto	chlo
AT3G04770-LOC_Os04g35170.1	AT3G04770.1	LOC_Os04g35170.1		cyto	nucl
AT3G04770-LOC_Os03g39100.1	AT3G04770.1	LOC_Os03g39100.1		cyto	cyto
AT3G04770-LOC_Os02g10060.1	AT3G04770.1	LOC_Os02g10060.1		cyto	E.R.
AT3G04890-LOC_Os01g31580.1	AT3G04890.1	LOC_Os01g31580.1		chlo	nucl
AT3G04943-LOC_Os03g31044.2	AT3G04943.1	LOC_Os03g31044.2		extr	cyto
AT3G05020-LOC_Os11g03610.1	AT3G05020.1	LOC_Os11g03610.1		chlo	cyto
AT3G05020-LOC_Os04g56850.2	AT3G05020.1	LOC_Os04g56850.2		chlo	nucl
AT3G05345-LOC_Os05g50480.1	AT3G05345.1	LOC_Os05g50480.1		chlo	nucl
AT3G05540-LOC_Os09g32040.1	AT3G05540.1	LOC_Os09g32040.1		cyto	chlo
AT3G05560-LOC_Os02g54160.1	AT3G05560.1	LOC_Os02g54160.1		cyto	nucl
AT3G05725-LOC_Os02g54160.1	AT3G05725.1	LOC_Os02g54160.1		nucl	nucl
AT3G05935-LOC_Os09g29370.1	AT3G05935.1	LOC_Os09g29370.1		nucl	chlo
AT3G05935-LOC_Os07g09020.1	AT3G05935.1	LOC_Os07g09020.1		nucl	cyto
AT3G05935-LOC_Os03g49170.3	AT3G05935.1	LOC_Os03g49170.3		nucl	E.R.
AT3G05935-LOC_Os02g51670.1	AT3G05935.1	LOC_Os02g51670.1		nucl	nucl
AT3G06550-LOC_Os01g59850.1	AT3G06550.1	LOC_Os01g59850.1		plas	nucl
AT3G06730-LOC_Os03g03860.3	AT3G06730.1	LOC_Os03g03860.3		chlo	nucl
AT3G07000-LOC_Os02g39190.1	AT3G07000.1	LOC_Os02g39190.1		nucl	cyto
AT3G07090-LOC_Os09g25730.1	AT3G07090.1	LOC_Os09g25730.1		cyto	cyto
AT3G07090-LOC_Os03g19890.1	AT3G07090.1	LOC_Os03g19890.1		cyto	mito
AT3G07090-LOC_Os03g15360.1	AT3G07090.1	LOC_Os03g15360.1		cyto	cyto
AT3G07090-LOC_Os03g03660.4	AT3G07090.1	LOC_Os03g03660.4		cyto	cyto
AT3G07090-LOC_Os02g02990.1	AT3G07090.1	LOC_Os02g02990.1		cyto	nucl
AT3G07110-LOC_Os02g38050.4	AT3G07110.1	LOC_Os02g38050.4		cyto	chlo
AT3G07160-LOC_Os03g08460.1	AT3G07160.1	LOC_Os03g08460.1		plas	nucl
AT3G07160-LOC_Os02g55210.1	AT3G07160.1	LOC_Os02g55210.1		plas	chlo
AT3G07160-LOC_Os05g27930.1	AT3G07160.1	LOC_Os05g27930.1		plas	nucl
AT3G07480-LOC_Os07g29640.1	AT3G07480.1	LOC_Os07g29640.1		mito	chlo
AT3G07580-LOC_Os04g55970.2	AT3G07580.1	LOC_Os04g55970.2		nucl	nucl
AT3G07630-LOC_Os05g27930.1	AT3G07630.1	LOC_Os05g27930.1		chlo	nucl
AT3G07670-LOC_Os09g24200.2	AT3G07670.1	LOC_Os09g24200.2		chlo	chlo
AT3G07720-LOC_Os04g42470.5	AT3G07720.1	LOC_Os04g42470.5		chlo	chlo
AT3G08580-LOC_Os06g48950.1	AT3G08580.1	LOC_Os06g48950.1		chlo	nucl
AT3G08580-LOC_Os06g05040.1	AT3G08580.1	LOC_Os06g05040.1		chlo	chlo
AT3G08890-LOC_Os09g29370.1	AT3G08890.1	LOC_Os09g29370.1		nucl	chlo
AT3G08940-LOC_Os12g04240.1	AT3G08940.1	LOC_Os12g04240.1		chlo	nucl
AT3G08940-LOC_Os10g42650.1	AT3G08940.1	LOC_Os10g42650.1		chlo	chlo
AT3G08940-LOC_Os09g06400.1	AT3G08940.1	LOC_Os09g06400.1		chlo	cyto
AT3G08940-LOC_Os06g08780.1	AT3G08940.1	LOC_Os06g08780.1		chlo	nucl
AT3G08940-LOC_Os05g27930.3	AT3G08940.1	LOC_Os05g27930.3		chlo	mito
AT3G08940-LOC_Os05g07870.1	AT3G08940.1	LOC_Os05g07870.1		chlo	plas
AT3G08940-LOC_Os03g44920.1	AT3G08940.1	LOC_Os03g44920.1		chlo	nucl
AT3G08940-LOC_Os03g08430.2	AT3G08940.1	LOC_Os03g08430.2		chlo	nucl
AT3G08940-LOC_Os12g08360.1	AT3G08940.1	LOC_Os12g08360.1		chlo	plas
AT3G08940-LOC_Os11g29710.1	AT3G08940.1	LOC_Os11g29710.1		chlo	chlo
AT3G08940-LOC_Os11g14050.1	AT3G08940.1	LOC_Os11g14050.1		chlo	plas
AT3G08940-LOC_Os11g02190.1	AT3G08940.1	LOC_Os11g02190.1		chlo	plas
AT3G08940-LOC_Os08g06560.1	AT3G08940.1	LOC_Os08g06560.1		chlo	cyto
AT3G08940-LOC_Os07g44460.1	AT3G08940.1	LOC_Os07g44460.1		chlo	extr
AT3G08940-LOC_Os07g11300.1	AT3G08940.1	LOC_Os07g11300.1		chlo	chlo
AT3G08940-LOC_Os07g09740.1	AT3G08940.1	LOC_Os07g09740.1		chlo	nucl
AT3G08940-LOC_Os06g12550.1	AT3G08940.1	LOC_Os06g12550.1		chlo	plas
AT3G08940-LOC_Os06g09390.1	AT3G08940.1	LOC_Os06g09390.1		chlo	nucl
AT3G08940-LOC_Os04g50120.1	AT3G08940.1	LOC_Os04g50120.1		chlo	nucl
AT3G08940-LOC_Os04g31400.1	AT3G08940.1	LOC_Os04g31400.1		chlo	chlo
AT3G08940-LOC_Os03g52794.1	AT3G08940.1	LOC_Os03g52794.1		chlo	nucl
AT3G08940-LOC_Os03g46860.1	AT3G08940.1	LOC_Os03g46860.1		chlo	nucl
AT3G08940-LOC_Os03g04990.1	AT3G08940.1	LOC_Os03g04990.1		chlo	nucl
AT3G08940-LOC_Os02g39190.1	AT3G08940.1	LOC_Os02g39190.1		chlo	cyto
AT3G08940-LOC_Os02g28040.1	AT3G08940.1	LOC_Os02g28040.1		chlo	plas
AT3G08940-LOC_Os01g47740.4	AT3G08940.1	LOC_Os01g47740.4		chlo	nucl
AT3G08940-LOC_Os01g23620.1	AT3G08940.1	LOC_Os01g23620.1		chlo	cyto
AT3G09270-LOC_Os02g39190.1	AT3G09270.1	LOC_Os02g39190.1		cyto	cyto
AT3G09540-LOC_Os05g38460.1	AT3G09540.1	LOC_Os05g38460.1		pero	nucl
AT3G09540-LOC_Os04g55970.1	AT3G09540.1	LOC_Os04g55970.1		pero	mito
AT3G09790-LOC_Os07g09020.1	AT3G09790.1	LOC_Os07g09020.1		cyto	cyto
AT3G09790-LOC_Os04g38630.1	AT3G09790.1	LOC_Os04g38630.1		cyto	chlo
AT3G09840-LOC_Os10g37430.1	AT3G09840.1	LOC_Os10g37430.1		cyto	chlo
AT3G10060-LOC_Os05g06940.1	AT3G10060.1	LOC_Os05g06940.1		chlo	chlo
AT3G10210-LOC_Os08g34760.1	AT3G10210.1	LOC_Os08g34760.1		nucl	nucl
AT3G10240-LOC_Os01g47430.1	AT3G10240.1	LOC_Os01g47430.1		cyto	chlo
AT3G10340-LOC_Os10g18420.1	AT3G10340.1	LOC_Os10g18420.1		cyto	nucl
AT3G10480-LOC_Os09g29370.1	AT3G10480.1	LOC_Os09g29370.1		chlo	chlo
AT3G10490-LOC_Os04g31400.1	AT3G10490.1	LOC_Os04g31400.1		chlo	chlo
AT3G10490-LOC_Os07g20110.1	AT3G10490.1	LOC_Os07g20110.1		chlo	nucl
AT3G10490-LOC_Os01g15640.1	AT3G10490.1	LOC_Os01g15640.1		chlo	cyto
AT3G10550-LOC_Os08g06560.1	AT3G10550.1	LOC_Os08g06560.1		nucl	cyto
AT3G10950-LOC_Os06g09540.1	AT3G10950.1	LOC_Os06g09540.1		chlo	nucl
AT3G11250-LOC_Os03g29740.1	AT3G11250.1	LOC_Os03g29740.1		cyto	cyto
AT3G11320-LOC_Os01g56800.3	AT3G11320.1	LOC_Os01g56800.3		plas	nucl
AT3G11560-LOC_Os07g39780.3	AT3G11560.1	LOC_Os07g39780.3		chlo	E.R.
AT3G11560-LOC_Os05g35170.3	AT3G11560.1	LOC_Os05g35170.3		chlo	nucl
AT3G11590-LOC_Os12g18750.1	AT3G11590.1	LOC_Os12g18750.1		chlo	plas
AT3G11773-LOC_Os12g07160.1	AT3G11773.1	LOC_Os12g07160.1		chlo	nucl
AT3G12050-LOC_Os02g30310.3	AT3G12050.1	LOC_Os02g30310.3		cyto	cyto
AT3G12320-LOC_Os06g02510.5	AT3G12320.1	LOC_Os06g02510.5		nucl	chlo
AT3G12500-LOC_Os06g09390.1	AT3G12500.1	LOC_Os06g09390.1		extr	nucl
AT3G12610-LOC_Os05g27930.1	AT3G12610.1	LOC_Os05g27930.1		vacu	nucl
AT3G12780-LOC_Os09g29750.1	AT3G12780.1	LOC_Os09g29750.1		chlo	nucl
AT3G12810-LOC_Os10g42650.1	AT3G12810.1	LOC_Os10g42650.1		cyto	chlo
AT3G12810-LOC_Os02g39190.1	AT3G12810.1	LOC_Os02g39190.1		cyto	cyto
AT3G12940-LOC_Os05g50480.1	AT3G12940.1	LOC_Os05g50480.1		nucl	nucl
AT3G13030-LOC_Os05g50530.1	AT3G13030.1	LOC_Os05g50530.1		cyto	mito
AT3G13310-LOC_Os06g49890.1	AT3G13310.1	LOC_Os06g49890.1		nucl	chlo
AT3G13530-LOC_Os07g49230.3	AT3G13530.1	LOC_Os07g49230.3		mito	nucl
AT3G13682-LOC_Os11g02190.1	AT3G13682.1	LOC_Os11g02190.1		cyto	plas
AT3G13900-LOC_Os07g42900.1	AT3G13900.1	LOC_Os07g42900.1		plas	nucl
AT3G14130-LOC_Os07g09020.1	AT3G14130.1	LOC_Os07g09020.1		cysk	cyto
AT3G14150-LOC_Os02g57300.1	AT3G14150.1	LOC_Os02g57300.1		cysk	chlo
AT3G14150-LOC_Os03g15390.1	AT3G14150.1	LOC_Os03g15390.1		cysk	nucl
AT3G14340-LOC_Os09g37510.1	AT3G14340.1	LOC_Os09g37510.1		chlo	chlo
AT3G14390-LOC_Os01g11920.1	AT3G14390.1	LOC_Os01g11920.1		chlo	plas
AT3G14420-LOC_Os06g06090.1	AT3G14420.1	LOC_Os06g06090.1		pero	nucl
AT3G14420-LOC_Os05g27930.1	AT3G14420.1	LOC_Os05g27930.1		pero	nucl
AT3G14420-LOC_Os02g54160.1	AT3G14420.1	LOC_Os02g54160.1		pero	nucl
AT3G14420-LOC_Os10g28360.1	AT3G14420.1	LOC_Os10g28360.1		pero	cyto
AT3G14600-LOC_Os11g32110.1	AT3G14600.1	LOC_Os11g32110.1		nucl	nucl
AT3G14600-LOC_Os08g37920.1	AT3G14600.1	LOC_Os08g37920.1		nucl	nucl
AT3G14600-LOC_Os07g09020.1	AT3G14600.1	LOC_Os07g09020.1		nucl	cyto
AT3G14600-LOC_Os05g34480.1	AT3G14600.1	LOC_Os05g34480.1		nucl	nucl
AT3G14600-LOC_Os03g37140.1	AT3G14600.1	LOC_Os03g37140.1		nucl	nucl
AT3G14600-LOC_Os02g39190.1	AT3G14600.1	LOC_Os02g39190.1		nucl	cyto
AT3G14600-LOC_Os01g44240.1	AT3G14600.1	LOC_Os01g44240.1		nucl	chlo
AT3G14930-LOC_Os05g04820.1	AT3G14930.1	LOC_Os05g04820.1		chlo	nucl
AT3G15020-LOC_Os11g05130.1	AT3G15020.1	LOC_Os11g05130.1		mito	nucl
AT3G15110-LOC_Os07g48630.1	AT3G15110.1	LOC_Os07g48630.1		chlo	nucl
AT3G15110-LOC_Os06g50100.1	AT3G15110.1	LOC_Os06g50100.1		chlo	mito
AT3G15110-LOC_Os02g30310.3	AT3G15110.1	LOC_Os02g30310.3		chlo	cyto
AT3G15190-LOC_Os05g27930.3	AT3G15190.1	LOC_Os05g27930.3		chlo	mito
AT3G15190-LOC_Os01g68870.2	AT3G15190.1	LOC_Os01g68870.2		chlo	extr
AT3G15300-LOC_Os09g29370.1	AT3G15300.1	LOC_Os09g29370.1		nucl	chlo
AT3G15353-LOC_Os12g07810.1	AT3G15353.1	LOC_Os12g07810.1		chlo	chlo
AT3G15353-LOC_Os10g40280.1	AT3G15353.1	LOC_Os10g40280.1		chlo	chlo_mito
AT3G15353-LOC_Os10g22460.1	AT3G15353.1	LOC_Os10g22460.1		chlo	cyto
AT3G15353-LOC_Os09g29970.1	AT3G15353.1	LOC_Os09g29970.1		chlo	chlo
AT3G15353-LOC_Os08g34890.1	AT3G15353.1	LOC_Os08g34890.1		chlo	cyto
AT3G15353-LOC_Os08g19830.3	AT3G15353.1	LOC_Os08g19830.3		chlo	nucl
AT3G15353-LOC_Os07g49180.1	AT3G15353.1	LOC_Os07g49180.1		chlo	E.R.
AT3G15353-LOC_Os07g44550.1	AT3G15353.1	LOC_Os07g44550.1		chlo	chlo
AT3G15353-LOC_Os07g09020.1	AT3G15353.1	LOC_Os07g09020.1		chlo	cyto
AT3G15353-LOC_Os06g02510.5	AT3G15353.1	LOC_Os06g02510.5		chlo	chlo
AT3G15353-LOC_Os04g56300.1	AT3G15353.1	LOC_Os04g56300.1		chlo	chlo
AT3G15353-LOC_Os04g32960.1	AT3G15353.1	LOC_Os04g32960.1		chlo	nucl
AT3G15353-LOC_Os04g30010.1	AT3G15353.1	LOC_Os04g30010.1		chlo	chlo
AT3G15353-LOC_Os03g31070.1	AT3G15353.1	LOC_Os03g31070.1		chlo	chlo
AT3G15353-LOC_Os03g25550.1	AT3G15353.1	LOC_Os03g25550.1		chlo	nucl
AT3G15353-LOC_Os03g08430.1	AT3G15353.1	LOC_Os03g08430.1		chlo	nucl
AT3G15353-LOC_Os02g32610.4	AT3G15353.1	LOC_Os02g32610.4		chlo	chlo
AT3G15353-LOC_Os01g71250.1	AT3G15353.1	LOC_Os01g71250.1		chlo	mito
AT3G15353-LOC_Os01g37760.2	AT3G15353.1	LOC_Os01g37760.2		chlo	nucl
AT3G15353-LOC_Os01g15640.1	AT3G15353.1	LOC_Os01g15640.1		chlo	cyto
AT3G15353-LOC_Os07g48630.1	AT3G15353.1	LOC_Os07g48630.1		chlo	nucl
AT3G15353-LOC_Os02g54160.1	AT3G15353.1	LOC_Os02g54160.1		chlo	nucl
AT3G15353-LOC_Os01g04020.1	AT3G15353.1	LOC_Os01g04020.1		chlo	nucl
AT3G15480-LOC_Os12g27220.1	AT3G15480.1	LOC_Os12g27220.1		vacu	cyto
AT3G15480-LOC_Os09g29750.1	AT3G15480.1	LOC_Os09g29750.1		vacu	nucl
AT3G15790-LOC_Os01g35050.1	AT3G15790.1	LOC_Os01g35050.1		nucl	plas
AT3G15840-LOC_Os06g46860.1	AT3G15840.1	LOC_Os06g46860.1		chlo	chlo
AT3G15840-LOC_Os07g12920.1	AT3G15840.1	LOC_Os07g12920.1		chlo	chlo
AT3G15840-LOC_Os03g14370.1	AT3G15840.1	LOC_Os03g14370.1		chlo	chlo
AT3G15930-LOC_Os08g37920.1	AT3G15930.1	LOC_Os08g37920.1		chlo	nucl
AT3G16050-LOC_Os05g34410.1	AT3G16050.1	LOC_Os05g34410.1		cyto	nucl
AT3G16080-LOC_Os08g37920.1	AT3G16080.1	LOC_Os08g37920.1		cyto	nucl
AT3G16250-LOC_Os12g04220.1	AT3G16250.1	LOC_Os12g04220.1		chlo	plas
AT3G16250-LOC_Os08g37904.4	AT3G16250.1	LOC_Os08g37904.4		chlo	nucl
AT3G16250-LOC_Os05g50480.1	AT3G16250.1	LOC_Os05g50480.1		chlo	nucl
AT3G16570-LOC_Os01g54550.1	AT3G16570.1	LOC_Os01g54550.1		extr	nucl
AT3G16710-LOC_Os02g54160.1	AT3G16710.1	LOC_Os02g54160.1		chlo	nucl
AT3G16710-LOC_Os04g07280.1	AT3G16710.1	LOC_Os04g07280.1		chlo	chlo
AT3G16730-LOC_Os11g05340.1	AT3G16730.1	LOC_Os11g05340.1		pero	pero
AT3G16980-LOC_Os08g37350.1	AT3G16980.1	LOC_Os08g37350.1		chlo	chlo
AT3G17040-LOC_Os03g10540.2	AT3G17040.1	LOC_Os03g10540.2		chlo	mito
AT3G17240-LOC_Os01g07390.1	AT3G17240.1	LOC_Os01g07390.1		cyto	nucl
AT3G17300-LOC_Os08g37904.6	AT3G17300.1	LOC_Os08g37904.6		cyto	nucl
AT3G17365-LOC_Os07g49230.3	AT3G17365.1	LOC_Os07g49230.3		nucl	nucl
AT3G17717-LOC_Os12g21960.1	AT3G17717.1	LOC_Os12g21960.1		chlo	cyto_nucl
AT3G18040-LOC_Os09g29370.1	AT3G18040.1	LOC_Os09g29370.1		nucl	chlo
AT3G18050-LOC_Os04g31870.1	AT3G18050.1	LOC_Os04g31870.1		vacu	vacu
AT3G18070-LOC_Os01g16540.1	AT3G18070.1	LOC_Os01g16540.1		cyto	chlo
AT3G18120-LOC_Os02g46940.1	AT3G18120.1	LOC_Os02g46940.1		cyto	nucl
AT3G18120-LOC_Os01g66280.1	AT3G18120.1	LOC_Os01g66280.1		cyto	chlo
AT3G18610-LOC_Os05g01994.1	AT3G18610.1	LOC_Os05g01994.1		nucl	chlo
AT3G18880-LOC_Os02g49470.1	AT3G18880.1	LOC_Os02g49470.1		cyto	chlo
AT3G18890-LOC_Os10g42650.1	AT3G18890.1	LOC_Os10g42650.1		chlo	chlo
AT3G18890-LOC_Os10g25080.1	AT3G18890.1	LOC_Os10g25080.1		chlo	chlo
AT3G19170-LOC_Os02g51760.1	AT3G19170.1	LOC_Os02g51760.1		chlo	nucl
AT3G19350-LOC_Os05g05860.1	AT3G19350.1	LOC_Os05g05860.1		mito	nucl
AT3G19420-LOC_Os03g08470.3	AT3G19420.1	LOC_Os03g08470.3		nucl	chlo
AT3G19420-LOC_Os02g14980.2	AT3G19420.1	LOC_Os02g14980.2		nucl	plas
AT3G19420-LOC_Os01g12860.1	AT3G19420.1	LOC_Os01g12860.1		nucl	nucl
AT3G19550-LOC_Os05g06200.1	AT3G19550.1	LOC_Os05g06200.1		mito	nucl
AT3G19550-LOC_Os02g43930.2	AT3G19550.1	LOC_Os02g43930.2		mito	nucl
AT3G19820-LOC_Os06g15360.4	AT3G19820.1	LOC_Os06g15360.4		cyto	chlo
AT3G19940-LOC_Os07g11280.1	AT3G19940.1	LOC_Os07g11280.1		plas	nucl
AT3G20560-LOC_Os05g35170.5	AT3G20560.1	LOC_Os05g35170.5		plas	nucl
AT3G21055-LOC_Os08g09450.1	AT3G21055.1	LOC_Os08g09450.1		chlo	nucl
AT3G21055-LOC_Os03g47620.1	AT3G21055.1	LOC_Os03g47620.1		chlo	cyto
AT3G21360-LOC_Os09g29750.1	AT3G21360.1	LOC_Os09g29750.1		cyto	nucl
AT3G21720-LOC_Os10g42650.1	AT3G21720.1	LOC_Os10g42650.1		pero	chlo
AT3G21720-LOC_Os07g07680.1	AT3G21720.1	LOC_Os07g07680.1		pero	E.R.
AT3G21720-LOC_Os02g54160.1	AT3G21720.1	LOC_Os02g54160.1		pero	nucl
AT3G22085-LOC_Os02g57140.1	AT3G22085.1	LOC_Os02g57140.1		chlo	nucl
AT3G22110-LOC_Os01g59850.1	AT3G22110.1	LOC_Os01g59850.1		mito	nucl
AT3G22400-LOC_Os03g15360.1	AT3G22400.1	LOC_Os03g15360.1		cyto	cyto
AT3G22400-LOC_Os02g54160.1	AT3G22400.1	LOC_Os02g54160.1		cyto	nucl
AT3G22690-LOC_Os10g08879.1	AT3G22690.1	LOC_Os10g08879.1		chlo	cyto
AT3G23175-LOC_Os01g56800.3	AT3G23175.1	LOC_Os01g56800.3		chlo	nucl
AT3G23180-LOC_Os12g36590.1	AT3G23180.1	LOC_Os12g36590.1		plas	plas
AT3G23180-LOC_Os03g61620.2	AT3G23180.1	LOC_Os03g61620.2		plas	nucl
AT3G23180-LOC_Os02g52280.1	AT3G23180.1	LOC_Os02g52280.1		plas	nucl
AT3G23180-LOC_Os02g39190.1	AT3G23180.1	LOC_Os02g39190.1		plas	cyto
AT3G23180-LOC_Os01g18240.1	AT3G23180.1	LOC_Os01g18240.1		plas	nucl
AT3G23190-LOC_Os10g42650.1	AT3G23190.1	LOC_Os10g42650.1		plas	chlo
AT3G23255-LOC_Os03g39100.1	AT3G23255.1	LOC_Os03g39100.1		nucl	cyto
AT3G23340-LOC_Os08g37920.1	AT3G23340.1	LOC_Os08g37920.1		nucl	nucl
AT3G23340-LOC_Os04g57520.1	AT3G23340.1	LOC_Os04g57520.1		nucl	nucl
AT3G23400-LOC_Os04g33780.1	AT3G23400.1	LOC_Os04g33780.1		chlo	nucl
AT3G23810-LOC_Os12g07980.1	AT3G23810.1	LOC_Os12g07980.1		cyto	nucl
AT3G24040-LOC_Os09g08670.1	AT3G24040.1	LOC_Os09g08670.1		vacu	nucl
AT3G24130-LOC_Os07g36750.1	AT3G24130.1	LOC_Os07g36750.1		vacu	plas
AT3G24290-LOC_Os05g27930.3	AT3G24290.1	LOC_Os05g27930.3		plas	mito
AT3G24730-LOC_Os01g47430.1	AT3G24730.1	LOC_Os01g47430.1		cyto	chlo
AT3G24830-LOC_Os05g27930.1	AT3G24830.1	LOC_Os05g27930.1		cyto	nucl
AT3G24830-LOC_Os05g15270.1	AT3G24830.1	LOC_Os05g15270.1		cyto	cyto
AT3G25013-LOC_Os06g22380.3	AT3G25013.1	LOC_Os06g22380.3		chlo	chlo
AT3G25180-LOC_Os05g30250.2	AT3G25180.1	LOC_Os05g30250.2		vacu	E.R.
AT3G25220-LOC_Os07g29640.1	AT3G25220.1	LOC_Os07g29640.1		extr	chlo
AT3G25220-LOC_Os02g17330.1	AT3G25220.1	LOC_Os02g17330.1		extr	chlo
AT3G25280-LOC_Os03g10540.1	AT3G25280.1	LOC_Os03g10540.1		plas	nucl
AT3G25280-LOC_Os01g36270.1	AT3G25280.1	LOC_Os01g36270.1		plas	mito
AT3G25520-LOC_Os06g51084.7	AT3G25520.1	LOC_Os06g51084.7		mito	cyto
AT3G25520-LOC_Os06g13860.1	AT3G25520.1	LOC_Os06g13860.1		mito	nucl
AT3G25520-LOC_Os05g49180.1	AT3G25520.1	LOC_Os05g49180.1		mito	nucl
AT3G25520-LOC_Os10g41720.1	AT3G25520.1	LOC_Os10g41720.1		mito	chlo
AT3G26280-LOC_Os03g55734.1	AT3G26280.1	LOC_Os03g55734.1		vacu	extr
AT3G26420-LOC_Os04g57350.1	AT3G26420.1	LOC_Os04g57350.1		nucl	cyto
AT3G26520-LOC_Os09g25730.1	AT3G26520.1	LOC_Os09g25730.1		plas	cyto
AT3G26520-LOC_Os05g49180.1	AT3G26520.1	LOC_Os05g49180.1		plas	nucl
AT3G26520-LOC_Os03g39050.1	AT3G26520.1	LOC_Os03g39050.1		plas	nucl
AT3G26520-LOC_Os02g27000.1	AT3G26520.1	LOC_Os02g27000.1		plas	nucl
AT3G26520-LOC_Os01g59850.1	AT3G26520.1	LOC_Os01g59850.1		plas	nucl
AT3G26650-LOC_Os07g48630.1	AT3G26650.1	LOC_Os07g48630.1		cyto	nucl
AT3G26650-LOC_Os07g09740.1	AT3G26650.1	LOC_Os07g09740.1		cyto	nucl
AT3G26740-LOC_Os09g33810.4	AT3G26740.1	LOC_Os09g33810.4		chlo	nucl
AT3G26740-LOC_Os03g46860.1	AT3G26740.1	LOC_Os03g46860.1		chlo	nucl
AT3G26740-LOC_Os03g37130.1	AT3G26740.1	LOC_Os03g37130.1		chlo	chlo
AT3G26740-LOC_Os03g31044.2	AT3G26740.1	LOC_Os03g31044.2		chlo	cyto
AT3G26740-LOC_Os03g08470.3	AT3G26740.1	LOC_Os03g08470.3		chlo	chlo
AT3G26740-LOC_Os02g54160.1	AT3G26740.1	LOC_Os02g54160.1		chlo	nucl
AT3G26740-LOC_Os01g01340.2	AT3G26740.1	LOC_Os01g01340.2		chlo	chlo
AT3G26820-LOC_Os03g08470.3	AT3G26820.1	LOC_Os03g08470.3		chlo	chlo
AT3G27100-LOC_Os06g17440.1	AT3G27100.1	LOC_Os06g17440.1		cyto	chlo
AT3G27100-LOC_Os02g10720.1	AT3G27100.1	LOC_Os02g10720.1		cyto	chlo
AT3G27100-LOC_Os11g35090.1	AT3G27100.1	LOC_Os11g35090.1		cyto	chlo
AT3G27100-LOC_Os05g35170.2	AT3G27100.1	LOC_Os05g35170.2		cyto	nucl
AT3G27100-LOC_Os04g31400.1	AT3G27100.1	LOC_Os04g31400.1		cyto	chlo
AT3G27100-LOC_Os02g54160.1	AT3G27100.1	LOC_Os02g54160.1		cyto	nucl
AT3G27150-LOC_Os09g36760.1	AT3G27150.1	LOC_Os09g36760.1		cyto	nucl
AT3G27170-LOC_Os01g47430.1	AT3G27170.1	LOC_Os01g47430.1		plas	chlo
AT3G27240-LOC_Os07g28460.2	AT3G27240.1	LOC_Os07g28460.2		mito	cyto
AT3G27240-LOC_Os07g27760.1	AT3G27240.1	LOC_Os07g27760.1		mito	nucl
AT3G27240-LOC_Os07g09020.1	AT3G27240.1	LOC_Os07g09020.1		mito	cyto
AT3G27240-LOC_Os03g20580.1	AT3G27240.1	LOC_Os03g20580.1		mito	nucl
AT3G27240-LOC_Os03g03860.3	AT3G27240.1	LOC_Os03g03860.3		mito	nucl
AT3G27430-LOC_Os06g09390.1	AT3G27430.1	LOC_Os06g09390.1		cyto	nucl
AT3G27430-LOC_Os03g60400.1	AT3G27430.1	LOC_Os03g60400.1		cyto	cyto
AT3G27430-LOC_Os09g08670.1	AT3G27430.1	LOC_Os09g08670.1		cyto	nucl
AT3G27430-LOC_Os07g42395.1	AT3G27430.1	LOC_Os07g42395.1		cyto	mito
AT3G27430-LOC_Os06g02510.5	AT3G27430.1	LOC_Os06g02510.5		cyto	chlo
AT3G27430-LOC_Os03g10540.2	AT3G27430.1	LOC_Os03g10540.2		cyto	mito
AT3G27430-LOC_Os02g48360.1	AT3G27430.1	LOC_Os02g48360.1		cyto	cyto
AT3G27430-LOC_Os01g56800.3	AT3G27430.1	LOC_Os01g56800.3		cyto	nucl
AT3G27500-LOC_Os09g26420.5	AT3G27500.1	LOC_Os09g26420.5		nucl	chlo
AT3G27690-LOC_Os12g40520.1	AT3G27690.1	LOC_Os12g40520.1		chlo	nucl
AT3G27690-LOC_Os06g48950.1	AT3G27690.1	LOC_Os06g48950.1		chlo	nucl
AT3G27690-LOC_Os07g09830.1	AT3G27690.1	LOC_Os07g09830.1		chlo	nucl
AT3G27690-LOC_Os03g10540.2	AT3G27690.1	LOC_Os03g10540.2		chlo	mito
AT3G27690-LOC_Os02g28850.1	AT3G27690.1	LOC_Os02g28850.1		chlo	nucl
AT3G27690-LOC_Os01g47430.1	AT3G27690.1	LOC_Os01g47430.1		chlo	chlo
AT3G27840-LOC_Os11g18880.3	AT3G27840.1	LOC_Os11g18880.3		chlo	nucl
AT3G27840-LOC_Os03g10540.2	AT3G27840.1	LOC_Os03g10540.2		chlo	mito
AT3G27850-LOC_Os02g54160.1	AT3G27850.1	LOC_Os02g54160.1		chlo	nucl
AT3G28040-LOC_Os01g15640.1	AT3G28040.1	LOC_Os01g15640.1		plas	cyto
AT3G28150-LOC_Os12g38870.2	AT3G28150.1	LOC_Os12g38870.2		cyto	nucl
AT3G28150-LOC_Os08g38890.1	AT3G28150.1	LOC_Os08g38890.1		cyto	golg
AT3G28150-LOC_Os01g13690.2	AT3G28150.1	LOC_Os01g13690.2		cyto	cyto
AT3G28715-LOC_Os02g18840.1	AT3G28715.1	LOC_Os02g18840.1		cyto	cyto
AT3G28730-LOC_Os10g33460.1	AT3G28730.1	LOC_Os10g33460.1		nucl	plas
AT3G28922-LOC_Os09g32948.1	AT3G28922.1	LOC_Os09g32948.1		chlo	nucl
AT3G29000-LOC_Os10g08280.1	AT3G29000.1	LOC_Os10g08280.1		chlo	cyto
AT3G29160-LOC_Os01g47430.1	AT3G29160.1	LOC_Os01g47430.1		cyto	chlo
AT3G29270-LOC_Os02g39190.1	AT3G29270.1	LOC_Os02g39190.1		nucl	cyto
AT3G29770-LOC_Os07g49230.3	AT3G29770.1	LOC_Os07g49230.3		chlo	nucl
AT3G30180-LOC_Os07g06860.1	AT3G30180.1	LOC_Os07g06860.1		chlo	cyto
AT3G30290-LOC_Os02g20690.1	AT3G30290.1	LOC_Os02g20690.1		cyto	nucl
AT3G30530-LOC_Os03g62860.1	AT3G30530.1	LOC_Os03g62860.1		nucl	chlo
AT3G30540-LOC_Os03g06570.1	AT3G30540.1	LOC_Os03g06570.1		extr	nucl
AT3G31402-LOC_Os08g33760.1	AT3G31402.1	LOC_Os08g33760.1		cyto	nucl
AT3G31402-LOC_Os12g38870.2	AT3G31402.1	LOC_Os12g38870.2		cyto	nucl
AT3G31402-LOC_Os07g27330.1	AT3G31402.1	LOC_Os07g27330.1		cyto	nucl
AT3G31402-LOC_Os05g27930.3	AT3G31402.1	LOC_Os05g27930.3		cyto	mito
AT3G31402-LOC_Os05g27930.1	AT3G31402.1	LOC_Os05g27930.1		cyto	nucl
AT3G31402-LOC_Os03g08460.1	AT3G31402.1	LOC_Os03g08460.1		cyto	nucl
AT3G31402-LOC_Os02g39190.1	AT3G31402.1	LOC_Os02g39190.1		cyto	cyto
AT3G31402-LOC_Os01g59850.1	AT3G31402.1	LOC_Os01g59850.1		cyto	nucl
AT3G42860-LOC_Os12g21960.1	AT3G42860.1	LOC_Os12g21960.1		nucl	cyto_nucl
AT3G43540-LOC_Os11g06910.3	AT3G43540.1	LOC_Os11g06910.3		chlo	chlo
AT3G43970-LOC_Os02g54160.1	AT3G43970.1	LOC_Os02g54160.1		chlo	nucl
AT3G44010-LOC_Os02g39190.1	AT3G44010.1	LOC_Os02g39190.1		nucl	cyto
AT3G44485-LOC_Os09g23740.1	AT3G44485.1	LOC_Os09g23740.1		nucl	nucl
AT3G44620-LOC_Os02g18280.1	AT3G44620.1	LOC_Os02g18280.1		chlo	cyto
AT3G44680-LOC_Os12g38870.2	AT3G44680.1	LOC_Os12g38870.2		cyto	nucl
AT3G44680-LOC_Os09g29370.1	AT3G44680.1	LOC_Os09g29370.1		cyto	chlo
AT3G44680-LOC_Os07g08460.2	AT3G44680.1	LOC_Os07g08460.2		cyto	chlo
AT3G44680-LOC_Os06g02510.5	AT3G44680.1	LOC_Os06g02510.5		cyto	chlo
AT3G44680-LOC_Os05g27930.3	AT3G44680.1	LOC_Os05g27930.3		cyto	mito
AT3G44680-LOC_Os04g57350.1	AT3G44680.1	LOC_Os04g57350.1		cyto	cyto
AT3G44680-LOC_Os03g20720.1	AT3G44680.1	LOC_Os03g20720.1		cyto	nucl
AT3G44680-LOC_Os02g39190.1	AT3G44680.1	LOC_Os02g39190.1		cyto	cyto
AT3G45100-LOC_Os12g01190.2	AT3G45100.1	LOC_Os12g01190.2		cyto	nucl
AT3G45180-LOC_Os11g05130.2	AT3G45180.1	LOC_Os11g05130.2		cyto	nucl
AT3G45320-LOC_Os10g42650.1	AT3G45320.1	LOC_Os10g42650.1		extr	chlo
AT3G45440-LOC_Os04g39540.1	AT3G45440.1	LOC_Os04g39540.1		E.R.	golg
AT3G45780-LOC_Os09g29750.1	AT3G45780.1	LOC_Os09g29750.1		cyto	nucl
AT3G46360-LOC_Os10g34390.1	AT3G46360.1	LOC_Os10g34390.1		plas	vacu
AT3G46360-LOC_Os09g06400.1	AT3G46360.1	LOC_Os09g06400.1		plas	cyto
AT3G46360-LOC_Os02g51670.1	AT3G46360.1	LOC_Os02g51670.1		plas	nucl
AT3G46780-LOC_Os02g10060.1	AT3G46780.1	LOC_Os02g10060.1		chlo	E.R.
AT3G46780-LOC_Os01g54930.1	AT3G46780.1	LOC_Os01g54930.1		chlo	nucl
AT3G46790-LOC_Os05g27930.3	AT3G46790.1	LOC_Os05g27930.3		chlo	mito
AT3G47060-LOC_Os03g20720.1	AT3G47060.1	LOC_Os03g20720.1		plas	nucl
AT3G47220-LOC_Os12g16880.1	AT3G47220.1	LOC_Os12g16880.1		cyto	chlo
AT3G47340-LOC_Os02g33000.1	AT3G47340.1	LOC_Os02g33000.1		cysk	plas
AT3G47350-LOC_Os04g47560.1	AT3G47350.1	LOC_Os04g47560.1		chlo	chlo
AT3G47470-LOC_Os11g02190.1	AT3G47470.1	LOC_Os11g02190.1		mito	plas
AT3G47470-LOC_Os10g42650.1	AT3G47470.1	LOC_Os10g42650.1		mito	chlo
AT3G47470-LOC_Os08g37904.6	AT3G47470.1	LOC_Os08g37904.6		mito	nucl
AT3G47470-LOC_Os07g49230.3	AT3G47470.1	LOC_Os07g49230.3		mito	nucl
AT3G47470-LOC_Os06g41590.3	AT3G47470.1	LOC_Os06g41590.3		mito	plas
AT3G47470-LOC_Os05g43950.1	AT3G47470.1	LOC_Os05g43950.1		mito	nucl
AT3G47470-LOC_Os05g05710.1	AT3G47470.1	LOC_Os05g05710.1		mito	nucl
AT3G47470-LOC_Os03g40550.1	AT3G47470.1	LOC_Os03g40550.1		mito	chlo
AT3G47470-LOC_Os02g54160.1	AT3G47470.1	LOC_Os02g54160.1		mito	nucl
AT3G47470-LOC_Os02g53120.1	AT3G47470.1	LOC_Os02g53120.1		mito	cyto
AT3G47470-LOC_Os02g18280.1	AT3G47470.1	LOC_Os02g18280.1		mito	cyto
AT3G47470-LOC_Os01g59850.1	AT3G47470.1	LOC_Os01g59850.1		mito	nucl
AT3G47470-LOC_Os01g47430.2	AT3G47470.1	LOC_Os01g47430.2		mito	nucl
AT3G47540-LOC_Os01g54930.1	AT3G47540.1	LOC_Os01g54930.1		extr	nucl
AT3G47540-LOC_Os01g16540.1	AT3G47540.1	LOC_Os01g16540.1		extr	chlo
AT3G47580-LOC_Os06g02510.5	AT3G47580.1	LOC_Os06g02510.5		chlo	chlo
AT3G47650-LOC_Os06g15360.4	AT3G47650.1	LOC_Os06g15360.4		chlo	chlo
AT3G47836-LOC_Os03g14370.1	AT3G47836.1	LOC_Os03g14370.1		extr	chlo
AT3G48460-LOC_Os08g37920.1	AT3G48460.1	LOC_Os08g37920.1		chlo	nucl
AT3G48560-LOC_Os01g15640.1	AT3G48560.1	LOC_Os01g15640.1		chlo	cyto
AT3G48580-LOC_Os10g42650.1	AT3G48580.1	LOC_Os10g42650.1		cyto	chlo
AT3G48580-LOC_Os08g26840.1	AT3G48580.1	LOC_Os08g26840.1		cyto	E.R.
AT3G48580-LOC_Os06g45920.1	AT3G48580.1	LOC_Os06g45920.1		cyto	chlo
AT3G48780-LOC_Os08g37904.4	AT3G48780.1	LOC_Os08g37904.4		chlo	nucl
AT3G48950-LOC_Os06g45310.1	AT3G48950.1	LOC_Os06g45310.1		extr	nucl
AT3G49010-LOC_Os12g36500.1	AT3G49010.1	LOC_Os12g36500.1		cyto	nucl
AT3G49010-LOC_Os11g29710.1	AT3G49010.1	LOC_Os11g29710.1		cyto	chlo
AT3G49010-LOC_Os09g29750.1	AT3G49010.1	LOC_Os09g29750.1		cyto	nucl
AT3G49010-LOC_Os09g29370.1	AT3G49010.1	LOC_Os09g29370.1		cyto	chlo
AT3G49010-LOC_Os08g06560.1	AT3G49010.1	LOC_Os08g06560.1		cyto	cyto
AT3G49400-LOC_Os03g31044.2	AT3G49400.1	LOC_Os03g31044.2		nucl	cyto
AT3G49460-LOC_Os04g57350.1	AT3G49460.1	LOC_Os04g57350.1		cyto	cyto
AT3G49460-LOC_Os03g12550.1	AT3G49460.1	LOC_Os03g12550.1		cyto	nucl
AT3G49460-LOC_Os03g08470.3	AT3G49460.1	LOC_Os03g08470.3		cyto	chlo
AT3G49470-LOC_Os09g29370.1	AT3G49470.1	LOC_Os09g29370.1		cyto	chlo
AT3G49580-LOC_Os04g51792.1	AT3G49580.1	LOC_Os04g51792.1		chlo	chlo
AT3G49870-LOC_Os05g49180.1	AT3G49870.1	LOC_Os05g49180.1		nucl	nucl
AT3G49970-LOC_Os03g39100.1	AT3G49970.1	LOC_Os03g39100.1		nucl	cyto
AT3G50210-LOC_Os05g05710.1	AT3G50210.1	LOC_Os05g05710.1		cyto	nucl
AT3G50240-LOC_Os12g27140.1	AT3G50240.1	LOC_Os12g27140.1		chlo	chlo
AT3G50340-LOC_Os04g07280.1	AT3G50340.1	LOC_Os04g07280.1		nucl	chlo
AT3G50380-LOC_Os03g04990.1	AT3G50380.1	LOC_Os03g04990.1		plas	nucl
AT3G50470-LOC_Os08g37920.1	AT3G50470.1	LOC_Os08g37920.1		nucl	nucl
AT3G50480-LOC_Os02g50630.1	AT3G50480.1	LOC_Os02g50630.1		cyto	chlo
AT3G50660-LOC_Os10g42650.1	AT3G50660.1	LOC_Os10g42650.1		plas	chlo
AT3G50790-LOC_Os09g39420.1	AT3G50790.1	LOC_Os09g39420.1		chlo	nucl
AT3G50790-LOC_Os03g39100.1	AT3G50790.1	LOC_Os03g39100.1		chlo	cyto
AT3G50790-LOC_Os03g03860.3	AT3G50790.1	LOC_Os03g03860.3		chlo	nucl
AT3G50790-LOC_Os03g01240.1	AT3G50790.1	LOC_Os03g01240.1		chlo	nucl
AT3G50808-LOC_Os10g39620.1	AT3G50808.1	LOC_Os10g39620.1		nucl	nucl
AT3G50820-LOC_Os12g36590.1	AT3G50820.1	LOC_Os12g36590.1		chlo	plas
AT3G50820-LOC_Os08g37904.4	AT3G50820.1	LOC_Os08g37904.4		chlo	nucl
AT3G50820-LOC_Os07g29640.1	AT3G50820.1	LOC_Os07g29640.1		chlo	chlo
AT3G50820-LOC_Os05g33860.1	AT3G50820.1	LOC_Os05g33860.1		chlo	extr
AT3G50820-LOC_Os03g63770.3	AT3G50820.1	LOC_Os03g63770.3		chlo	nucl
AT3G50820-LOC_Os03g39050.1	AT3G50820.1	LOC_Os03g39050.1		chlo	nucl
AT3G50820-LOC_Os02g54160.1	AT3G50820.1	LOC_Os02g54160.1		chlo	nucl
AT3G51190-LOC_Os03g10540.2	AT3G51190.1	LOC_Os03g10540.2		cyto	mito
AT3G51330-LOC_Os10g35200.1	AT3G51330.1	LOC_Os10g35200.1		plas	cyto
AT3G51600-LOC_Os01g66280.1	AT3G51600.1	LOC_Os01g66280.1		extr	chlo
AT3G51630-LOC_Os12g02589.1	AT3G51630.1	LOC_Os12g02589.1		cyto	plas
AT3G51630-LOC_Os11g05130.1	AT3G51630.1	LOC_Os11g05130.1		cyto	nucl
AT3G51680-LOC_Os10g42650.1	AT3G51680.1	LOC_Os10g42650.1		cyto	chlo
AT3G51860-LOC_Os01g59850.1	AT3G51860.1	LOC_Os01g59850.1		vacu	nucl
AT3G51880-LOC_Os09g29370.1	AT3G51880.1	LOC_Os09g29370.1		nucl	chlo
AT3G52240-LOC_Os01g15640.1	AT3G52240.1	LOC_Os01g15640.1		nucl	cyto
AT3G52520-LOC_Os06g39590.1	AT3G52520.1	LOC_Os06g39590.1		chlo	nucl
AT3G52520-LOC_Os03g20720.1	AT3G52520.1	LOC_Os03g20720.1		chlo	nucl
AT3G52540-LOC_Os02g39190.1	AT3G52540.1	LOC_Os02g39190.1		mito	cyto
AT3G52560-LOC_Os01g21350.1	AT3G52560.1	LOC_Os01g21350.1		cyto	chlo
AT3G52560-LOC_Os07g09830.1	AT3G52560.1	LOC_Os07g09830.1		cyto	nucl
AT3G52990-LOC_Os09g29750.1	AT3G52990.1	LOC_Os09g29750.1		cyto	nucl
AT3G53020-LOC_Os08g06560.1	AT3G53020.1	LOC_Os08g06560.1		cyto	cyto
AT3G53020-LOC_Os01g47430.2	AT3G53020.1	LOC_Os01g47430.2		cyto	nucl
AT3G53330-LOC_Os02g13360.1	AT3G53330.1	LOC_Os02g13360.1		chlo	chlo
AT3G53390-LOC_Os06g45140.2	AT3G53390.1	LOC_Os06g45140.2		nucl	nucl
AT3G53540-LOC_Os02g39190.1	AT3G53540.1	LOC_Os02g39190.1		cyto	cyto
AT3G53910-LOC_Os11g38990.3	AT3G53910.1	LOC_Os11g38990.3		cyto	chlo
AT3G54210-LOC_Os12g05630.1	AT3G54210.1	LOC_Os12g05630.1		chlo	chlo
AT3G54210-LOC_Os11g05130.1	AT3G54210.1	LOC_Os11g05130.1		chlo	nucl
AT3G54210-LOC_Os09g29970.1	AT3G54210.1	LOC_Os09g29970.1		chlo	chlo
AT3G54210-LOC_Os09g29370.1	AT3G54210.1	LOC_Os09g29370.1		chlo	chlo
AT3G54210-LOC_Os06g21110.1	AT3G54210.1	LOC_Os06g21110.1		chlo	extr
AT3G54210-LOC_Os03g39100.1	AT3G54210.1	LOC_Os03g39100.1		chlo	cyto
AT3G54210-LOC_Os02g39190.1	AT3G54210.1	LOC_Os02g39190.1		chlo	cyto
AT3G54210-LOC_Os02g22160.1	AT3G54210.1	LOC_Os02g22160.1		chlo	plas
AT3G54300-LOC_Os07g38220.1	AT3G54300.1	LOC_Os07g38220.1		cyto	cyto
AT3G54300-LOC_Os06g02510.5	AT3G54300.1	LOC_Os06g02510.5		cyto	chlo
AT3G54300-LOC_Os03g33300.1	AT3G54300.1	LOC_Os03g33300.1		cyto	cyto
AT3G54380-LOC_Os11g12020.1	AT3G54380.1	LOC_Os11g12020.1		mito	extr
AT3G54510-LOC_Os05g50480.1	AT3G54510.1	LOC_Os05g50480.1		plas	nucl
AT3G54510-LOC_Os03g20720.1	AT3G54510.1	LOC_Os03g20720.1		plas	nucl
AT3G54600-LOC_Os11g36340.1	AT3G54600.1	LOC_Os11g36340.1		cyto	nucl
AT3G54750-LOC_Os12g14350.1	AT3G54750.1	LOC_Os12g14350.1		nucl	chlo
AT3G54750-LOC_Os07g13280.1	AT3G54750.1	LOC_Os07g13280.1		nucl	nucl
AT3G54750-LOC_Os04g49780.1	AT3G54750.1	LOC_Os04g49780.1		nucl	chlo
AT3G54750-LOC_Os02g04810.1	AT3G54750.1	LOC_Os02g04810.1		nucl	chlo
AT3G54890-LOC_Os12g39880.1	AT3G54890.1	LOC_Os12g39880.1		vacu	cysk
AT3G54890-LOC_Os11g02300.2	AT3G54890.1	LOC_Os11g02300.2		vacu	nucl
AT3G54890-LOC_Os10g42650.1	AT3G54890.1	LOC_Os10g42650.1		vacu	chlo
AT3G54890-LOC_Os10g04640.1	AT3G54890.1	LOC_Os10g04640.1		vacu	chlo
AT3G54890-LOC_Os09g29750.1	AT3G54890.1	LOC_Os09g29750.1		vacu	nucl
AT3G54890-LOC_Os09g29370.1	AT3G54890.1	LOC_Os09g29370.1		vacu	chlo
AT3G54890-LOC_Os09g27040.1	AT3G54890.1	LOC_Os09g27040.1		vacu	plas
AT3G54890-LOC_Os09g26420.5	AT3G54890.1	LOC_Os09g26420.5		vacu	chlo
AT3G54890-LOC_Os08g37920.1	AT3G54890.1	LOC_Os08g37920.1		vacu	nucl
AT3G54890-LOC_Os07g07860.1	AT3G54890.1	LOC_Os07g07860.1		vacu	extr
AT3G54890-LOC_Os04g52290.1	AT3G54890.1	LOC_Os04g52290.1		vacu	chlo
AT3G54890-LOC_Os03g39100.1	AT3G54890.1	LOC_Os03g39100.1		vacu	cyto
AT3G54890-LOC_Os03g16334.1	AT3G54890.1	LOC_Os03g16334.1		vacu	E.R.
AT3G54890-LOC_Os03g10540.2	AT3G54890.1	LOC_Os03g10540.2		vacu	mito
AT3G54890-LOC_Os03g08430.1	AT3G54890.1	LOC_Os03g08430.1		vacu	nucl
AT3G54890-LOC_Os02g57140.1	AT3G54890.1	LOC_Os02g57140.1		vacu	nucl
AT3G54890-LOC_Os02g54330.1	AT3G54890.1	LOC_Os02g54330.1		vacu	cysk
AT3G54890-LOC_Os02g14980.2	AT3G54890.1	LOC_Os02g14980.2		vacu	plas
AT3G54890-LOC_Os01g12080.1	AT3G54890.1	LOC_Os01g12080.1		vacu	nucl
AT3G54890-LOC_Os08g29240.1	AT3G54890.1	LOC_Os08g29240.1		vacu	cyto
AT3G54890-LOC_Os06g38960.2	AT3G54890.1	LOC_Os06g38960.2		vacu	nucl
AT3G54890-LOC_Os06g09390.1	AT3G54890.1	LOC_Os06g09390.1		vacu	nucl
AT3G54890-LOC_Os02g54160.1	AT3G54890.1	LOC_Os02g54160.1		vacu	nucl
AT3G54890-LOC_Os02g41800.2	AT3G54890.1	LOC_Os02g41800.2		vacu	nucl
AT3G54890-LOC_Os02g09340.1	AT3G54890.1	LOC_Os02g09340.1		vacu	chlo
AT3G54890-LOC_Os01g10610.1	AT3G54890.1	LOC_Os01g10610.1		vacu	nucl
AT3G54890-LOC_Os12g06330.1	AT3G54890.1	LOC_Os12g06330.1		vacu	nucl
AT3G54890-LOC_Os10g07060.1	AT3G54890.1	LOC_Os10g07060.1		vacu	chlo
AT3G54890-LOC_Os07g27330.1	AT3G54890.1	LOC_Os07g27330.1		vacu	nucl
AT3G54890-LOC_Os07g11280.1	AT3G54890.1	LOC_Os07g11280.1		vacu	nucl
AT3G54890-LOC_Os03g46860.1	AT3G54890.1	LOC_Os03g46860.1		vacu	nucl
AT3G54890-LOC_Os02g17190.1	AT3G54890.1	LOC_Os02g17190.1		vacu	nucl
AT3G54890-LOC_Os12g43664.1	AT3G54890.1	LOC_Os12g43664.1		vacu	cyto
AT3G54890-LOC_Os12g38870.2	AT3G54890.1	LOC_Os12g38870.2		vacu	nucl
AT3G54890-LOC_Os12g36900.1	AT3G54890.1	LOC_Os12g36900.1		vacu	chlo
AT3G54890-LOC_Os11g44540.1	AT3G54890.1	LOC_Os11g44540.1		vacu	nucl
AT3G54890-LOC_Os11g29710.1	AT3G54890.1	LOC_Os11g29710.1		vacu	chlo
AT3G54890-LOC_Os11g05340.1	AT3G54890.1	LOC_Os11g05340.1		vacu	pero
AT3G54890-LOC_Os10g41300.1	AT3G54890.1	LOC_Os10g41300.1		vacu	cyto
AT3G54890-LOC_Os10g40680.1	AT3G54890.1	LOC_Os10g40680.1		vacu	extr
AT3G54890-LOC_Os09g08550.1	AT3G54890.1	LOC_Os09g08550.1		vacu	nucl
AT3G54890-LOC_Os08g22370.1	AT3G54890.1	LOC_Os08g22370.1		vacu	mito
AT3G54890-LOC_Os08g17770.1	AT3G54890.1	LOC_Os08g17770.1		vacu	chlo
AT3G54890-LOC_Os08g06560.1	AT3G54890.1	LOC_Os08g06560.1		vacu	cyto
AT3G54890-LOC_Os08g02850.1	AT3G54890.1	LOC_Os08g02850.1		vacu	mito
AT3G54890-LOC_Os07g48780.2	AT3G54890.1	LOC_Os07g48780.2		vacu	cyto
AT3G54890-LOC_Os07g29640.1	AT3G54890.1	LOC_Os07g29640.1		vacu	chlo
AT3G54890-LOC_Os07g27760.1	AT3G54890.1	LOC_Os07g27760.1		vacu	nucl
AT3G54890-LOC_Os07g14420.1	AT3G54890.1	LOC_Os07g14420.1		vacu	chlo
AT3G54890-LOC_Os06g13680.1	AT3G54890.1	LOC_Os06g13680.1		vacu	cyto
AT3G54890-LOC_Os06g02510.5	AT3G54890.1	LOC_Os06g02510.5		vacu	chlo
AT3G54890-LOC_Os06g02510.4	AT3G54890.1	LOC_Os06g02510.4		vacu	chlo
AT3G54890-LOC_Os05g25290.1	AT3G54890.1	LOC_Os05g25290.1		vacu	cyto
AT3G54890-LOC_Os04g57350.1	AT3G54890.1	LOC_Os04g57350.1		vacu	cyto
AT3G54890-LOC_Os04g54840.1	AT3G54890.1	LOC_Os04g54840.1		vacu	nucl
AT3G54890-LOC_Os04g35170.1	AT3G54890.1	LOC_Os04g35170.1		vacu	nucl
AT3G54890-LOC_Os04g07280.1	AT3G54890.1	LOC_Os04g07280.1		vacu	chlo
AT3G54890-LOC_Os03g62400.1	AT3G54890.1	LOC_Os03g62400.1		vacu	chlo
AT3G54890-LOC_Os03g31044.2	AT3G54890.1	LOC_Os03g31044.2		vacu	cyto
AT3G54890-LOC_Os03g14370.1	AT3G54890.1	LOC_Os03g14370.1		vacu	chlo
AT3G54890-LOC_Os03g08470.3	AT3G54890.1	LOC_Os03g08470.3		vacu	chlo
AT3G54890-LOC_Os02g58550.1	AT3G54890.1	LOC_Os02g58550.1		vacu	mito
AT3G54890-LOC_Os02g47410.1	AT3G54890.1	LOC_Os02g47410.1		vacu	nucl
AT3G54890-LOC_Os02g39190.1	AT3G54890.1	LOC_Os02g39190.1		vacu	cyto
AT3G54890-LOC_Os02g32590.2	AT3G54890.1	LOC_Os02g32590.2		vacu	nucl
AT3G54890-LOC_Os02g18840.1	AT3G54890.1	LOC_Os02g18840.1		vacu	cyto
AT3G54890-LOC_Os02g10060.1	AT3G54890.1	LOC_Os02g10060.1		vacu	E.R.
AT3G54890-LOC_Os01g56800.3	AT3G54890.1	LOC_Os01g56800.3		vacu	nucl
AT3G54890-LOC_Os01g54930.1	AT3G54890.1	LOC_Os01g54930.1		vacu	nucl
AT3G54890-LOC_Os01g47430.1	AT3G54890.1	LOC_Os01g47430.1		vacu	chlo
AT3G54890-LOC_Os01g27160.1	AT3G54890.1	LOC_Os01g27160.1		vacu	chlo
AT3G54890-LOC_Os01g18240.1	AT3G54890.1	LOC_Os01g18240.1		vacu	nucl
AT3G54890-LOC_Os01g16540.1	AT3G54890.1	LOC_Os01g16540.1		vacu	chlo
AT3G55040-LOC_Os03g20720.1	AT3G55040.1	LOC_Os03g20720.1		chlo	nucl
AT3G55060-LOC_Os05g33260.2	AT3G55060.1	LOC_Os05g33260.2		nucl	cyto
AT3G55120-LOC_Os04g35170.1	AT3G55120.1	LOC_Os04g35170.1		chlo	nucl
AT3G55210-LOC_Os09g01900.1	AT3G55210.1	LOC_Os09g01900.1		cyto	nucl
AT3G55470-LOC_Os03g30640.1	AT3G55470.1	LOC_Os03g30640.1		nucl	cyto
AT3G55560-LOC_Os02g39190.1	AT3G55560.1	LOC_Os02g39190.1		chlo	cyto
AT3G55800-LOC_Os03g01580.2	AT3G55800.1	LOC_Os03g01580.2		chlo	mito
AT3G56000-LOC_Os09g29750.1	AT3G56000.1	LOC_Os09g29750.1		plas	nucl
AT3G56000-LOC_Os05g27930.3	AT3G56000.1	LOC_Os05g27930.3		plas	mito
AT3G56240-LOC_Os08g21380.1	AT3G56240.1	LOC_Os08g21380.1		chlo	nucl
AT3G56490-LOC_Os05g48950.2	AT3G56490.1	LOC_Os05g48950.2		chlo	chlo
AT3G56540-LOC_Os05g50480.1	AT3G56540.1	LOC_Os05g50480.1		chlo	nucl
AT3G56570-LOC_Os05g48220.2	AT3G56570.1	LOC_Os05g48220.2		nucl	cyto
AT3G56650-LOC_Os12g38180.1	AT3G56650.1	LOC_Os12g38180.1		chlo	chlo
AT3G56910-LOC_Os03g47920.1	AT3G56910.1	LOC_Os03g47920.1		chlo	chlo
AT3G57010-LOC_Os07g14850.1	AT3G57010.1	LOC_Os07g14850.1		extr	plas
AT3G57340-LOC_Os11g05130.1	AT3G57340.1	LOC_Os11g05130.1		E.R.	nucl
AT3G57340-LOC_Os02g05030.1	AT3G57340.1	LOC_Os02g05030.1		E.R.	pero
AT3G57520-LOC_Os04g57350.1	AT3G57520.1	LOC_Os04g57350.1		chlo	cyto
AT3G57520-LOC_Os04g55970.2	AT3G57520.1	LOC_Os04g55970.2		chlo	nucl
AT3G57870-LOC_Os02g54160.1	AT3G57870.1	LOC_Os02g54160.1		nucl	nucl
AT3G58430-LOC_Os02g06870.1	AT3G58430.1	LOC_Os02g06870.1		nucl	chlo
AT3G58585-LOC_Os01g39134.2	AT3G58585.1	LOC_Os01g39134.2		cyto_nucl	chlo
AT3G58700-LOC_Os08g33760.1	AT3G58700.1	LOC_Os08g33760.1		cyto	nucl
AT3G58830-LOC_Os01g67770.1	AT3G58830.1	LOC_Os01g67770.1		chlo	nucl
AT3G59350-LOC_Os03g08430.1	AT3G59350.1	LOC_Os03g08430.1		cyto	nucl
AT3G59680-LOC_Os11g18140.1	AT3G59680.1	LOC_Os11g18140.1		nucl	extr
AT3G59700-LOC_Os02g39190.1	AT3G59700.1	LOC_Os02g39190.1		vacu	cyto
AT3G59760-LOC_Os11g02190.1	AT3G59760.1	LOC_Os11g02190.1		chlo	plas
AT3G59760-LOC_Os09g29750.1	AT3G59760.1	LOC_Os09g29750.1		chlo	nucl
AT3G59760-LOC_Os07g22420.1	AT3G59760.1	LOC_Os07g22420.1		chlo	chlo
AT3G59760-LOC_Os06g21780.1	AT3G59760.1	LOC_Os06g21780.1		chlo	nucl
AT3G59760-LOC_Os03g08470.3	AT3G59760.1	LOC_Os03g08470.3		chlo	chlo
AT3G59770-LOC_Os09g19400.1	AT3G59770.1	LOC_Os09g19400.1		plas	cysk
AT3G59820-LOC_Os10g31970.1	AT3G59820.1	LOC_Os10g31970.1		chlo	nucl
AT3G60240-LOC_Os06g09390.1	AT3G60240.2	LOC_Os06g09390.1		nucl	nucl
AT3G60320-LOC_Os04g52290.1	AT3G60320.1	LOC_Os04g52290.1		nucl	chlo
AT3G60570-LOC_Os11g47520.1	AT3G60570.1	LOC_Os11g47520.1		extr	extr
AT3G60770-LOC_Os06g24840.1	AT3G60770.1	LOC_Os06g24840.1		cyto	nucl
AT3G61430-LOC_Os05g49180.1	AT3G61430.1	LOC_Os05g49180.1		plas	nucl
AT3G61440-LOC_Os12g38870.2	AT3G61440.1	LOC_Os12g38870.2		chlo	nucl
[truncated: 5,818 more rows]
