# Supplementary material for: Interspecies rice versus Arabidopsis thaliana protein–protein interactome profiling by touch‐down overlapping PCR coupled with HiFi long‐read sequencing
Source: J Integr Plant Biol. 2025 Dec 4;68(2):294–6. doi: 10.1111/jipb.70107 (PMC12863018; doi:10.1111/jipb.70107)
Supplement: Supplementary file 5 — jipb‐2025‐0951‐File007 [file JIPB-68-294-s007.xlsx]

## Sheet: Os_vs_At_PPI-all-rmdup.Pfam.sta
Supplementary Table 5. Conserved domain of the detected PPI proteins
Rice	Arabidopsis	Interactions num
NB-ARC domain	Tetratricopeptide repeat	10
N-terminal EH-domain containing protein	Biotin-requiring enzyme	2
Fatty acid hydroxylase	Ribosomal protein S5, N-terminal domain	1
HR-like lesion-inducing	Protein kinase domain	6
No apical meristem (NAM) protein	AAA lid domain	1
Protein kinase domain	Ribosomal protein L6e	12
Reverse transcriptase-like	Peptidase dimerisation domain	1
PHD-finger	BRO1-like domain	14
B3 DNA binding domain	Rapid ALkalinization Factor (RALF)	3
Acyl-CoA-binding domain-containing protein 4-6, C-terminal	D-isomer specific 2-hydroxyacid dehydrogenase, NAD binding domain	12
SET domain	Catalase	6
UDP-glucose/GDP-mannose dehydrogenase family, central domain	Glycosyl hydrolases family 28	1
WWE domain	PAN-like domain	56
UBA/TS-N domain	FAD binding domain	24
Ring finger domain	Photosystem II 10 kDa polypeptide PsbR	3
Protein of unknown function (DUF1668)	C1 domain-like, C-terminal	1
Myb-like DNA-binding domain	Polymorphic toxin system, DSP-PTPase phosphatase	3
bHLH-MYC and R2R3-MYB transcription factors N-terminal	Dolichol phosphate-mannose biosynthesis regulatory protein (DPM2)	4
BAH domain	Xylanase inhibitor C-terminal	5
Protein of unknown function (DUF3741)	TB2/DP1, HVA22 family	2
Domain of unknown function (DUF6598)	Thiolase, N-terminal domain	5
U-box domain	C-JID domain	14
No apical meristem (NAM) protein	Major intrinsic protein	26
Beta-ketoacyl synthase, C-terminal domain	Plants and Prokaryotes Conserved (PCC) domain	1
Protein kinase domain	Thi4 family	1
Protein of unknown function (DUF1668)	Beta-L-arabinofuranosidase, GH127 catalytic domain	1
BPM/SPOP, BACK domain	Late exocytosis, associated with Golgi transport	5
Protein of unknown function (DUF1668)	X8 domain	1
Ring finger domain	Wound-induced protein WI12	1
Sir2 family	Myb-like DNA-binding domain	2
F-box-like	Ribosomal protein S27a	1
Sin3 associated polypeptide p18 (SAP18)	Peroxidase	8
EF-hand domain pair	Kelch motif	6
Protein of unknown function (DUF3741)	60s Acidic ribosomal protein	6
Gag1-like, clamp domain	Chlorophyll A-B binding protein	15
B3 DNA binding domain	Phosphopantetheine attachment site	2
Transcription factor TFIIB repeat	Insertion domain in 60S ribosomal protein L10P	4
Beta-ketoacyl synthase, N-terminal domain	Pectate lyase, N terminus	1
Reverse transcriptase (RNA-dependent DNA polymerase)	SBNO alpha/beta domain	1
Trehalose-phosphatase	Enoyl-(Acyl carrier protein) reductase	13
Beta-ketoacyl synthase, C-terminal domain	Glycosyltransferase family 17	1
gag-polypeptide of LTR copia-type	Ribosomal protein L6, N-terminal domain	1
ThiF family	RSE1/DDB1/CPSF1 first beta-propeller	12
Dynamin family	ATP citrate lyase citrate-binding	4
Integrase core domain	Ribulose-1,5-bisphosphate carboxylase small subunit	2
Auxin response factor ancillary domain	PsbP	2
RNase H-like domain found in reverse transcriptase	Associated with HOX	2
AP2 domain	RNA polymerase Rpb2, domain 2	3
Domain of unknown function (DUF4378)	EF-1 guanine nucleotide exchange domain	5
Transcription factor TFIIB repeat	Endonuclease/Exonuclease/phosphatase family	6
Protein kinase domain	RING-type zinc-finger	1
Conserved region of Rad21 / Rec8 like protein	Chlorophyll A-B binding protein	7
Domain of unknown function (DUF4378)	ZF-HD protein dimerisation region	1
NADH-ubiquinone/plastoquinone oxidoreductase chain 6	Gibberellin regulated protein	2
SAC9 first GBDL domain	Clp protease	3
Reverse transcriptase (RNA-dependent DNA polymerase)	RSE1/DDB1/CPSF1 second beta-propeller	4
Ubiquitin-Binding Zinc Finger	Cysteine-rich secretory protein family	2
Ribosomal protein L13e	Protein kinase domain	55
TCP-1/cpn60 chaperonin family	Wall-associated kinase	3
Trehalase	SNARE domain	3
Diacylglycerol kinase catalytic domain	Glutathione S-transferase, C-terminal domain	4
Zinc finger, C3HC4 type (RING finger)	Peptidase dimerisation domain	1
HIT zinc finger	Fructose-bisphosphate aldolase class-I	3
Trehalase	PPR repeat family	3
AMP-binding enzyme	Ribosomal protein L7Ae/L30e/S12e/Gadd45 family	1
WSTF, HB1, Itc1p, MBD9 motif 1	TCP family transcription factor	4
NB-ARC domain	Catalase	3
Retrotransposon gag protein	PQ loop repeat	8
Lysine methyltransferase	Ribose 5-phosphate isomerase A (phosphoriboisomerase A)	1
Filament-like plant protein, long coiled-coil	lactate/malate dehydrogenase, alpha/beta C-terminal domain	40
EF hand	O-methyltransferase dimerisation domain	2
EF-hand domain pair	PEP-utilising enzyme, PEP-binding domain	7
Domain of unknown function (DUF4378)	Protein BPS1	2
MATH domain	Ribulose-1,5-bisphosphate carboxylase small subunit	6
PPR repeat	RF-1 domain	15
C-5 cytosine-specific DNA methylase	F-box domain	3
Myb-like DNA-binding domain	GDSL-like Lipase/Acylhydrolase	1
RNA polymerase Rpb1, domain 4	Delta-aminolevulinic acid dehydratase	1
Ubiquitin-activating enzyme, SCCH domain	alpha/beta hydrolase fold	6
Leucine rich repeat N-terminal domain	S-adenosylmethionine synthetase, central domain	2
Retrotransposon gag protein	Bromodomain	6
AlgH-like	Ribosomal protein L19e, C-terminal domain	1
Response regulator receiver domain	Mitochondrial PGP phosphatase	3
PTM/DIR17-like, Tudor domain	Hsp70 protein	2
Leucine rich repeat	Clp protease	1
Protein kinase domain	Ribosomal protein S12/S23	5
MATH domain	Cytochrome P450	5
HSF-type DNA-binding	Leucine rich repeat N-terminal domain	1
Zinc finger, C3HC4 type (RING finger)	Ubiquinol-cytochrome C reductase complex 14kD subunit	2
CCR4-NOT transcription complex subunit 1 HEAT repeat	E+ motif	2
Ethylene insensitive 3, DNA-binding domain	Nucleoprotein TPR-like domain	12
Putative GTPase activating protein for Arf	Zinc finger C-x8-C-x5-C-x3-H type (and similar)	4
Ribosomal protein S6e	Beta-galactosidase, galactose-binding domain	1
Putative GTPase activating protein for Arf	Proteasome subunit A N-terminal signature	1
EF-hand domain pair	Ribosomal protein S6e	16
WWE domain	Protein tyrosine and serine/threonine kinase	42
AP2 domain	Glycosyl transferase family group 2	4
Protein kinase domain	Profilin	1
No apical meristem (NAM) protein	Pollen protein Ole e 1 like	4
Ubiquitin-activating enzyme, SCCH domain	Legumain, prodomain	3
Xyloglucan fucosyltransferase	Chlorophyll A-B binding protein	2
EH domain	Pollen protein Ole e 1 like	2
Lipocalin-like domain	GRIM-19 protein	1
AP2 domain	Subtilase family	22
GBF-interacting protein 1 N-terminal	S-adenosylmethionine synthetase, central domain	2
Myb-like DNA-binding domain	DEAD/DEAH box helicase	4
Protein of unknown function (DUF3741)	cAMP-regulated phosphoprotein/endosulfine conserved region	6
Domain of unknown function (DUF7653)	PsaO transmembrane domain	1
NADH-ubiquinone/plastoquinone oxidoreductase chain 6	Catalase	3
No apical meristem (NAM) protein	F-box domain	4
Leucine-rich repeat region	Mitochondrial carrier protein	6
Protein of unknown function (DUF3741)	Ubiquitin-binding domain	1
Reverse transcriptase (RNA-dependent DNA polymerase)	Ubiquitin family	10
Transmembrane amino acid transporter protein	GRIM-19 protein	1
CCT motif	Ubiquinol-cytochrome C reductase complex 14kD subunit	6
AUX/IAA family	Uroporphyrinogen decarboxylase (URO-D)	3
No apical meristem (NAM) protein	Allene oxide cyclase	1
Domain of unknown function DUF223	Ribulose-1,5-bisphosphate carboxylase small subunit	2
PAZ domain	cAMP-regulated phosphoprotein/endosulfine conserved region	2
14-3-3 protein	Chlorophyll A-B binding protein	20
EF hand	Ribosomal protein S12/S23	1
Vta1 like	Chlorophyll A-B binding protein	1
Plant mobile domain	Cytosolic domain of 10TM putative phosphate transporter	1
Exo70 exocyst complex subunit C-terminal	Chlorophyll A-B binding protein	2
Beta-ketoacyl synthase, C-terminal domain	S-adenosylmethionine synthetase, C-terminal domain	2
Zinc knuckle	KIF21A-like domain	4
EF-hand domain pair	Mitochondrial carrier protein	3
AP2 domain	RNA polymerase Rpb2, domain 3	3
AIG1 family	EF-1 guanine nucleotide exchange domain	1
AP2 domain	Fructose-1-6-bisphosphatase, C-terminal domain	3
BRCA1 C Terminus (BRCT) domain	Ribosomal protein L6, N-terminal domain	1
ThiF family	Ribosomal L27e protein family	3
ACR9-like, ACT-like domain	GTP-binding protein LepA C-terminus	2
Zinc finger, C3HC4 type (RING finger)	2Fe-2S iron-sulfur cluster binding domain	4
Membrane-bound transcription factor PTM, chromo domain-like	PEP-utilising enzyme, PEP-binding domain	14
Protein of unknown function (DUF1668)	EF-1 guanine nucleotide exchange domain	3
JmjC domain, hydroxylase	Clp protease	1
Zinc finger C-x8-C-x5-C-x3-H type (and similar)	UBA-like domain (DUF1421)	4
Transferase family	Cytosolic domain of 10TM putative phosphate transporter	1
Domain of unknown function (DUF4378)	Tify domain binding domain	9
Natural resistance-associated macrophage protein-like	BAH domain	4
AP2 domain	EF hand associated	8
Cys-rich Gliadin N-terminal	Elongation factor Tu GTP binding domain	5
Ethylene insensitive 3, DNA-binding domain	BRWD1-like, N-terminal domain	3
TFIIF, beta subunit HTH domain	Ribosomal protein L6, N-terminal domain	1
Auxin response factor ancillary domain	EDRF1 N-terminal	2
E3 ubiquitin-protein ligase ARIH1, UBA-like domain	Chlorophyll A-B binding protein	2
Reverse transcriptase (RNA-dependent DNA polymerase)	Trehalose-phosphatase	1
MuDR family transposase	Ribulose-1,5-bisphosphate carboxylase small subunit	2
CAF1B/HIR1 beta-propeller domain	alpha/beta hydrolase fold	2
ICP0-binding domain of Ubiquitin-specific protease 7	Glycine rich protein family	2
TFIIF, beta subunit HTH domain	Major intrinsic protein	5
GAG-pre-integrase domain	Elongation factor Tu GTP binding domain	2
MATH domain	Ribosomal protein L6e	1
Myb-like DNA-binding domain	Ribosomal protein S2	4
F-box domain	Auxin response factor ancillary domain	4
TFIIB zinc-binding	Glycosyl hydrolases family 28	1
F-box domain	Heavy-metal-associated domain	2
WRKY DNA -binding domain	Ribosomal protein L6, N-terminal domain	1
Elongation factor Tu GTP binding domain	GTP-eEF1A C-terminal domain-like	6
DDT domain	Rhomboid domain	4
Triose-phosphate Transporter family	Peroxidase	1
Beta-ketoacyl synthase, N-terminal domain	S-adenosylmethionine synthetase, central domain	2
Beta-ketoacyl synthase, N-terminal domain	Pectate lyase	1
GBF-interacting protein 1 N-terminal	DYW family of nucleic acid deaminases	2
HD domain	Tetrapyrrole (Corrin/Porphyrin) Methylases	2
Leucine rich repeat N-terminal domain	Leucine Rich Repeat	91
Pol polyprotein, beta-barrel domain	Thg1 C terminal domain	8
DUF761-associated sequence motif	THO complex subunit 1 transcription elongation factor	2
PHD-finger	Scavenger mRNA decapping enzyme C-term binding	12
Cupin-like domain	F-box domain	3
Phosphofructokinase	Ubiquitin-conjugating enzyme	4
AlgH-like	Ribosomal family S4e	2
Amino-transferase class IV	Starch synthase catalytic domain	1
ETC complex I subunit conserved region	Fructose-bisphosphate aldolase class-I	3
JmjC domain, hydroxylase	S1 RNA binding domain	2
AP2 domain	Ribosomal L22e protein family	6
Ethylene insensitive 3, DNA-binding domain	Haemolysin-III related	1
Protein of unknown function (DUF3741)	Ribosomal protein L10	1
SacI homology domain	Major intrinsic protein	10
Domain of unknown function (DUF5600)	Protein tyrosine and serine/threonine kinase	2
Leucine Rich Repeat	Alpha amylase, catalytic domain	9
MATH domain	Ribulose bisphosphate carboxylase, small chain	6
Biotin-requiring enzyme	Leucine Rich Repeat	9
Fatty acid hydroxylase	Chitinase class I	2
CobN/Magnesium Chelatase	Serine hydroxymethyltransferase	2
Putative GTPase activating protein for Arf	Ribosomal protein S19e	1
Integrase core domain	Iron/zinc purple acid phosphatase-like protein C	1
Protein kinase domain	AT hook motif	24
Domain of unknown function (DUF7653)	Protein of unknown function (DUF1218)	1
MYND finger	Photosystem II reaction centre W protein (PsbW)	1
Amino-transferase class IV	Ribosomal protein L7/L12 C-terminal domain	2
Trehalase	Helix-loop-helix DNA-binding domain	1
DUF761-associated sequence motif	TLDc domain	6
WRKY DNA -binding domain	60s Acidic ribosomal protein	4
WSTF, HB1, Itc1p, MBD9 motif 1	Glycosyl hydrolases family 28	2
BAH domain	Transcriptional regulator of RNA polII, SAGA, subunit	1
Protein kinase domain	Pyridoxal-phosphate dependent enzyme	30
EH domain	Peroxisomal membrane protein PEX14-like, central	1
PPR repeat family	RSE1/DDB1/CPSF1 second beta-propeller	16
Dirigent-like protein	Ribulose bisphosphate carboxylase/oxygenase activase, AAA, helical	3
CCR4-Not complex component, Not1	alpha/beta hydrolase fold	2
UBA/TS-N domain	SET domain	8
Ethylene insensitive 3, DNA-binding domain	Ribosomal protein S4/S9 N-terminal domain	2
Membrane-bound transcription factor PTM, chromo domain-like	Manganese-stabilising protein / photosystem II polypeptide	2
GAT domain	Myb-like DNA-binding domain	2
DDT domain	UDP-glucoronosyl and UDP-glucosyl transferase	4
GBF-interacting protein 1 N-terminal	CPSF A subunit region	8
AP2 domain	Ribosomal protein S6e	4
EF-hand domain pair	Polymorphic toxin system, DSP-PTPase phosphatase	2
No apical meristem (NAM) protein	CP12 domain	3
AP2 domain	Sodium/hydrogen exchanger, transmembrane	8
Membrane-bound transcription factor PTM, chromo domain-like	UDP-glucoronosyl and UDP-glucosyl transferase	4
CCR4-Not complex component, Not1	Ribulose bisphosphate carboxylase, small chain	2
Putative GTPase activating protein for Arf	Sugar efflux transporter for intercellular exchange	2
GBF-interacting protein 1 N-terminal	NAD dependent epimerase/dehydratase family	2
Cullin binding	Chlorophyll A-B binding protein	2
AP2 domain	TrkA-N domain	8
Myb-like DNA-binding domain	Protein of unknown function (DUF1218)	3
Sir2 family	EF-hand domain pair	8
gag-polypeptide of LTR copia-type	Pentapeptide repeat region	2
AP2 domain	RNA polymerase Rpb2, domain 4	3
RNA polymerase Rpb2, domain 6	Polyketide cyclase / dehydrase and lipid transport	3
EF-hand domain	Rieske [2Fe-2S] domain	2
Beta-ketoacyl synthase, N-terminal domain	Kelch motif	6
ThiF family	SecE/Sec61-gamma subunits of protein translocation complex	3
Membrane-bound transcription factor PTM, chromo domain-like	Ribosomal protein S27a	2
PCI domain	Cyclophilin type peptidyl-prolyl cis-trans isomerase/CLD	8
Reverse transcriptase (RNA-dependent DNA polymerase)	Pyridoxal-dependent decarboxylase, pyridoxal binding domain	1
Histone-binding protein RBBP4 or subunit C of CAF1 complex	Kelch motif	6
C-5 cytosine-specific DNA methylase	S-adenosylmethionine synthetase, central domain	2
Endonuclease/Exonuclease/phosphatase family	BRWD1-like, N-terminal domain	3
TFIIB zinc-binding	Ribosomal protein L6, N-terminal domain	1
Putative GTPase activating protein for Arf	Strictosidine synthase-like, N-terminal	1
zinc-binding in reverse transcriptase	Pyridoxal-dependent decarboxylase, pyridoxal binding domain	1
TFIIF, beta subunit N-terminus	F-box domain	3
Integrase zinc binding domain	Zinc finger, C3HC4 type (RING finger)	1
Phosphofructokinase	Ribosomal protein L19	2
Tf2-1-like, SH3 domain	Cytochrome P450	1
Phosphofructokinase	PsaO transmembrane domain	2
Protein kinase domain	rRNA (uridine-N3-)-methyltransferase BTM5-like	2
PPR repeat family	RSE1/DDB1/CPSF1 first beta-propeller	16
Ubiquilin-1-like domain	PLATZ transcription factor	14
Integrase core domain	Calcineurin-like phosphoesterase	1
Auxin response factor ancillary domain	Protein of unknown function (DUF1645)	1
BIRD-IDD transcription factor, second C2H2 zinc finger	Glycosyl transferases group 1	2
Helicase conserved C-terminal domain	Chlorophyll A-B binding protein	5
No apical meristem (NAM) protein	Exostosin GT47 domain	1
C-5 cytosine-specific DNA methylase	Haloacid dehalogenase-like hydrolase	2
Putative GTPase activating protein for Arf	FKB95, Kelch-repeats domain	2
Reverse transcriptase (RNA-dependent DNA polymerase)	Synaptobrevin	6
Protein kinase domain	PsbP	12
Domain of unknown function (DUF5600)	16S rRNA methyltransferase RsmB/F	8
Putative GTPase activating protein for Arf	Transcription- and export-related complex subunit	9
Dirigent-like protein	Ribosomal protein L6e	2
Ycf4	Chalcone and stilbene synthases, C-terminal domain	1
Ycf4	Protein of unknown function (DUF789)	2
PHD-finger	Leucine rich repeat N-terminal domain	3
Pumilio-family RNA binding repeat	6-phosphogluconate dehydrogenase, C-terminal domain	4
BAH domain	DnaJ central domain	5
No apical meristem (NAM) protein	VQ motif	1
Integrase zinc binding domain	Ribosomal L40e family	1
Auxin response factor ancillary domain	Ribosomal proteins 50S-L18Ae/60S-L20/60S-L18A	6
EF-hand domain	Endonuclease/Exonuclease/phosphatase family	3
Ycf4	Exonuclease	8
ThiF family	Photosystem II reaction centre X protein (PsbX)	3
bHLH-MYC and R2R3-MYB transcription factors N-terminal	Glutathione S-transferase, N-terminal domain	1
Sir2 family	Xylanase inhibitor N-terminal	2
Beta-ketoacyl synthase, N-terminal domain	Glycosyl hydrolases family 28	1
Elongation factor 1 gamma, conserved domain	Oxidoreductase NAD-binding domain	5
Piwi domain	Cytochrome C1 family	1
Glycosyltransferase family 20	Ribosomal protein L6e	3
Oligonucleotide/oligosaccharide-binding (OB)-fold	Phospholipid-translocating P-type ATPase C-terminal	2
Increased DNA methylation 1, C-terminal domain	NAD(P)H-binding	1
E2F/DP family winged-helix DNA-binding domain	Manganese-stabilising protein / photosystem II polypeptide	1
EF hand	Ribosomal protein S4/S9 N-terminal domain	2
Leucine rich repeat N-terminal domain	CID domain	6
Ubiquitin-activating enzyme, SCCH domain	Peptide methionine sulfoxide reductase	6
Ulp1 protease family, C-terminal catalytic domain	N-terminal domain of 16S rRNA methyltransferase RsmF	4
Retroviral aspartyl protease	Photosystem I reaction centre subunit XI	2
Fatty acid hydroxylase	LURP-one-related	2
No apical meristem (NAM) protein	3-oxo-5-alpha-steroid 4-dehydrogenase	1
Reverse transcriptase (RNA-dependent DNA polymerase)	Core histone H2A/H2B/H3/H4	1
PHD-finger	40S ribosomal protein S4 C-terminus	2
Beta-ketoacyl synthase, C-terminal domain	non-haem dioxygenase in morphine synthesis N-terminal	1
Glycosyl hydrolase family 10	Haloacid dehalogenase-like hydrolase	2
Leucine-rich repeat region	F-box domain	3
Amino-transferase class IV	ZF-HD protein dimerisation region	1
Nucleoplasmin-like domain	Clp protease	2
AUX/IAA family	ER lumen protein retaining receptor	3
AP2 domain	Phosphoglycerate kinase	2
Dirigent-like protein	S-adenosylmethionine synthetase, central domain	6
Polyprenyl synthetase	Chitinase class I	2
Protein kinase domain	GTP-eEF1A C-terminal domain-like	12
CCR4-NOT transcription complex subunit 1 TTP binding domain	CCR4-NOT transcription complex subunit 1 TTP binding domain	3
Auxin response factor ancillary domain	Tubulin/FtsZ family, GTPase domain	2
Sin3 associated polypeptide p18 (SAP18)	GDP-mannose 4,6 dehydratase	16
Reverse transcriptase-like	PsaD	1
Reverse transcriptase (RNA-dependent DNA polymerase)	Chlorophyll A-B binding protein	26
Protein of unknown function (DUF3741)	ATPase family associated with various cellular activities (AAA)	3
EF hand domain	Ferredoxin thioredoxin reductase catalytic beta chain	3
UDP-glucose/GDP-mannose dehydrogenase family, central domain	Fructose-bisphosphate aldolase class-I	3
Neprosin	ABC transporter	4
Tetratricopeptide repeat	LSD1 zinc finger	16
short chain dehydrogenase	Glyceraldehyde 3-phosphate dehydrogenase, C-terminal domain	2
EH domain	ATP-citrate synthase ATP-grasp domain	4
Cupin-like domain	Ribosomal protein S20	1
WWE domain	alpha/beta hydrolase fold	12
No apical meristem (NAM) protein	HMG (high mobility group) box	3
NB-ARC domain	Zinc finger, C3HC4 type (RING finger)	3
AP2 domain	Ribosomal protein S7e	2
TFIIF, beta subunit N-terminus	Ribulose bisphosphate carboxylase/oxygenase activase, AAA, helical	3
Lysine methyltransferase	D-isomer specific 2-hydroxyacid dehydrogenase, NAD binding domain	6
Membrane-bound transcription factor PTM, chromo domain-like	Peroxidase	4
Ring finger domain	PA domain	1
RCD1-SRO-TAF4 (RST) plant domain	Mitochondrial carrier protein	36
AP2 domain	Polymorphic toxin system, DSP-PTPase phosphatase	3
Ubiquitin fold domain	Xylanase inhibitor N-terminal	2
Putative GTPase activating protein for Arf	Nucleoprotein TPR-like domain	6
CCT motif	Ribosomal protein L10	3
Dirigent-like protein	60s Acidic ribosomal protein	4
AP2 domain	RNA polymerase Rpb2, domain 5	3
C-5 cytosine-specific DNA methylase	PAP_fibrillin	1
AP2 domain	Pentapeptide repeat region	2
NADH-ubiquinone/plastoquinone oxidoreductase chain 6	Ubiquitin family	11
Protein kinase domain	Photosystem I psaG / psaK	6
Gag1-like, clamp domain	Transcription factor e(y)2	2
Skp1 family, dimerisation domain	Elongation factor P (EF-P) KOW-like domain	2
AP2 domain	Ribosomal protein L16p/L10e	2
CRAL/TRIO, N-terminal domain	Peptidase family M20/M25/M40	1
Glycosyltransferase family 20	Core histone H2A/H2B/H3/H4	3
Domain of unknown function (DUF7653)	CP12 domain	1
Ribosomal protein L13e	Peptidase family M20/M25/M40	12
Ethylene insensitive 3, DNA-binding domain	Allene oxide cyclase	2
Stress-induced protein Di19, C-terminal	Helix-loop-helix DNA-binding domain	9
CCT motif	Ribosomal protein L17	3
Domain of unknown function (DUF7653)	Cathepsin propeptide inhibitor domain (I29)	3
BES1/BZR1 plant transcription factor, N-terminal	Thioredoxin	1
CCR4-Not complex, Not1 subunit, domain of unknown function DUF3819	S1 RNA binding domain	4
B3 DNA binding domain	Rubisco accumulation factor 1 alpha helical domain	1
Protein of unknown function (DUF1668)	Glycosyl hydrolases family 17	1
ABC1 atypical kinase-like domain	Photosystem I reaction centre subunit XI	2
ACR9-like, ACT-like domain	Ribosomal protein L6, N-terminal domain	2
Auxin response factor ancillary domain	Clp protease	2
PPR repeat family	Helicase conserved C-terminal domain	8
Aspartyl protease	CRAL/TRIO, N-terminal domain	2
B3 DNA binding domain	EDRF1 N-terminal	2
Plant protein 1589 of unknown function (A_thal_3526)	NusB family	2
ICP0-binding domain of Ubiquitin-specific protease 7	C1 domain	4
At1g61320/AtMIF1, LRR domain	Transcription- and export-related complex subunit	18
HR-like lesion-inducing	Spermine/spermidine synthase domain	2
Inhibitor of growth proteins N-terminal histone-binding	Transmembrane amino acid transporter protein	4
Protein kinase domain	X-domain of DnaJ-containing	12
Myb-like DNA-binding domain	Uroporphyrinogen decarboxylase (URO-D)	6
Ribulose bisphosphate carboxylase/oxygenase activase, AAA, helical	B3 DNA binding domain	4
At1g61320/AtMIF1, LRR domain	Copine	2
Ribosomal protein L13e	HMG (high mobility group) box	6
Dirigent-like protein	Chlorophyll A-B binding protein	19
Myb-like DNA-binding domain	Ribosomal protein S5, N-terminal domain	2
Major intrinsic protein	Copper binding proteins, plastocyanin/azurin family	4
CCR4-NOT transcription complex subunit 1 HEAT repeat	Pentatricopeptide repeat domain	2
AP2 domain	DYW family of nucleic acid deaminases	6
Sacsin domain	HAD-hyrolase-like	4
Ribosomal protein L13e	Clp protease	6
NADH-ubiquinone/plastoquinone oxidoreductase chain 6	Copper binding proteins, plastocyanin/azurin family	1
Methyl-CpG binding domain	Chlorophyll A-B binding protein	33
WSTF, HB1, Itc1p, MBD9 motif 1	Aldehyde dehydrogenase family	2
EF-hand domain pair	Putative cyclase	1
AP2 domain	Malectin-like domain	2
Glycosyltransferase family 20	PAP_fibrillin	3
PAZ domain	Homeodomain	4
AP2 domain	Scavenger mRNA decapping enzyme C-term binding	33
GH3 family C-terminal domain	Translin family	3
C5HC2 zinc finger	Glutathione S-transferase, C-terminal domain	1
EF hand domain	Catalase	3
Domain of unknown function (DUF4378)	Photosystem I psaG / psaK	4
Late embryogenesis abundant protein	Ribosomal protein L6, N-terminal domain	1
Protein of unknown function (DUF3615)	Cation transport ATPase (P-type)	4
Retrotransposon gag protein	B-box zinc finger	2
Proteasome maturation factor UMP1	Ribulose bisphosphate carboxylase, small chain	3
Ubiquitin-activating enzyme, SCCH domain	Cytochrome P450	15
Fatty acid hydroxylase	CP12 domain	1
Protein kinase domain	Endonuclease/Exonuclease/phosphatase family	18
F-box domain	lactate/malate dehydrogenase, NAD binding domain	3
Trehalase	Ribosomal protein L19e, N-terminal domain	1
Cleavage inducing molecular chaperone	PsaD	1
Ubiquitin fold domain	alpha/beta hydrolase fold	4
Ataxin-2 C-terminal region	Ribulose bisphosphate carboxylase, small chain	10
GAG-pre-integrase domain	Profilin	1
F-box domain	Copine	1
Survival motor neuron protein (SMN), Tudor domain	Plastocyanin-like domain	1
AUX/IAA family	Ribulose bisphosphate carboxylase/oxygenase activase, AAA, helical	3
PHD-finger	Xylanase inhibitor C-terminal	10
AUX/IAA family	Ribosomal protein L6, N-terminal domain	1
Retroviral polymerase SH3-like domain	Ribulose bisphosphate carboxylase, small chain	5
BPM/SPOP, BACK domain	snoRNA binding domain, fibrillarin	1
Ethylene insensitive 3, DNA-binding domain	KLHDC2/KLHL20/DRC7 Kelch-repeats domain	2
FAD binding domain	HMG (high mobility group) box	1
AP2 domain	Leucine-rich repeat region	15
Protein kinase domain	Ubiquitin family	1
DnaJ domain	Glutathione S-transferase, N-terminal domain	2
AUX/IAA family	AAA+ lid domain	4
WSTF, HB1, Itc1p, MBD9 motif 1	PEP-utilising enzyme, PEP-binding domain	14
Fatty acid hydroxylase	Ribulose-1,5-bisphosphate carboxylase small subunit	4
EF hand	Ribosomal large subunit proteins 60S L5, and 50S L18	6
PHD-finger	Ribosomal protein L7/L12 dimerisation domain	1
Alfin	Ribosomal protein L10	2
Nucleoplasmin-like domain	Maintenance of mitochondrial structure and function	2
Domain of unknown function (DUF4218)	Rieske [2Fe-2S] domain	2
BRCA1 C Terminus (BRCT) domain	PsbP	2
PHD-finger	PPPDE putative peptidase domain	4
AP2 domain	Phosphorylase superfamily	20
Ribosomal protein L13e	Glutathione S-transferase, N-terminal domain	1
3-beta hydroxysteroid dehydrogenase/isomerase family	Glutathione S-transferase, N-terminal domain	2
B3 DNA binding domain	Adaptin C-terminal domain	3
Alfin	Endonuclease/Exonuclease/phosphatase family	15
EF-hand domain pair	Copper binding proteins, plastocyanin/azurin family	3
RCD1-SRO-TAF4 (RST) plant domain	Leucine Rich repeat	1
MuDR family transposase	Ribulose bisphosphate carboxylase, small chain	2
EF-hand domain	Xylanase inhibitor N-terminal	1
Tudor domain	Heme oxygenase	4
Auxin response factor ancillary domain	FKB95, Kelch-repeats domain	8
NB-ARC domain	AAA+ lid domain	2
ThiF family	Protease inhibitor/seed storage/LTP family	18
Sir2 family	Exonuclease	16
Inhibitor of growth proteins N-terminal histone-binding	Glycosyl hydrolases family 28	2
Histone-binding protein RBBP4 or subunit C of CAF1 complex	Ribosomal protein S20	1
AP2 domain	RNA polymerase Rpb2, domain 6	3
GBF-interacting protein 1 N-terminal	Chalcone and stilbene synthases, N-terminal domain	1
EF hand	Exonuclease	24
GBF-interacting protein 1 N-terminal	Uncharacterised protein family (UPF0172)	1
Ubiquitin-activating enzyme E1 four-helix bundle	ATPase family associated with various cellular activities (AAA)	9
Polyprenyl synthetase	DnaJ domain	1
Protein kinase domain	CSN8/PSMD8/EIF3K family	1
Trehalase	Ribosomal protein L10	1
AP2 domain	tRNA N6-adenosine threonylcarbamoyltransferase	8
GBF-interacting protein 1 N-terminal	E motif	2
CAF1B/HIR1 beta-propeller domain	Ribulose bisphosphate carboxylase, small chain	3
Putative GTPase activating protein for Arf	NLI interacting factor-like phosphatase	2
Transmembrane amino acid transporter protein	Metallothionein	2
Plants and Prokaryotes Conserved (PCC) domain	Chitinase class I	2
Kinesin motor domain	Endonuclease/Exonuclease/phosphatase family	3
EF-hand domain pair	Pyruvate phosphate dikinase, AMP/ATP-binding domain	21
Coatomer (COPI) alpha subunit C-terminus	SelR domain	2
Inhibitor of growth proteins N-terminal histone-binding	S-adenosylmethionine synthetase, C-terminal domain	4
BAH domain	Ras family	4
Auxin response factor ancillary domain	Chitinase class I	2
UBA-like domain	Ribosomal L40e family	3
BTB/POZ domain	Profilin	1
TFIIF, beta subunit HTH domain	S4 domain	2
PLAC8 family	Peptidase family M41	1
SET domain	Chalcone and stilbene synthases, C-terminal domain	2
Ycf4	Ribosomal protein L19e, C-terminal domain	1
Ethylene insensitive 3, DNA-binding domain	Tify domain binding domain	6
hAT-like transposase, RNase-H fold	Trehalose-phosphatase	1
No apical meristem (NAM) protein	Ribosomal protein S19e	3
Alfin	DnaJ domain	2
EF-hand domain pair	Mon2/Sec7/BIG1-like, dimerisation and cyclophilin-binding domain	2
Protein of unknown function (DUF3741)	DnaJ domain	2
UDP-glucose/GDP-mannose dehydrogenase family, NAD binding domain	Chlorophyll A-B binding protein	5
RNA polymerase Rpb2, domain 6	CoA-ligase	2
AUX/IAA family	Telomerase ribonucleoprotein complex - RNA binding domain	4
Histone-binding protein RBBP4 or subunit C of CAF1 complex	Ribosomal protein L24e	1
Fatty acid hydroxylase	Photosystem II 10 kDa polypeptide PsbR	1
Reverse transcriptase (RNA-dependent DNA polymerase)	C-terminal domain on Strawberry notch homologue	1
Protein kinase domain	ADP-ribosylation factor family	24
Filament-like plant protein, long coiled-coil	REVEILLE 6-like domain	40
Disease resistance protein Winged helix domain	DnaJ domain	1
MATH domain	Catalase	3
Translation initiation factor 1A / IF-1	Chlorophyll A-B binding protein	3
UBA/TS-N domain	Ribosomal protein L44	16
Protein kinase domain	PsaO transmembrane domain	1
EH domain	Peptidase family M20/M25/M40	2
Protein of unknown function (DUF3741)	S1 RNA binding domain	4
SacI homology domain	Ribosomal S13/S15 N-terminal domain	1
WD domain, G-beta repeat	Chlorophyll A-B binding protein	24
Aldehyde dehydrogenase family	Protein of unknown function (DUF1664)	1
Dynamin family	rRNA (uridine-N3-)-methyltransferase BTM5-like	1
Auxin response factor ancillary domain	Ribosomal L27e protein family	1
Auxin response factor ancillary domain	Photosystem I reaction centre subunit IV / PsaE	1
Retroviral aspartyl protease	PLATZ transcription factor	6
Protein of unknown function, DUF547	PMR5 N terminal Domain	4
ThiF family	Ribosomal protein L19e, N-terminal domain	3
Transketolase, pyrimidine binding domain	60s Acidic ribosomal protein	1
NB-ARC domain	Core histone H2A/H2B/H3/H4	1
NAF domain	Photosystem I reaction centre subunit III	1
Putative GTPase activating protein for Arf	Malectin-like domain	2
Putative GTPase activating protein for Arf	Strictosidine synthase	1
EF-hand domain	Electron transfer DM13	2
EH domain	Castor and Pollux, part of voltage-gated ion channel	3
SAC9 first GBDL domain	16S rRNA methyltransferase RsmB/F	24
IBR domain, a half RING-finger domain	Ras family	2
F-box domain	Protein of unknown function (DUF3287)	1
Protein kinase domain	Photosystem I reaction centre subunit XI	30
BRCA1 C Terminus (BRCT) domain	Ribosomal protein L17	1
Alfin	Manganese-stabilising protein / photosystem II polypeptide	3
AP2 domain	Clp protease	6
AP2 domain	Ferric reductase NAD binding domain	6
Helix-loop-helix DNA-binding domain	Triosephosphate isomerase	3
Putative GTPase activating protein for Arf	RNA recognition motif	8
14-3-3 protein	Peroxisome biogenesis protein 22, Haloacid dehydrogenase-like domain	5
Polyprenyl synthetase	ATPase family associated with various cellular activities (AAA)	3
Auxin responsive protein	Catalase-related immune-responsive	3
gag-polypeptide of LTR copia-type	Iron-sulfur subunit PetC transmembrane anchor	2
CCR4-NOT transcription complex subunit 1 HEAT repeat	Cnot1 ARM repeat	3
PHD-finger	Aminomethyltransferase folate-binding domain	6
Protein kinase domain	Clp protease	11
Glutathione S-transferase, C-terminal domain	Oxidoreductase NAD-binding domain	2
Auxin response factor ancillary domain	Peroxisome biogenesis protein 22, Haloacid dehydrogenase-like domain	1
Exportin-5 family	Late embryogenesis abundant protein (LEA_3b subfamily)	4
C5HC2 zinc finger	Kelch motif	6
Plant mobile domain	Glycosyl hydrolases family 28	1
Increased DNA methylation 1, C-terminal domain	Zinc finger C-x8-C-x5-C-x3-H type (and similar)	4
Domain of unknown function (DUF7653)	Catalase-related immune-responsive	3
EF-hand domain pair	Glyceraldehyde 3-phosphate dehydrogenase, NAD binding domain	25
HSF-type DNA-binding	ATPase family associated with various cellular activities (AAA)	1
UBA/TS-N domain	BSD2 cysteine rich domain	8
KLHDC2/KLHL20/DRC7 Kelch-repeats domain	D-isomer specific 2-hydroxyacid dehydrogenase, NAD binding domain	12
Retrotransposon gag protein	FORGETTER1 first zinc ribbon domain	1
Pol polyprotein, beta-barrel domain	tRNAHis guanylyltransferase	10
ICP0-binding domain of Ubiquitin-specific protease 7	EF-1 guanine nucleotide exchange domain	2
AP2 domain	RNA polymerase Rpb2, domain 7	3
Alfin	Peroxidase	5
RING/Ubox like zinc-binding domain	Cytochrome P450	1
Filament-like plant protein, long coiled-coil	Formyl transferase	16
EF-hand domain pair	Zinc finger, ZZ type	2
Tetraspanin family	Photosystem I reaction centre subunit XI	2
No apical meristem (NAM) protein	Wound-induced protein	1
UBX domain	Protein kinase domain	2
N-terminal EH-domain containing protein	Peptidase family M20/M25/M40	2
PHD-finger	CP12 domain	11
BAH domain	ATP synthase F1 beta subunit	4
14-3-3 protein	Rieske [2Fe-2S] domain	10
No apical meristem (NAM) protein	Hyaluronan / mRNA binding family	3
PAZ domain	Cupin	1
B3 DNA binding domain	Hsp70 protein	1
Mid domain of argonaute	Homeodomain	4
Auxin response factor ancillary domain	Uncharacterized conserved protein (DUF2358)	2
F-box domain	CO dehydrogenase flavoprotein C-terminal domain	6
Sin3 associated polypeptide p18 (SAP18)	Fructose-bisphosphate aldolase class-I	12
Coiled-coil domain-containing protein 90-like	S-adenosyl-L-homocysteine hydrolase	5
U-box domain	Histidine kinase-, DNA gyrase B-, and HSP90-like ATPase	2
ThiF family	SAWADEE domain	18
Rx N-terminal domain	Xylanase inhibitor C-terminal	1
PPR repeat	Mind bomb SH3 repeat domain	70
Protein kinase domain	DDE superfamily endonuclease	4
Proteasome maturation factor UMP1	Adenosylmethionine decarboxylase	2
Protein kinase domain	Dehydrin	4
ARD/ARD' family	Wound-induced protein WI12	1
Increased DNA methylation 1, C-terminal domain	RNA recognition motif	4
Mannosidase Ig/CBM-like domain	Aph-1 protein	2
U-box domain	Cyclin, N-terminal domain	1
Domain of unknown function (DUF7653)	Ribosomal L27e protein family	1
Domain of unknown function (DUF4378)	Core histone H2A/H2B/H3/H4	1
Glycosyl hydrolase family 1	Protein kinase domain	1
GBF-interacting protein 1 N-terminal	Ribosomal protein L19e, C-terminal domain	1
C-5 cytosine-specific DNA methylase	Endonuclease/Exonuclease/phosphatase family	3
gag-polypeptide of LTR copia-type	Chalcone and stilbene synthases, C-terminal domain	1
EF-hand domain pair	Domain of unknown function (DUF7870)	1
Alfin	PAP_fibrillin	7
Auxin response factor ancillary domain	Glyceraldehyde 3-phosphate dehydrogenase, C-terminal domain	1
PRP39 N-terminal HAT repeat	Photosystem I reaction centre subunit IV / PsaE	1
Mid domain of argonaute	Ribosomal protein L6e	1
Response regulator receiver domain	RNA recognition motif	24
Integrase zinc binding domain	Photosystem I psaG / psaK	1
Ycf4	Transmembrane amino acid transporter protein	2
Putative GTPase activating protein for Arf	Kelch motif	6
Neprosin activation peptide	HMG (high mobility group) box	3
Ubiquitin-activating enzyme E1 four-helix bundle	Chlorophyll A-B binding protein	15
ARD/ARD' family	S-adenosylmethionine synthetase, C-terminal domain	2
SacI homology domain	Neprosin	2
LSM domain	60s Acidic ribosomal protein	1
BTB/POZ domain	Cytochrome P450	2
GBF-interacting protein 1 N-terminal	Ribosomal protein L3	2
CCR4-Not complex, Not1 subunit, domain of unknown function DUF3819	Ribulose bisphosphate carboxylase, small chain	2
Survival motor neuron protein (SMN), Tudor domain	F-box-like	1
AP2 domain	Glycosyl transferases group 1	5
SacI homology domain	Glutathione S-transferase, N-terminal domain	4
Ubiquitin family	X8 domain	1
Leucine rich repeat N-terminal domain	Acyl-CoA-binding domain-containing protein 4-6, C-terminal	3
RNA recognition motif	Protein of unknown function (DUF1664)	2
N-terminal domain of argonaute	PDF2-like, C-terminal domain	4
Pentacotripeptide-repeat region of PRORP	RF-1 domain	3
ThiF family	Tubulin C-terminal domain	3
MATH domain	rRNA (uridine-N3-)-methyltransferase BTM5-like	1
Fatty acid hydroxylase	Ribosomal L27e protein family	1
Auxin responsive protein	Ribulose bisphosphate carboxylase, small chain	2
Mid domain of argonaute	TOD1/MUCI70, glycosyltransferase-like domain	6
Protease inhibitor/seed storage/LTP family	Ribosomal protein L13	1
STI1/HOP, DP domain	Ankyrin repeats (3 copies)	41
NAF domain	Pectate lyase	1
AP2 domain	LSM domain	9
EF-hand domain	PLATZ transcription factor	1
Glycosyltransferase family 20	Chalcone and stilbene synthases, N-terminal domain	3
NFACT N-terminal and middle domains	WD domain, G-beta repeat	18
B3 DNA binding domain	Profilin	1
EF-hand domain pair	Probable lipid transfer	11
EF-hand domain pair	Photosystem I reaction centre subunit N (PSAN or PSI-N)	4
Zinc finger, ZZ type	Ribosomal protein S19e	1
KLHDC2/KLHL20/DRC7 Kelch-repeats domain	Starch synthase catalytic domain	4
Ubiquitin-activating enzyme E1 four-helix bundle	Ribulose-1,5-bisphosphate carboxylase small subunit	6
Ribosomal protein L13e	Phosphorylase superfamily	1
NAF domain	Thi4 family	1
Response regulator receiver domain	14-3-3 protein	18
Retroviral polymerase SH3-like domain	TB2/DP1, HVA22 family	1
Ycf4	TB2/DP1, HVA22 family	1
Protein of unknown function (DUF3741)	Tubulin C-terminal domain	1
Ycf4	Ubiquitin family	11
Zinc finger, C3HC4 type (RING finger)	Fructose-1-6-bisphosphatase, C-terminal domain	8
Ribosomal protein L13e	MCM AAA-lid domain	2
Retroviral polymerase SH3-like domain	Conserved region in glutamate synthase	3
WSTF, HB1, Itc1p, MBD9 motif 1	lactate/malate dehydrogenase, alpha/beta C-terminal domain	4
Putative gypsy type transposon	Pectinesterase	2
Myb/SANT-like DNA-binding domain	Chlorophyll A-B binding protein	3
Protein kinase domain	S-adenosylmethionine synthetase, central domain	16
RNA recognition motif	Survival motor neuron (SMN) interacting protein 1 (SIP1)	2
Methyltransferase domain	alpha/beta hydrolase fold	1
JmjC domain, hydroxylase	S-adenosylmethionine synthetase, N-terminal domain	2
PHD-finger	Protein of unknown function (DUF1664)	2
Alfin	Aminomethyltransferase folate-binding domain	6
Methyl-CpG binding domain	Aminotransferase class I and II	12
Plants and Prokaryotes Conserved (PCC) domain	DnaJ C terminal domain	1
GBF-interacting protein 1 N-terminal	Wound-induced protein	2
Cys-rich Gliadin N-terminal	S-adenosylmethionine synthetase, N-terminal domain	2
B3 DNA binding domain	Ribosomal protein S4/S9 N-terminal domain	2
BAH domain	Ribosomal family S4e	2
Pol polyprotein, beta-barrel domain	Regulator of Vps4 activity in the MVB pathway	1
Mid domain of argonaute	Heavy-metal-associated domain	4
AP-5 complex subunit zeta-1, C-terminal TPR repeats	PPR repeat family	4
Phosphofructokinase	GIY-YIG catalytic domain	2
WD domain, G-beta repeat	Insertion domain in 60S ribosomal protein L10P	10
BAH domain	Ribosomal S13/S15 N-terminal domain	4
CCT motif	Catalase-related immune-responsive	9
Tetraspanin family	Glutathione S-transferase, C-terminal domain	1
BAH domain	Ribosomal protein S15	4
Polyprenyl synthetase	S-adenosylmethionine synthetase, C-terminal domain	2
Ribosomal protein L13e	Expansin C-terminal domain	2
C-5 cytosine-specific DNA methylase	Exonuclease	8
AUX/IAA family	Mitochondrial carrier protein	9
Ubiquitin carboxyl-terminal hydrolase	Glutathione S-transferase, N-terminal domain	1
PPR repeat	RING-type zinc-finger	10
PHD-finger	Uroporphyrinogen decarboxylase (URO-D)	6
Protein kinase domain	Phosphoglucomutase/phosphomannomutase, alpha/beta/alpha domain III	2
Inhibitor of growth proteins N-terminal histone-binding	Jacalin-like lectin domain	12
RNA recognition motif	Strictosidine synthase	2
B3 DNA binding domain	Peroxidase	11
Putative GTPase activating protein for Arf	Ubiquitin family	48
SacI homology domain	60s Acidic ribosomal protein	18
Protein kinase domain	RNA recognition motif	15
PHD-finger	Squalene epoxidase	4
Oligonucleotide/oligosaccharide-binding (OB)-fold	Ribulose bisphosphate carboxylase, small chain	2
Peroxidase	rRNA (uridine-N3-)-methyltransferase BTM5-like	1
Alfin	Chitinase class I	10
ThiF family	Glyceraldehyde 3-phosphate dehydrogenase, NAD binding domain	9
Transposase family tnp2	X8 domain	2
AP2 domain	SWIB/MDM2 domain	4
Beta-ketoacyl synthase, N-terminal domain	tRNA synthetases class II (D, K and N)	2
Fatty acid hydroxylase	2Fe-2S iron-sulfur cluster binding domain	3
GBF-interacting protein 1 N-terminal	AtC3H46 PABC domain	4
Putative GTPase activating protein for Arf	16S rRNA methyltransferase RsmB/F	8
Cytochrome P450	Cytochrome P450	2
Cullin protein neddylation domain	Ribosomal L27e protein family	1
Leucine rich repeat N-terminal domain	Glyceraldehyde 3-phosphate dehydrogenase, NAD binding domain	1
Domain of unknown function (DUF4378)	Enoyl-(Acyl carrier protein) reductase	1
ATP synthase regulation protein NCA2	Ribosomal S3Ae family	1
Protein of unknown function (DUF3741)	Vacuolar-sorting associated protein 13, adaptor binding domain	4
WSTF, HB1, Itc1p, MBD9 motif 1	X8 domain	4
Putative GTPase activating protein for Arf	Cytochrome b5-like Heme/Steroid binding domain	1
Elongation factor 1 gamma, conserved domain	Oxidoreductase molybdopterin binding domain	5
Protein kinase domain	Cyclin, N-terminal domain	1
Core-2/I-Branching enzyme	Glutathione S-transferase, N-terminal domain	1
DDT domain	Ribulose bisphosphate carboxylase, small chain	6
Myb-like DNA-binding domain	X8 domain	8
Rx N-terminal domain	Rubisco accumulation factor 1 alpha helical domain	1
Protein kinase domain	Tripeptidyl peptidase II	4
Protein of unknown function (DUF3741)	PPR repeat family	4
Ring finger domain	KOW motif	3
RNase H-like domain found in reverse transcriptase	Ribosomal L40e family	1
Alfin	Neprosin activation peptide	4
Rx N-terminal domain	Leucine Rich Repeat	2
B3 DNA binding domain	Ubiquitin-conjugating enzyme	2
Ring finger domain	galactosyl transferase GMA12/MNN10 family	1
Protein of unknown function (DUF1668)	rRNA (uridine-N3-)-methyltransferase BTM5-like	1
GBF-interacting protein 1 N-terminal	Protein of unknown function (DUF568)	1
GBF-interacting protein 1 N-terminal	Ribosomal protein L24e	2
RCD1-SRO-TAF4 (RST) plant domain	Kinesin motor domain	4
Ubiquitin-activating enzyme E1 four-helix bundle	Plastocyanin-like domain	6
NADH-ubiquinone/plastoquinone oxidoreductase chain 6	PPR repeat family	4
Protein of unknown function (DUF3741)	Ribosomal protein L3	27
NOP9-like PUF repeat domain	Trehalose-phosphatase	1
AP2 domain	BTB/POZ domain	2
DEAH11 RRM domain	haloacid dehalogenase-like hydrolase	3
Ring finger domain	40S ribosomal protein S4 C-terminus	3
NB-ARC domain	DnaJ central domain	1
Plants and Prokaryotes Conserved (PCC) domain	Fructose-bisphosphate aldolase class-I	5
Domain of unknown function (DUF7653)	Sodium Bile acid symporter family	1
EF-hand domain pair	Beta-L-arabinofuranosidase, GH127 middle domain	1
Domain of unknown function (DUF1771)	Ribulose-1,5-bisphosphate carboxylase small subunit	10
B3 DNA binding domain	Ribosomal proteins 50S-L18Ae/60S-L20/60S-L18A	6
At1g61320/AtMIF1, LRR domain	Chlorophyll A-B binding protein	20
Domain of unknown function (DUF4378)	Ribulose bisphosphate carboxylase/oxygenase activase, AAA, helical	3
Domain of unknown function (DUF4378)	Chlorophyll A-B binding protein	36
U-box domain	50S ribosome-binding GTPase	4
Plant protein 1589 of unknown function (A_thal_3526)	Photosystem II 10 kDa polypeptide PsbR	5
FBD-associated F-box protein At5g56370, LRR repeats	Molybdopterin cofactor-binding domain	12
Protein kinase domain	FMN-dependent dehydrogenase	12
N-terminal domain of argonaute	Glutathione S-transferase, N-terminal domain	2
Putative GTPase activating protein for Arf	60s Acidic ribosomal protein	6
ThiF family	alpha/beta hydrolase fold	12
Ribosomal protein L13e	Leucine Rich Repeat	108
Protein of unknown function (DUF3741)	S4 domain	1
beta-acetyl hexosaminidase like	Ubiquitin family	12
Ethylene insensitive 3, DNA-binding domain	Photosystem I reaction centre subunit XI	4
Protein kinase domain	FAD dependent oxidoreductase	12
Protein of unknown function (DUF789)	Peroxidase	2
AP2 domain	CP12 domain	2
AP2 domain	FAD binding domain	12
Protein kinase domain	SAD/SRA domain	1
TFIIB zinc-binding	GRIM-19 protein	1
Protein of unknown function (DUF3741)	Ribosomal protein L6e	1
No apical meristem (NAM) protein	Catalase-related immune-responsive	10
Origin recognition complex subunit 6 (ORC6)	Major intrinsic protein	1
Domain of unknown function (DUF7952)	Ribulose bisphosphate carboxylase, small chain	2
Ycf4	Plant bHLH transcription factor, ACT-like domain	2
CRAL/TRIO domain	Chlorophyll A-B binding protein	15
Protein of unknown function (DUF3741)	Manganese-stabilising protein / photosystem II polypeptide	3
SacI homology domain	16S rRNA methyltransferase RsmB/F	16
MatE	Insertion domain in 60S ribosomal protein L10P	4
Tudor domain	Glycosyl transferases group 1	2
Tetratricopeptide repeat	Cytochrome P450	12
Ribosomal protein L13e	Peptidase family M28	30
HR-like lesion-inducing	GDSL/SGNH-like Acyl-Esterase family found in Pmr5 and Cas1p	2
No apical meristem (NAM) protein	Rubisco accumulation factor 1 helix turn helix domain	1
ENT domain	S-adenosylmethionine synthetase, C-terminal domain	4
IBR domain, a half RING-finger domain	E1-E2 ATPase	3
Rx N-terminal domain	SRP54-type protein, GTPase domain	2
Kinesin motor domain	Kelch motif	6
MULE transposase domain	Leucine Rich Repeat	20
Ethylene insensitive 3, DNA-binding domain	TPR/MLP1/MLP2-like protein	6
Cation transport ATPase (P-type)	WD domain, G-beta repeat	30
Myb-like DNA-binding domain	Reversibly glycosylated polypeptide	2
Pumilio-family RNA binding repeat	NAD binding domain of 6-phosphogluconate dehydrogenase	4
Plant protein of unknown function	2-oxoadipate dioxygenase/decarboxylase	1
DDT domain	Papain family cysteine protease	8
ARD/ARD' family	Fructose-bisphosphate aldolase class-I	2
Dynamin family	Raffinose synthase or seed imbibition protein Sip1	3
No apical meristem (NAM) protein	E1-E2 ATPase	1
AP2 domain	Scorpion toxin-like domain	3
PHD-finger	Transcriptional regulator of RNA polII, SAGA, subunit	1
WWE domain	S4 domain	12
Auxin response factor ancillary domain	Rapid ALkalinization Factor (RALF)	3
Plant protein of unknown function (DUF639)	X8 domain	1
Trehalase	Isocitrate lyase family	1
Alfin	DnaJ C terminal domain	2
Protein of unknown function (DUF3741)	RING-type zinc-finger	2
B3 DNA binding domain	Adenosylmethionine decarboxylase	3
BRCA1 C Terminus (BRCT) domain	Chalcone and stilbene synthases, N-terminal domain	1
AUX/IAA family	Serine aminopeptidase, S33	1
Trehalase	Insertion domain in 60S ribosomal protein L10P	2
SWIRM domain	NAD(P)H-binding	1
GAT domain	Oxidoreductase NAD-binding domain	1
EF hand	LURP-one-related	2
Transposase-associated domain	ribosomal L5P family C-terminus	1
Filament-like plant protein, long coiled-coil	Ribosomal protein L24e	8
Alfin	Rubisco accumulation factor 1 alpha helical domain	2
Nucleoplasmin-like domain	Insertion domain in 60S ribosomal protein L10P	4
AP2 domain	Rubisco Assembly chaperone C-terminal domain	2
Inhibitor of growth proteins N-terminal histone-binding	Peroxidase	2
Transcription factor TFIIB repeat	Ribosomal protein L10	2
CCR4-NOT transcription complex subunit 1 TTP binding domain	CCR4-Not complex, Not1 subunit, domain of unknown function DUF3819	6
RNA recognition motif	Thaumatin family	2
AP2 domain	Disease resistance protein Winged helix domain	6
Transcription factor TFIIB repeat	Ribosomal protein L13	2
Ribosomal protein L13e	Manganese-stabilising protein / photosystem II polypeptide	5
Coiled-coil region of Oberon	Copper binding proteins, plastocyanin/azurin family	2
Protein kinase domain	Manganese-stabilising protein / photosystem II polypeptide	13
Myb-like DNA-binding domain	Cell division protein 48 (CDC48), domain 2	2
Transcription factor TFIIB repeat	Ribosomal protein L17	2
Retroviral polymerase SH3-like domain	Utp13 specific WD40 associated domain	1
Putative GTPase activating protein for Arf	Leucine rich repeat	2
Ubiquitin fold domain	Peptide methionine sulfoxide reductase	4
Ribosomal protein L13e	Adaptin C-terminal domain	15
B3 DNA binding domain	Fructose-bisphosphate aldolase class-I	3
EF hand	Xylanase inhibitor N-terminal	2
Ycf4	Calcium-dependent channel, 7TM region, putative phosphate	6
Dirigent-like protein	AtC3H46 PABC domain	4
Protein kinase domain	ZF-HD protein dimerisation region	1
GBF-interacting protein 1 N-terminal	Chlorophyll A-B binding protein	45
Amino-transferase class IV	Glycosyl transferases group 1	1
AP2 domain	Biogenesis factor required for ATP synthase 1, C-terminal domain	2
Ribosomal protein L13e	Lytic transglycolase	2
Myb-like DNA-binding domain	Phosphorylase superfamily	2
gag-polypeptide of LTR copia-type	Haloacid dehalogenase-like hydrolase	2
Reverse transcriptase (RNA-dependent DNA polymerase)	Glutamate synthase central domain	6
UDP-glucose/GDP-mannose dehydrogenase family, NAD binding domain	Tim17/Tim22/Tim23/Pmp24 family	2
XPC-binding domain	Ribosomal protein S12/S23	2
Auxin response factor ancillary domain	Glutathione S-transferase, C-terminal domain	1
Membrane-bound transcription factor PTM, chromo domain-like	Photosystem I reaction centre subunit IV / PsaE	2
Ycf4	14-3-3 protein	3
RRM in Demeter	Peroxidase	1
Ring finger domain	Pentatricopeptide repeat domain	1
PHD-finger	Eukaryotic porin	3
TFIIF, beta subunit N-terminus	Papain family cysteine protease	3
HR-like lesion-inducing	Xylanase inhibitor C-terminal	4
Transposase-associated domain	Ribulose-1,5-bisphosphate carboxylase small subunit	2
Ribosomal protein L13e	Variant SH3 domain	3
Plant protein of unknown function (DUF863)	Protein of unknown function (DUF4005)	2
Ring finger domain	RSE1/DDB1/CPSF1 first beta-propeller	4
Domain of unknown function (DUF4378)	E3 ubiquitin-protein ligase sina/sinah, RING finger	2
Methyl-CpG binding domain	PPR repeat family	48
Inhibitor of growth proteins N-terminal histone-binding	Clp protease	2
Transposase family tnp2	Catalase	3
UBA-like domain	2Fe-2S iron-sulfur cluster binding domain	9
Reverse transcriptase-like	Ras family	1
Domain of unknown function (DUF7653)	Ribosomal protein L30p/L7e	1
Argonaute linker 2 domain	Chlorophyll A-B binding protein	3
Domain of unknown function (DUF7653)	Zinc-binding dehydrogenase	2
Domain of unknown function (DUF5600)	Chlorophyll A-B binding protein	5
Nucleoplasmin-like domain	Chalcone and stilbene synthases, N-terminal domain	2
Nucleoplasmin-like domain	Ribosomal protein L16p/L10e	1
Zinc finger C-x8-C-x5-C-x3-H type (and similar)	Leucine-rich repeat region	2
Plants and Prokaryotes Conserved (PCC) domain	ZF-HD protein dimerisation region	1
Protein kinase domain	50S ribosome-binding GTPase	2
Citrate transporter	60s Acidic ribosomal protein	6
Protein kinase domain	F-box associated	1
PTM/DIR17-like, Tudor domain	YT521-B-like domain	4
TFIIF, beta subunit HTH domain	Ribosomal protein S4/S9 N-terminal domain	2
Sir2 family	Phosphoribulokinase / Uridine kinase family	2
EH domain	N-terminal domain of 16S rRNA methyltransferase RsmF	4
Cupin-like domain	Manganese-stabilising protein / photosystem II polypeptide	1
AUX/IAA family	SRP54-type protein, helical bundle domain	4
Disease resistance protein Winged helix domain	Rubisco Assembly chaperone C-terminal domain	1
Ribosomal protein S8	Cytosolic domain of 10TM putative phosphate transporter	6
Ribosomal protein L13e	Survival motor neuron (SMN) interacting protein 1 (SIP1)	1
Mitotic checkpoint regulator, MAD2B-interacting	NB-ARC domain	3
AP2 domain	Formin Homology 2 Domain	12
Ubiquitin-activating enzyme, SCCH domain	Ribulose bisphosphate carboxylase/oxygenase activase, AAA, helical	6
No apical meristem (NAM) protein	Ribosomal L40e family	1
Pentatricopeptide repeat domain	Carbon-nitrogen hydrolase	12
CCR4-Not complex, Not1 subunit, domain of unknown function DUF3819	PPR repeat family	4
CCT motif	14-3-3 protein	9
Protein kinase domain	Alcohol dehydrogenase GroES-like domain	8
Reverse transcriptase-like	Phosphoglucomutase/phosphomannomutase, alpha/beta/alpha domain I	1
N-terminal EH-domain containing protein	N-terminal domain of 16S rRNA methyltransferase RsmF	4
WRKY DNA -binding domain	Ribosomal protein S4/S9 N-terminal domain	2
Putative GTPase activating protein for Arf	Ribosomal protein S4/S9 N-terminal domain	2
Sin3 associated polypeptide p18 (SAP18)	Polyketide cyclase / dehydrase and lipid transport	4
GBF-interacting protein 1 N-terminal	Transmembrane amino acid transporter protein	2
Protein kinase domain	Variant SH3 domain	3
RNA recognition motif	Hydrophobic seed protein	4
Gag1-like, clamp domain	Ribosomal protein S4/S9 N-terminal domain	2
Legume lectin domain	Chlorophyll A-B binding protein	1
B3 DNA binding domain	RNA polymerase Rpb4	1
Methyl-CpG binding domain	E motif	2
PHD-finger	Catalase	42
Gelsolin repeat	Ribulose-1,5-bisphosphate carboxylase small subunit	2
Nucleoplasmin-like domain	Tetrahydrofolate dehydrogenase/cyclohydrolase, NAD(P)-binding domain	1
PAZ domain	Glycosyl hydrolases family 28	2
Ribosomal protein L13e	Ribulose bisphosphate carboxylase, small chain	14
PHD-finger	Glutaredoxin	1
Domain of unknown function (DUF7653)	FKBP-type peptidyl-prolyl cis-trans isomerase	2
Protein of unknown function (DUF1668)	Calcium-dependent channel, 7TM region, putative phosphate	6
Ethylene insensitive 3, DNA-binding domain	Plastocyanin-like domain	1
GBF-interacting protein 1 N-terminal	GBF-interacting protein 1 N-terminal	1
Auxin response factor ancillary domain	Phosphopantetheine attachment site	2
AP2 domain	Sina, zinc finger	3
GAG-pre-integrase domain	PsbP	2
Helix-loop-helix DNA-binding domain	SRP54-type protein, GTPase domain	2
GBF-interacting protein 1 N-terminal	Catalase	3
GHMP kinases N terminal domain	Chlorophyll A-B binding protein	1
WWE domain	S-adenosylmethionine synthetase, N-terminal domain	12
Ubiquitin fold domain	Ribulose bisphosphate carboxylase, small chain	4
RNA recognition motif	Ribosomal protein L10	2
NmrA-like family	Catalase	1
HSF-type DNA-binding	Glyceraldehyde 3-phosphate dehydrogenase, C-terminal domain	2
Pre-mRNA-splicing factor SYF1 middle HAT repeat	Ubiquitin family	1
EF hand domain	Chalcone and stilbene synthases, N-terminal domain	1
MULE transposase domain	Condensin II complex subunit CAP-H2 or CNDH2, mid domain	1
RNA recognition motif	Ribosomal protein L13	4
EF-hand domain pair	alpha/beta hydrolase fold	5
NADH-ubiquinone/plastoquinone oxidoreductase chain 6	Profilin	1
short chain dehydrogenase	Insertion domain in 60S ribosomal protein L10P	4
Dirigent-like protein	RNA recognition motif	4
Nucleoplasmin-like domain	Catalase	6
Leucine-rich repeat region	Oxygen evolving enhancer protein 3	12
Survival motor neuron protein (SMN), Tudor domain	Carbon-nitrogen hydrolase	2
Leucine Rich Repeat	Clp protease	5
Zinc finger C-x8-C-x5-C-x3-H type (and similar)	Chlorophyll A-B binding protein	28
Putative GTPase activating protein for Arf	Oxidoreductase FAD-binding domain	2
EF hand	Pre-mRNA-splicing helicase BRR2 plug domain	2
B3 DNA binding domain	ADP-ribosylation factor family	1
Retrotransposon gag protein	RNA binding motif	3
Ribosomal protein L13e	S-adenosylmethionine synthetase, N-terminal domain	10
Survival motor neuron protein (SMN), Tudor domain	S-adenosylmethionine synthetase, N-terminal domain	2
E2 binding domain	TOD1/MUCI70, glycosyltransferase-like domain	1
eIF3a, PCI domain, TPR-like region	Cyclophilin type peptidyl-prolyl cis-trans isomerase/CLD	8
PAZ domain	Ribosomal protein L6, N-terminal domain	1
TFIIF, beta subunit HTH domain	Cathepsin propeptide inhibitor domain (I29)	3
Auxin response factor ancillary domain	Fasciclin domain	1
Domain of unknown function (DUF4378)	Dienelactone hydrolase family	9
Histone acetylation protein	AAA domain (dynein-related subfamily)	12
Ubiquitin interaction motif	Ubiquitin-conjugating enzyme	12
Reverse transcriptase-like	Ribosomal family S4e	1
Ubiquitin interaction motif	Ubiquinol-cytochrome C reductase complex 14kD subunit	12
SacI homology domain	Flavin containing amine oxidoreductase	6
Leucine rich repeat	Photosystem I reaction centre subunit XI	6
Ubiquitin family	ABC transporter	1
Staphylococcal nuclease homologue	SNF2-related domain	16
Transposase family tnp2	Core histone H2A/H2B/H3/H4	4
Membrane-bound transcription factor PTM, chromo domain-like	5' nucleotidase family	6
Translation initiation factor eIF3 subunit 135	LSD1 zinc finger	8
Fatty acid hydroxylase	Skp1 family, dimerisation domain	1
ThiF family	Tubulin/FtsZ family, GTPase domain	3
MATH domain	Ribosomal protein L6, N-terminal domain	1
No apical meristem (NAM) protein	Leucine Rich repeat	6
Leucine-rich repeat region	Rubisco accumulation factor 1 alpha helical domain	1
AP2 domain	Jacalin-like lectin domain	28
AUX/IAA family	NAA35-like, TPR repeats	4
Cytochrome P450	mTERF	4
EF-hand domain pair	Chitinase class I	18
PTM/DIR17-like, Tudor domain	60s Acidic ribosomal protein	8
Protein of unknown function, DUF547	RSE1/DDB1/CPSF1 second beta-propeller	8
CHASE domain	LURP-one-related	9
Myb-like DNA-binding domain	Major intrinsic protein	6
BTB/POZ domain	Hyaluronan / mRNA binding family	3
Sucrose-6F-phosphate phosphohydrolase	DnaJ domain	2
EH domain	Protein tyrosine and serine/threonine kinase	2
Filament-like plant protein, long coiled-coil	Pollen protein Ole e 1 like	16
NADH-ubiquinone/plastoquinone oxidoreductase chain 6	Ribosomal protein S20	1
EF hand	Chalcone and stilbene synthases, C-terminal domain	3
Integrase core domain	PLATZ transcription factor	6
Protein of unknown function (DUF630)	Hydrophobic seed protein	2
Rab-GTPase-TBC domain	Methyltransferase domain	2
Nucleoplasmin-like domain	DnaJ central domain	2
AUX/IAA family	S4 domain	2
ICP0-binding domain of Ubiquitin-specific protease 7	Exostosin GT47 domain	2
Methyl-CpG binding domain	NAD dependent epimerase/dehydratase family	12
Polyprenyl synthetase	Jacalin-like lectin domain	6
Putative GTPase activating protein for Arf	Cyclin M transmembrane N-terminal domain	1
Domain of unknown function (DUF4378)	Thioredoxin	18
Ycf4	Kelch motif	6
AP2 domain	S-adenosylmethionine synthetase, central domain	4
DHHC palmitoyltransferase	Ribosomal protein L6, N-terminal domain	2
At1g61320/AtMIF1, LRR domain	Ribulose bisphosphate carboxylase, small chain	8
GBF-interacting protein 1 N-terminal	NPL4 family	2
ThiF family	E motif	3
No apical meristem (NAM) protein	AAA+ lid domain	5
BTB/POZ domain	Ubiquitin family	11
Cation transporting ATPase, C-terminus	Cathepsin propeptide inhibitor domain (I29)	2
Fatty acid hydroxylase	Oxygen evolving enhancer protein 3	2
Leucine-rich repeat region	Zinc finger, C3HC4 type (RING finger)	3
Zinc finger, C2H2 type	Leucine Rich Repeat	8
CCR4-Not complex component, Not1	DYW family of nucleic acid deaminases	2
NB-ARC domain	Xylanase inhibitor C-terminal	1
Xylanase inhibitor C-terminal	EMC2 TPR-like repeat domain	2
Leucine rich repeat	Photosystem II reaction centre W protein (PsbW)	3
Ankyrin repeats (3 copies)	PEP-utilising enzyme, PEP-binding domain	14
CCR4-Not complex component, Not1	Elongation factor TS	4
zinc-binding in reverse transcriptase	IQ calmodulin-binding motif	2
RNA recognition motif	Ribosomal protein L23	4
Ubiquitin fold domain	AAA+ lid domain	2
SAC9 C-terminal domain	16S rRNA methyltransferase RsmB/F	24
CCR4-NOT transcription complex subunit 1 CAF1-binding domain	CCR4-NOT transcription complex subunit 1 CAF1-binding domain	3
Protein tyrosine and serine/threonine kinase	Ribulose bisphosphate carboxylase, small chain	2
Domain of unknown function (DUF4378)	Photosystem I reaction centre subunit XI	2
E2F transcription factor CC-MB domain	Thi4 family	1
Dirigent-like protein	Protein of unknown function (DUF789)	2
Morc6 ribosomal protein S5 domain 2-like	Chlorophyll A-B binding protein	1
ThiF family	WD domain, G-beta repeat	12
Fatty acid hydroxylase	Chalcone and stilbene synthases, N-terminal domain	1
MYND finger	NADPH-dependent FMN reductase	2
AUX/IAA family	Hsp70 protein	1
NmrA-like family	Triosephosphate isomerase	1
Phosphatidylinositol 3- and 4-kinase	Chlorophyll A-B binding protein	7
Beta-ketoacyl synthase, C-terminal domain	Glycosyl hydrolases family 28	1
Enoyl-CoA hydratase/isomerase	Ribosomal protein S8e	1
HR-like lesion-inducing	Uroporphyrinogen decarboxylase (URO-D)	6
Domain of unknown function (DUF4378)	Ribosomal protein S27a	1
Inosine-uridine preferring nucleoside hydrolase	FHA domain	4
Glycosyltransferase family 20	Major intrinsic protein	6
AP2 domain	Ribosomal L28e protein family	6
DEAH11-like, KH-domain	Major intrinsic protein	3
AP2 domain	RSE1/DDB1/CPSF1 first beta-propeller	28
Fructose-bisphosphate aldolase class-I	Clp protease	5
EF-hand domain pair	Chalcone and stilbene synthases, C-terminal domain	4
BRCA1 C Terminus (BRCT) domain	Glycosyl hydrolases family 28	1
UDP-glucose/GDP-mannose dehydrogenase family, central domain	Kelch motif	6
Ribosomal protein S8	Glutathione S-transferase, C-terminal domain	1
Ring finger domain	TPR/MLP1/MLP2-like protein	3
Increased DNA methylation 1, C-terminal domain	Endonuclease/Exonuclease/phosphatase family	3
MYB-CC type transfactor, LHEQLE motif	14-3-3 protein	9
Dynamin family	Histone deacetylase domain	1
Protein of unknown function (DUF1618)	Aph-1 protein	2
AUX/IAA family	Tim17/Tim22/Tim23/Pmp24 family	4
Ubiquitin-activating enzyme, SCCH domain	Hyaluronan / mRNA binding family	3
PTM/DIR17-like, Tudor domain	Cofilin/tropomyosin-type actin-binding protein	8
Sin3 associated polypeptide p18 (SAP18)	Glyceraldehyde 3-phosphate dehydrogenase, NAD binding domain	4
BRCA1 C Terminus (BRCT) domain	Ribosomal protein L6e	1
MCM OB domain	Starch synthase catalytic domain	2
Ubiquitin fold domain	Protein kinase domain	2
UBX domain	Helix-loop-helix DNA-binding domain	9
Ethylene insensitive 3, DNA-binding domain	IQ calmodulin-binding motif	32
Retrotransposon gag protein	Mitochondrial carrier protein	6
Domain of unknown function (DUF4378)	FtsJ-like methyltransferase	1
SacI homology domain	Plus-3 domain	6
AlgH-like	Protease inhibitor/seed storage/LTP family	1
At1g61320/AtMIF1, LRR domain	Helicase conserved C-terminal domain	6
SET domain	PAP_fibrillin	2
WRKY DNA -binding domain	Chlorophyll A-B binding protein	5
Rtr1/RPAP2 family	Ribosomal protein L6, N-terminal domain	1
No apical meristem (NAM) protein	CO dehydrogenase flavoprotein C-terminal domain	2
Integrase core domain	C-terminus of histone H2A	1
EF-hand domain pair	Intermembrane lipid transfer protein VPS13, C-terminal	6
zinc-binding in reverse transcriptase	Myosin N-terminal SH3-like domain	1
TFIIF, beta subunit HTH domain	S-adenosylmethionine synthetase, C-terminal domain	2
Protein of unknown function (DUF3741)	Sina, zinc finger	6
Tf2-1-like, SH3 domain	Domain of unknown function (DUF7890)	1
EF-hand domain	Peroxidase	3
CRAL/TRIO, N-terminal domain	Methyltransferase domain	3
Auxin response factor ancillary domain	Ubiquitin-conjugating enzyme	2
Trehalose-phosphatase	Manganese-stabilising protein / photosystem II polypeptide	3
Domain of unknown function (DUF7653)	SMC proteins Flexible Hinge Domain	4
Protein kinase domain	S-adenosylmethionine synthetase, N-terminal domain	16
NAF domain	TFA2 Winged helix domain 2	1
B3 DNA binding domain	Cyclin, N-terminal domain	2
DSHCT (NUC185) domain	Myb-like DNA-binding domain	1
Ubiquitin interaction motif	NAD dependent epimerase/dehydratase family	6
CP12 domain	Glyceraldehyde 3-phosphate dehydrogenase, C-terminal domain	5
CRAL/TRIO domain	X8 domain	3
EF-hand domain pair	Chlorophyll A-B binding protein	106
RCC1-like domain	Chlorophyll A-B binding protein	1
Glycosyl hydrolases family 2	lactate/malate dehydrogenase, NAD binding domain	1
SWIM zinc finger	NusB family	2
Inhibitor of growth proteins N-terminal histone-binding	Plants and Prokaryotes Conserved (PCC) domain	2
TFIIF, beta subunit HTH domain	Ribosomal protein L24e	1
EF-hand domain pair	CP12 domain	9
PHD-finger	Glycosyl hydrolase family 1	3
No apical meristem (NAM) protein	FAD binding domain in molybdopterin dehydrogenase	2
Piwi domain	Cupin	1
Pol polyprotein, beta-barrel domain	Ubiquitin family	4
Putative GTPase activating protein for Arf	Glycosyl transferase family 64 domain	2
Putative GTPase activating protein for Arf	Eukaryotic protein of unknown function (DUF1764)	2
V-ATPase subunit C	C1 domain	4
Trehalose-phosphatase	Glutathione S-transferase, N-terminal domain	6
ARD/ARD' family	Ribosomal protein L37e	2
PTM/DIR17-like, Tudor domain	TCP family transcription factor	4
Disease resistance protein Winged helix domain	S-adenosylmethionine synthetase, N-terminal domain	2
HD domain	Copper binding proteins, plastocyanin/azurin family	2
PHD-finger	Neprosin activation peptide	4
Glycosyltransferase family 20	C-terminus of histone H2A	3
Methyl-CpG binding domain	Manganese-stabilising protein / photosystem II polypeptide	6
WSTF, HB1, Itc1p, MBD9 motif 1	YT521-B-like domain	4
Plant protein of unknown function (DUF639)	Glycosyl hydrolases family 17	1
Piwi domain	TOD1/MUCI70, glycosyltransferase-like domain	6
RNase H-like domain found in reverse transcriptase	C-terminal domain on Strawberry notch homologue	1
Alfin	tRNA synthetases class II (D, K and N)	4
Myb-like DNA-binding domain	Ribosomal protein L19e, C-terminal domain	2
Ribosomal protein L13e	Glyceraldehyde 3-phosphate dehydrogenase, NAD binding domain	1
Reverse transcriptase-like	Ribulose bisphosphate carboxylase, small chain	4
Ycf4	Photosystem II 10 kDa polypeptide PsbR	1
Beta-ketoacyl synthase, N-terminal domain	F-box domain	3
GBF-interacting protein 1 N-terminal	GDSL-like Lipase/Acylhydrolase	4
short chain dehydrogenase	40S ribosomal protein S4 C-terminus	6
DDT domain	Cofilin/tropomyosin-type actin-binding protein	8
Glycosyltransferase family 20	Cornichon protein	3
TFIIF, beta subunit HTH domain	F-box domain	3
TFIIF, beta subunit HTH domain	ATPase family associated with various cellular activities (AAA)	3
Cys-rich Gliadin N-terminal	Phosphatidylinositol-specific phospholipase C, X domain	1
Polyprenyl synthetase	F-box-like	1
Enoyl-CoA hydratase/isomerase	PSD13 N-terminal repeats	2
SWIRM-associated region 1	Tripeptidyl-peptidase II, first Ig-like domain	1
AP2 domain	Helicase conserved C-terminal domain	3
Protein of unknown function (DUF1668)	Domain of unknown function (DUF3444)	1
Reverse transcriptase-like	2Fe-2S iron-sulfur cluster binding domain	3
Histone-lysine N-methyltransferase NSD-like, PHD zinc finger	Pentatricopeptide repeat domain	1
AHK4/CRE1/WOL first receiver domain	Initiation factor 2 subunit family	9
Piwi domain	Ribosomal protein L6e	1
Auxin response factor ancillary domain	Jacalin-like lectin domain	17
NAF domain	Ribosomal protein L30p/L7e	2
AP2 domain	Cornichon protein	5
UDP-glucose/GDP-mannose dehydrogenase family, NAD binding domain	Ribosomal protein S11	1
B3 DNA binding domain	Fasciclin domain	1
Integrase core domain	PB1 domain	1
DDT domain	Ribosomal protein S12/S23	2
Ubiquitin-activating enzyme E1 FCCH domain	Xylanase inhibitor N-terminal	3
Argonaute linker 1 domain	Homeodomain	4
ARD/ARD' family	VQ motif	1
Ubiquitin carboxyl-terminal hydrolase	Ribulose-1,5-bisphosphate carboxylase small subunit	6
Auxin response factor ancillary domain	Adenosylmethionine decarboxylase	3
Sir2 family	Kelch motif	12
Transposase-associated domain	Catalase	3
AP2 domain	14-3-3 protein	26
EF hand	Kelch motif	12
ThiF family	Pyruvate kinase, alpha/beta domain	6
Enoyl-CoA hydratase/isomerase	Ribulose bisphosphate carboxylase, small chain	2
Membrane-bound transcription factor PTM, chromo domain-like	F-box domain	8
Ankyrin repeats (3 copies)	Tim17/Tim22/Tim23/Pmp24 family	2
Protein kinase domain	Probable lipid transfer	7
BTB/POZ domain	Catalase-related immune-responsive	3
Pol polyprotein, beta-barrel domain	TLDc domain	3
Integrase core domain	Aromatic amino acid lyase	1
Auxin response factor ancillary domain	non-haem dioxygenase in morphine synthesis N-terminal	1
GMC oxidoreductase	SSRP1 PH domain	2
Integrase zinc binding domain	Domain of unknown function (DUF5915)	1
Plant tetratrico peptide repeats	Ribulose bisphosphate carboxylase, small chain	2
14-3-3 protein	Pollen protein Ole e 1 like	10
Domain of unknown function (DUF7653)	Ribosomal family S4e	2
EF-hand domain pair	Alcohol dehydrogenase GroES-like domain	16
HR-like lesion-inducing	Leucine Rich repeat	12
Auxin response factor ancillary domain	Telomerase reverse transcriptase, C-terminal extension	2
VHS domain	Mo-co oxidoreductase dimerisation domain	1
Myb-like DNA-binding domain	Ribosomal protein S7p/S5e	4
No apical meristem (NAM) protein	Gloven 1/2	1
AP2 domain	Glycosyl hydrolase family 1	24
Ubiquitin-activating enzyme, SCCH domain	non-haem dioxygenase in morphine synthesis N-terminal	3
SET domain	Mitochondrial carrier protein	16
Glycosyltransferase family 20	Chlorophyll A-B binding protein	21
TFIIF, beta subunit N-terminus	Ribosomal protein S5, N-terminal domain	1
Plants and Prokaryotes Conserved (PCC) domain	DnaJ domain	1
MATH domain	Ubiquitin family	11
Leucine Rich Repeat	Alpha-amylase C-terminal beta-sheet domain	9
Putative GTPase activating protein for Arf	short chain dehydrogenase	3
Integrase zinc binding domain	Ribosomal protein L10	1
U-box domain	Exostosin GT47 domain	2
Auxin response factor ancillary domain	Fructose-1-6-bisphosphatase, N-terminal domain	2
Membrane-bound transcription factor PTM, chromo domain-like	Major intrinsic protein	6
Integrase zinc binding domain	Ribosomal protein L13	4
Ring finger domain	Thioredoxin	3
Increased DNA methylation 1, C-terminal domain	Mitochondrial carrier protein	6
Leucine-rich repeat region	Chalcone and stilbene synthases, C-terminal domain	1
WSTF, HB1, Itc1p, MBD9 motif 1	Ribosomal protein L6, N-terminal domain	2
Sec23/Sec24 zinc finger	Ribulose-1,5-bisphosphate carboxylase small subunit	2
Protein of unknown function (DUF3741)	Glycosyl transferases group 1	6
impB/mucB/samB family	Cysteine-rich secretory protein family	2
Transposase family tnp2	Chlorophyll A-B binding protein	2
EF-hand domain pair	PTEN2, C2 domain	2
K-box region	Chlorophyll A-B binding protein	2
Ribosomal protein L13e	Bromodomain	6
MCM N-terminal domain	Glycosyl transferases group 1	2
Sin3 associated polypeptide p18 (SAP18)	Transmembrane amino acid transporter protein	8
AUX/IAA family	Ribosomal protein S4/S9 N-terminal domain	2
WSTF, HB1, Itc1p, MBD9 motif 1	Proteasome subunit A N-terminal signature	2
Argonaute linker 1 domain	Cupin	1
At1g61320/AtMIF1, LRR domain	Helicase associated domain (HA2), winged-helix	6
SET domain	Ras family	2
IBR domain, a half RING-finger domain	Peptidase family M20/M25/M40	2
Cupin-like domain	14-3-3 protein	3
EF hand domain	Peroxidase	4
NADH-ubiquinone/plastoquinone oxidoreductase chain 6	S4 domain	2
Serine/threonine-protein kinase smg-1	Protein of unknown function (DUF789)	1
BAH domain	F-box domain	27
Leucine Rich Repeat	Protein of unknown function (DUF1218)	3
Sodium Bile acid symporter family	Protein kinase domain	4
Tudor domain	CTP synthase N-terminus	1
GIL1/IRKI C-terminal domain	Chlorophyll A-B binding protein	1
Methyl-CpG binding domain	OPT oligopeptide transporter protein	2
SacI homology domain	Protein tyrosine and serine/threonine kinase	12
Alfin	Fructose-bisphosphate aldolase class-I	15
GMC oxidoreductase	Adaptor complexes medium subunit family	4
No apical meristem (NAM) protein	Carbon-nitrogen hydrolase	4
Suv3 C-terminal domain 1	Ubiquitin family	16
Malectin domain	Alpha amylase, catalytic domain	3
At1g61320/AtMIF1, LRR domain	Copper/zinc superoxide dismutase (SODC)	6
Protein kinase domain	Ribosomal protein L22p/L17e	2
B3 DNA binding domain	Glutathione S-transferase, C-terminal domain	1
PTM/DIR17-like, Tudor domain	galactosyl transferase GMA12/MNN10 family	2
SWIRM domain	Uncharacterized conserved protein (DUF2358)	1
Putative GTPase activating protein for Arf	GRIM-19 protein	1
Gag1-like, clamp domain	Exocyst complex component Exo70 N-terminal	1
Glycosyl hydrolase 2 galactose-binding domain-like	Chlorophyll A-B binding protein	7
SNF2-related domain	LETM1-like, RBD	4
Putative GTPase activating protein for Arf	Acidic N-terminal SPT6	4
Ethylene insensitive 3, DNA-binding domain	S1 RNA binding domain	2
B3 DNA binding domain	AUX/IAA family	4
ThiF family	Pentatricopeptide repeat domain	3
Putative GTPase activating protein for Arf	Midasin AAA lid domain	8
Protein of unknown function (DUF1668)	HR-like lesion-inducing	2
Histone acetylation protein	Midasin AAA+ ATPase lid domain	2
Beta-ketoacyl synthase, C-terminal domain	Chalcone and stilbene synthases, C-terminal domain	1
Cys-rich Gliadin N-terminal	Replication factor RFC1 C terminal domain	2
U-box domain	Glutathione S-transferase, N-terminal domain	1
Ubiquitin-activating enzyme, SCCH domain	Zinc finger, C3HC4 type (RING finger)	3
C-5 cytosine-specific DNA methylase	BRO1-like domain	7
Auxin response factor ancillary domain	Calcium-dependent channel, 7TM region, putative phosphate	6
BAH domain	Reverse transcriptase-like	2
GBF-interacting protein 1 N-terminal	Photosystem II 10 kDa polypeptide PsbR	2
BTB/POZ domain	Ribosomal protein L6, N-terminal domain	1
No apical meristem (NAM) protein	Mitochondrial carrier protein	14
TFIIB zinc-binding	Signal recognition particle 14kD protein	3
Trehalose-phosphatase	14-3-3 protein	9
Transposase family tnp2	Domain of unknown function (DUF3490)	5
AP2 domain	Uncharacterized conserved protein (DUF2358)	4
F-box domain	Rapid ALkalinization Factor (RALF)	1
UBA-like domain	S4 domain	6
DDT domain	Photosystem I reaction centre subunit IV / PsaE	2
Putative GTPase activating protein for Arf	Ribosomal protein S13/S18	2
Ycf4	PPR repeat	2
RNA polymerase Rpb1, domain 5	Delta-aminolevulinic acid dehydratase	1
Protein kinase domain	Ribosomal protein L6, N-terminal domain	12
ThiF family	Plastocyanin-like domain	16
Zinc finger C-x8-C-x5-C-x3-H type (and similar)	Regulated-SNARE-like domain	2
WWE domain	Ribosomal protein S4/S9 N-terminal domain	12
MATH domain	Profilin	1
GBF-interacting protein 1 N-terminal	Ribosomal protein S8	6
Ulp1 protease family, C-terminal catalytic domain	Chlorophyll A-B binding protein	6
Reverse transcriptase-like	P-loop containing NTP hydrolase pore-1	1
E2F transcription factor CC-MB domain	FKBP-type peptidyl-prolyl cis-trans isomerase	2
Ribosomal protein L13e	Double-stranded DNA-binding domain	3
Mannosidase Ig/CBM-like domain	Chlorophyll A-B binding protein	7
Protein kinase domain	Light regulated protein Lir1	1
Methyl-CpG binding domain	Magnesium chelatase, subunit ChlI	2
Ubiquitin-activating enzyme E1 FCCH domain	Ribosomal protein L11, N-terminal domain	3
GBF-interacting protein 1 N-terminal	PPR repeat family	14
Ribosomal protein S28e	PDZ domain	2
EF-hand domain	S-adenosylmethionine synthetase, C-terminal domain	2
DDT domain	PEP-utilising enzyme, mobile domain	14
F-box domain	Phosphopantetheine attachment site	1
Protein of unknown function, DUF547	Aldehyde dehydrogenase family	8
Beta-ketoacyl synthase, N-terminal domain	CP12 domain	1
AUX/IAA family	S-adenosylmethionine synthetase, N-terminal domain	6
Leucine Rich Repeat	S-adenosylmethionine synthetase, C-terminal domain	6
TFIIB zinc-binding	Chitinase class I	2
Domain of unknown function (DUF7653)	Chlorophyll A-B binding protein	7
Protein of unknown function (DUF1668)	Papain family cysteine protease	1
N-terminal domain of argonaute	Transcriptional regulator of RNA polII, SAGA, subunit	2
Ribosomal protein L13e	Mitochondrial carrier protein	43
Histone-binding protein RBBP4 or subunit C of CAF1 complex	PAP_fibrillin	1
Putative GTPase activating protein for Arf	Helix-turn-helix	1
Enoyl-CoA hydratase/isomerase	Sodium Bile acid symporter family	1
PHD-finger	3-beta hydroxysteroid dehydrogenase/isomerase family	6
C17orf113 probable zinc finger	PPR repeat family	8
Ribosomal protein L13e	Protease inhibitor/seed storage/LTP family	5
Myb-like DNA-binding domain	Protein of unknown function (DUF789)	2
gag-polypeptide of LTR copia-type	S-adenosylmethionine synthetase, central domain	2
Sodium/calcium exchanger protein	BRWD1-like, N-terminal domain	9
WSTF, HB1, Itc1p, MBD9 motif 1	Domain of unknown function (DUF7477)	4
Dirigent-like protein	Ribulose bisphosphate carboxylase, small chain	2
mRNA (guanine-N(7))-methyltransferase domain	FORGETTER1 first zinc ribbon domain	2
Trehalase	Endonuclease/Exonuclease/phosphatase family	1
Fatty acid hydroxylase	Eukaryotic protein of unknown function (DUF1764)	1
Trehalose-phosphatase	60s Acidic ribosomal protein	18
F-box domain	Aminotransferase class-V	1
C-5 cytosine-specific DNA methylase	Leucine Rich repeat	6
No apical meristem (NAM) protein	S4 domain	5
Sin3 associated polypeptide p18 (SAP18)	NAF domain	4
Domain of unknown function (DUF7653)	N-terminal domain of oxidoreductase	2
DEAH11 eukaryotic type KH-domain	Phospholipid-translocating ATPase N-terminal	6
F-box domain	RNA recognition motif 2	1
Survival motor neuron protein (SMN), Tudor domain	Uroporphyrinogen decarboxylase (URO-D)	3
14-3-3 protein	Exonuclease	40
No apical meristem (NAM) protein	RS4NT (NUC023) domain	3
Transposase-associated domain	Iron-sulfur subunit PetC transmembrane anchor	2
Protein of unknown function (DUF3741)	MCM N-terminal domain	2
Lipocalin-like domain	Glutathione S-transferase, N-terminal domain	1
Retrotransposon gag protein	tRNA synthetases class I (I, L, M and V)	1
Sodium/calcium exchanger protein	Glutathione S-transferase, N-terminal domain	6
RNase H-like domain found in reverse transcriptase	MatE	2
EF-hand domain pair	BIG2 C-terminal domain	2
Increased DNA methylation 1, C-terminal domain	PLATZ transcription factor	1
JmjC domain, hydroxylase	Pathogenesis-related protein Bet v 1 family	1
Protein of unknown function (DUF1668)	Zinc-ribbon	1
SWIRM-associated region 1	Starch synthase catalytic domain	1
Dirigent-like protein	S-adenosylmethionine synthetase, N-terminal domain	6
Protein kinase domain	TPPII, galactose-binding domain-like	4
Ubiquitin carboxyl-terminal hydrolase	NAD(P)H-binding	1
WWE domain	KIF21A-like domain	4
Domain of unknown function (DUF7653)	Ubiquitin family	11
AP2 domain	Glycosyl hydrolases family 17	9
TFIIF, beta subunit HTH domain	Ribulose bisphosphate carboxylase, small chain	2
Ycf4	S4 domain	2
At1g61320/AtMIF1, LRR domain	CHCH domain	2
PHD-finger	Ribulose bisphosphate carboxylase/oxygenase activase, AAA, helical	27
ARD/ARD' family	2Fe-2S iron-sulfur cluster binding domain	3
ENT domain	EF-hand domain pair	4
PHD-finger	ANTH domain	2
NADH-ubiquinone/plastoquinone oxidoreductase chain 6	Transmembrane amino acid transporter protein	2
AP2 domain	Copper amine oxidase, enzyme domain	4
Nal1 C-terminal domain	PsaO transmembrane domain	4
AlgH-like	Ribosomal protein S13/S18	1
CCR4-Not complex component, Not1	CCR4-NOT transcription complex subunit 1 CAF1-binding domain	6
BAH domain	3-beta hydroxysteroid dehydrogenase/isomerase family	8
Transcription factor TFIIB repeat	Ribosomal protein L6e	2
AP2 domain	Major Facilitator Superfamily	9
14-3-3 protein	Chitinase class I	10
Transcription factor TFIIB repeat	Ribosomal protein S12/S23	2
E motif	RSE1/DDB1/CPSF1 first beta-propeller	4
Protein of unknown function (DUF3741)	C-terminus of histone H2A	1
Protein of unknown function (DUF1618)	Variant SH3 domain	5
Plant organelle RNA recognition domain	PAP_fibrillin	1
N terminus of Rad21 / Rec8 like protein	Chlorophyll A-B binding protein	14
gag-polypeptide of LTR copia-type	Glutamate synthase central domain	6
CHCH domain	F-box protein At3g26010-like, beta-propeller	1
MULE transposase domain	Mitochondrial ribosomal subunit protein	2
GDSL-like Lipase/Acylhydrolase	Ribosomal protein L6e	1
C-5 cytosine-specific DNA methylase	Kelch motif	6
No apical meristem (NAM) protein	Elongation factor Tu GTP binding domain	1
U-box domain	Golgi to ER traffic protein 4	6
Integrase core domain	PQ loop repeat	8
Protein kinase domain	S4 domain	4
Myb-like DNA-binding domain	Catalase-related immune-responsive	6
Knl1 RWD C-terminal domain	AP2 domain	3
EF hand	Fructose-bisphosphate aldolase class-I	6
Protein kinase domain	Ubiquitin-conjugating enzyme	4
Ribosomal protein L13e	NADP oxidoreductase coenzyme F420-dependent	10
AP2 domain	NAD dependent epimerase/dehydratase family	3
Myb-like DNA-binding domain	Flavin containing amine oxidoreductase	2
F-box domain	Transcription- and export-related complex subunit	9
BCD1 domain	Fructose-bisphosphate aldolase class-I	3
MATH domain	Endoribonuclease L-PSP	2
Phorbol esters/diacylglycerol binding domain (C1 domain)	Glutathione S-transferase, C-terminal domain	4
Cupin-like domain	Ribosomal protein L6, N-terminal domain	1
HR-like lesion-inducing	PLATZ transcription factor	2
14-3-3 protein	Catalase-related immune-responsive	15
PH domain	C2 domain	2
Kinesin motor domain	Leucine-rich repeat region	1
Transposase-associated domain	Rieske [2Fe-2S] domain	2
Helicase conserved C-terminal domain	DnaJ domain	2
BAH domain	Adaptor complexes medium subunit family	1
RCD1-SRO-TAF4 (RST) plant domain	Poly(ADP-ribose) polymerase catalytic domain	12
Protein of unknown function (DUF1191)	PPR repeat	4
Domain of unknown function (DUF4378)	Lipase (class 3)	2
BPM/SPOP, BACK domain	galactosyl transferase GMA12/MNN10 family	1
Plant tetratrico peptide repeats	Ribosomal protein L6, N-terminal domain	1
DEAH11 eukaryotic type KH-domain	haloacid dehalogenase-like hydrolase	6
PHD-finger	GIY-YIG catalytic domain	2
Ribosomal protein S8	Late exocytosis, associated with Golgi transport	5
Cupin-like domain	Proteasome subunit A N-terminal signature	1
Membrane-bound transcription factor PTM, chromo domain-like	Protein of unknown function, DUF538	2
Plant protein of unknown function	Glycosyl hydrolases family 16	3
No apical meristem (NAM) protein	Rubisco accumulation factor 1 alpha helical domain	1
RCD1-SRO-TAF4 (RST) plant domain	LURP-one-related	3
Ubiquitin fold domain	PATROL1-like, TPR repeats	10
UBX domain	GTP-eEF1A C-terminal domain-like	9
MATH domain	Transmembrane amino acid transporter protein	2
Ubiquitin carboxyl-terminal hydrolase	Sodium Bile acid symporter family	1
Argonaute linker 2 domain	Late exocytosis, associated with Golgi transport	1
UDP-glucose/GDP-mannose dehydrogenase family, UDP binding domain	F-box domain	3
Protein kinase domain	Strictosidine synthase-like, N-terminal	4
Neprosin	1,3-beta-glucan synthase subunit FKS1, domain-1	3
CRAL/TRIO, N-terminal domain	CobW/HypB/UreG, nucleotide-binding domain	2
Beta-ketoacyl synthase, N-terminal domain	non-haem dioxygenase in morphine synthesis N-terminal	1
Plants and Prokaryotes Conserved (PCC) domain	Protein kinase domain	9
SacI homology domain	No apical meristem (NAM) protein	2
Plant protein of unknown function (DUF863)	Histone deacetylase domain	4
bHLH-MYC and R2R3-MYB transcription factors N-terminal	Triosephosphate isomerase	3
Domain of unknown function (DUF4378)	PsaD	1
Argonaute linker 2 domain	Transcriptional regulator of RNA polII, SAGA, subunit	2
PHD-finger	FAD dependent oxidoreductase	4
GBF-interacting protein 1 N-terminal	GAGA binding protein-like family	2
RA like domain	Chlorophyll A-B binding protein	2
Sodium/calcium exchanger protein	Bromodomain	18
AUX/IAA family	Late exocytosis, associated with Golgi transport	5
Putative GTPase activating protein for Arf	Hsp90 protein	1
Integrase core domain	PsbP	2
Filament-like plant protein, long coiled-coil	Eukaryotic elongation factor 5A hypusine, DNA-binding OB fold	16
AP2 domain	Glycosyl hydrolases family 28	6
ENT domain	Scavenger mRNA decapping enzyme C-term binding	6
EF-hand domain pair	Transmembrane amino acid transporter protein	2
Leucine rich repeat N-terminal domain	Kelch motif	6
RNA polymerase Rpb2, domain 2	CoA-ligase	2
DDT domain	Disease resistance protein Roq1-like, winged-helix domain	1
Ring finger domain	Glycosyl hydrolases family 28	1
EF-hand domain	S-adenosylmethionine synthetase, central domain	2
B3 DNA binding domain	Ribosomal L37ae protein family	1
UBA-like domain	Ribosomal protein L13	3
RNA recognition motif	Ribosomal protein L23, N-terminal domain	4
PTM/DIR17-like, Tudor domain	Triose-phosphate Transporter family	2
CRAL/TRIO, N-terminal domain	Glycosyl hydrolases family 17	2
AP2 domain	2Fe-2S iron-sulfur cluster binding domain	8
alpha/beta hydrolase fold	Cytochrome P450	1
Sin3 associated polypeptide p18 (SAP18)	Plants and Prokaryotes Conserved (PCC) domain	4
Ribosomal large subunit proteins 60S L5, and 50S L18	EME1/MUS81, C-terminal	2
Targeting protein for Xklp2 (TPX2) domain	DJ-1/PfpI family	2
Domain of unknown function (DUF5600)	ATP-citrate synthase ATP-grasp domain	4
Leucine-rich repeat region	ATPase family associated with various cellular activities (AAA)	3
Domain of unknown function (DUF4378)	Skp1 family, dimerisation domain	2
Filament-like plant protein, long coiled-coil	Myb-like DNA-binding domain	40
DDT domain	Zinc finger, C3HC4 type (RING finger)	4
MYND finger	Ubiquitin family	1
Retroviral aspartyl protease	Photosystem II reaction centre W protein (PsbW)	1
U-box domain	F-box domain	1
Ubiquitin family	Ribosomal protein L44	6
BRCA1 C Terminus (BRCT) domain	Tim17/Tim22/Tim23/Pmp24 family	2
DDT domain	Photosystem I psaG / psaK	4
EF hand domain	Ribosomal protein L24e	1
WSTF, HB1, Itc1p, MBD9 motif 1	Cofilin/tropomyosin-type actin-binding protein	8
bHLH-MYC and R2R3-MYB transcription factors N-terminal	Eukaryotic protein of unknown function (DUF1764)	1
CCCH-type zinc finger	Gamma interferon inducible lysosomal thiol reductase (GILT)	6
EF-hand domain pair	Tim17/Tim22/Tim23/Pmp24 family	2
Domain of unknown function (DUF1979)	Copper binding proteins, plastocyanin/azurin family	2
EF hand	Leucine Rich repeat	12
RNase H-like domain found in reverse transcriptase	PHD-finger	1
Beta-ketoacyl synthase, N-terminal domain	BRO1-like domain	7
ThiF family	Chaperonin 10 Kd subunit	3
TFIIF, beta subunit HTH domain	60s Acidic ribosomal protein	2
EF-hand domain pair	ThiF family	2
ABC1 atypical kinase-like domain	FKB95, Kelch-repeats domain	1
Protein of unknown function (DUF3741)	Ubiquitin family	1
AUX/IAA family	EamA-like transporter family	3
Transferase family	Ribosomal protein L24e	2
Ribosomal protein L13e	Acetohydroxy acid isomeroreductase, NADPH-binding domain	15
Auxin response factor ancillary domain	Biotin-requiring enzyme	1
No apical meristem (NAM) protein	Midasin AAA lid domain	40
gag-polypeptide of LTR copia-type	Ribulose bisphosphate carboxylase, small chain	2
Leucine-rich repeat region	Dip2/Utp12 Family	2
UDP-glucose/GDP-mannose dehydrogenase family, NAD binding domain	14-3-3 protein	3
UBX domain	PPR repeat	30
Tf2-1-like, SH3 domain	Photosystem I psaG / psaK	1
JmjC domain, hydroxylase	Peroxidase	1
Inhibitor of growth proteins N-terminal histone-binding	Myb-like DNA-binding domain	10
No apical meristem (NAM) protein	Ribulose-1,5-bisphosphate carboxylase small subunit	18
SET domain	Exonuclease	16
Cupin-like domain	Metallothionein	1
Retroviral polymerase SH3-like domain	Ring finger domain	1
Putative GTPase activating protein for Arf	SecE/Sec61-gamma subunits of protein translocation complex	1
Neprosin	Plant PDR ABC transporter associated	2
Exo-beta-D-glucosaminidase Ig-fold domain	Chlorophyll A-B binding protein	7
BES1/BZR1 plant transcription factor, N-terminal	Neprosin	1
HR-like lesion-inducing	Rubisco accumulation factor 1 alpha helical domain	2
HSF-type DNA-binding	Wound-induced protein	4
DEAH11 RRM domain	Cation transport ATPase (P-type)	3
RNase H-like domain found in reverse transcriptase	Protein of unknown function (DUF1644)	4
Inhibitor of growth proteins N-terminal histone-binding	CDP-alcohol phosphatidyltransferase	12
AUX/IAA family	Protein of unknown function (DUF1645)	1
Methyl-CpG binding domain	MLLE domain	2
14-3-3 protein	Leucine rich repeat	5
EF hand	Catalase-related immune-responsive	9
AP2 domain	START domain	8
Sin3 associated polypeptide p18 (SAP18)	Ribulose bisphosphate carboxylase, small chain	8
Polyprenyl synthetase	DnaJ central domain	1
Leucine-zipper of ternary complex factor MIP1	Ring finger domain	2
Domain of unknown function (DUF7653)	Ribosomal protein S20	1
AP2 domain	Pentapeptide repeats (8 copies)	3
Ycf4	Ribosomal L27e protein family	1
E motif	Chlorophyll A-B binding protein	5
Helix-loop-helix DNA-binding domain	Transcription factor/nuclear export subunit protein 2	9
PHD-finger	Ribosomal protein L6, N-terminal domain	5
MYND finger	Photosystem I reaction centre subunit XI	2
von Willebrand factor type A domain	Ubiquitin-conjugating enzyme	4
Leucine Rich Repeat	Chlorophyll A-B binding protein	41
Protein kinase domain	START domain	4
FAR1 DNA-binding domain	Photosystem I reaction centre subunit XI	2
CCR4-Not complex component, Not1	CCR4-Not complex, Not1 subunit, domain of unknown function DUF3819	6
GBF-interacting protein 1 N-terminal	Core-2/I-Branching enzyme	1
RNase H-like domain found in reverse transcriptase	Core histone H2A/H2B/H3/H4	1
Putative GTPase activating protein for Arf	Glyceraldehyde 3-phosphate dehydrogenase, C-terminal domain	2
Staphylococcal nuclease homologue	Heme oxygenase	16
Ubiquitin carboxyl-terminal hydrolase	Peroxidase	3
ABC1 atypical kinase-like domain	Sina, zinc finger	1
Protein of unknown function (DUF1668)	Domain of unknown function (DUF7599)	3
Domain of unknown function (DUF4378)	PsbP	8
GCN5-like protein 1 (GCN5L1)	Ribulose bisphosphate carboxylase, small chain	8
ICP0-binding domain of Ubiquitin-specific protease 7	KH domain	4
PHD-finger	Proteasome subunit A N-terminal signature	2
Ubiquitin-activating enzyme E1 four-helix bundle	Xylanase inhibitor N-terminal	3
Histone-binding protein RBBP4 or subunit C of CAF1 complex	60s Acidic ribosomal protein	6
PHD-finger	Clp protease	9
BAH domain	ABC1 atypical kinase-like domain	4
PTM/DIR17-like, Tudor domain	Cyclin, N-terminal domain	18
Protein of unknown function (DUF1668)	DUF761-associated sequence motif	2
Glycosyl hydrolases family 17	Aluminium induced protein	1
Helix-loop-helix DNA-binding domain	Transcription- and export-related complex subunit	9
PHD-finger	Chitinase class I	26
BPM/SPOP, BACK domain	Ribosomal protein L6e	1
Sir2 family	Chitinase class I	4
Inhibitor of growth proteins N-terminal histone-binding	Chalcone and stilbene synthases, C-terminal domain	2
PAZ domain	Cytosolic domain of 10TM putative phosphate transporter	1
Ring finger domain	Rieske [2Fe-2S] domain	2
CCR4-NOT transcription complex subunit 1 HEAT repeat	CCR4-NOT transcription complex subunit 1 TTP binding domain	6
AP2 domain	Pyridoxal-phosphate dependent enzyme	9
ThiF family	Ribosomal protein L24e	6
Ubiquitin-activating enzyme E1 four-helix bundle	Peptide methionine sulfoxide reductase	6
SET domain	Myb-like DNA-binding domain	12
Sodium/hydrogen exchanger, transmembrane	CAAD domains of cyanobacterial aminoacyl-tRNA synthetase	4
short chain dehydrogenase	Glycosyl hydrolases family 16	2
F-box domain	Ribosomal Proteins L2, C-terminal domain	1
Argonaute linker 2 domain	FMN-dependent dehydrogenase	4
MatE	Photosystem I reaction centre subunit III	2
Domain of unknown function (DUF4216)	Catalase-related immune-responsive	3
Fatty acid hydroxylase	Glutathione S-transferase, N-terminal domain	2
No apical meristem (NAM) protein	Rapid ALkalinization Factor (RALF)	3
Response regulator receiver domain	Major intrinsic protein	1
Pol polyprotein, beta-barrel domain	Elongation factor Tu domain 2	2
Zinc knuckle	Pyridoxal-dependent decarboxylase, pyridoxal binding domain	1
No apical meristem (NAM) protein	Ribosomal family S4e	3
Cupin-like domain	DnaJ central domain	1
Response regulator receiver domain	Insertion domain in 60S ribosomal protein L10P	12
Ethylene insensitive 3, DNA-binding domain	DnaJ domain	1
RNA recognition motif	Quinolinate phosphoribosyl transferase, N-terminal domain	12
Transcription factor LHW bHLH domain	Glutathione S-transferase, N-terminal domain	1
gag-polypeptide of LTR copia-type	Ribosomal protein S19	2
Exonuclease V - a 5' deoxyribonuclease	Protein kinase domain	6
ACT domain	Ribosomal protein L6, N-terminal domain	3
Protein of unknown function (DUF3615)	Phospholipid-translocating ATPase N-terminal	4
No apical meristem (NAM) protein	UDP-glucoronosyl and UDP-glucosyl transferase	1
Membrane-bound transcription factor PTM, chromo domain-like	F-box protein At3g26010-like, beta-propeller	2
MuDR family transposase	Copper binding proteins, plastocyanin/azurin family	2
EF-hand domain	Exonuclease	8
Nucleoplasmin-like domain	ZF-HD protein dimerisation region	1
Protein of unknown function (DUF3741)	Ribosomal protein L24e	1
Fatty acid hydroxylase	Jacalin-like lectin domain	6
CCT motif	S4 domain	6
C17orf113 probable zinc finger	Transferase family	2
UBA-like domain	GTP-eEF1A C-terminal domain-like	6
Auxin responsive protein	LURP-one-related	2
HSF-type DNA-binding	short chain dehydrogenase	2
Ubiquitin family	Rubisco LSMT substrate-binding	4
ThiF family	Ribulose bisphosphate carboxylase/oxygenase activase, AAA, helical	12
Transcription factor TFIIB repeat	Photosystem I psaG / psaK	2
Filament-like plant protein, long coiled-coil	Phosphofructokinase	8
FERM central domain	Chlorophyll A-B binding protein	2
Tf2-1-like, SH3 domain	ENTH domain	5
Ring finger domain	Ribosomal protein L13e	8
Cation transporting ATPase, C-terminus	2Fe-2S iron-sulfur cluster binding domain	1
UDP-glucose/GDP-mannose dehydrogenase family, UDP binding domain	Fructose-bisphosphate aldolase class-I	3
PTM/DIR17-like, Tudor domain	TB2/DP1, HVA22 family	2
RNase H-like domain found in reverse transcriptase	Ribosomal protein L13	3
EF hand domain	Catalase-related immune-responsive	3
Leucine-zipper of ternary complex factor MIP1	CPSF A subunit region	8
Protein of unknown function (DUF3741)	KOW motif	3
Glycosyltransferase family 92	Chlorophyll A-B binding protein	5
OTU-like cysteine protease	GRIM-19 protein	2
DUF761-associated sequence motif	Copper/zinc superoxide dismutase (SODC)	2
NAF domain	Insertion domain in 60S ribosomal protein L10P	2
Cyclophilin type peptidyl-prolyl cis-trans isomerase/CLD	S-adenosyl-L-homocysteine hydrolase, NAD binding domain	4
mRNA (guanine-N(7))-methyltransferase domain	SBNO alpha/beta domain	2
Putative GTPase activating protein for Arf	Ribosomal protein L19e, N-terminal domain	1
Ubiquitin-activating enzyme E1 FCCH domain	Ribulose-1,5-bisphosphate carboxylase small subunit	6
F-box-like	Domain of unknown function (DUF7876)	3
AP2 domain	ML domain	3
ARD/ARD' family	60s Acidic ribosomal protein	4
BAH domain	Catalase	27
Membrane-bound transcription factor PTM, chromo domain-like	Hsp70 protein	2
AlgH-like	Ribosomal protein L16p/L10e	1
AUX/IAA family	Exonuclease	8
Membrane-bound transcription factor PTM, chromo domain-like	Glutathione S-transferase, N-terminal domain	6
NADH-ubiquinone/plastoquinone oxidoreductase chain 6	Ribosomal protein S4/S9 N-terminal domain	2
EH domain	Leucine rich repeat N-terminal domain	2
Putative GTPase activating protein for Arf	Metallothionein	1
SacI homology domain	Double-stranded DNA-binding domain	6
short chain dehydrogenase	Glyceraldehyde 3-phosphate dehydrogenase, NAD binding domain	2
CCT motif	RNA recognition motif	12
Fantastic Four meristem regulator	PsaD	1
TFIIF, beta subunit HTH domain	Catalase	3
Leucine-rich repeat region	C-terminus of histone H2A	2
Proteasome maturation factor UMP1	PAP_fibrillin	1
Zinc finger, ZZ type	Midasin AAA lid domain	8
BPM/SPOP, BACK domain	PPPDE putative peptidase domain	2
HR-like lesion-inducing	S-adenosylmethionine synthetase, central domain	4
UBX domain	RNA recognition motif 2	33
Protein kinase domain	Ribulose bisphosphate carboxylase, small chain	50
Ubiquitin-activating enzyme E1 four-helix bundle	Legumain, prodomain	3
AP2 domain	E motif	6
ABC1 atypical kinase-like domain	MATH domain	3
PPR repeat family	Helix-loop-helix DNA-binding domain	8
B3 DNA binding domain	KLHDC2/KLHL20/DRC7 Kelch-repeats domain	2
MULE transposase domain	Condensin II complex subunit CAP-H2 or CNDH2, C-terminal wHTH domain	1
Protein kinase domain	BRO1-like domain	42
SRF-type transcription factor (DNA-binding and dimerisation domain)	Prefoldin subunit	2
WD domain, G-beta repeat	lactate/malate dehydrogenase, NAD binding domain	5
Protein of unknown function (DUF3741)	Aph-1 protein	2
Leucine rich repeat N-terminal domain	Ribulose-1,5-bisphosphate carboxylase small subunit	3
Pol polyprotein, beta-barrel domain	Pyridoxal-phosphate dependent enzyme	8
DUF761-associated sequence motif	Tubulin/FtsZ family, GTPase domain	1
Phosphofructokinase	Ribulose bisphosphate carboxylase, small chain	6
Morc6 ribosomal protein S5 domain 2-like	Major intrinsic protein	1
Argonaute linker 1 domain	haloacid dehalogenase-like hydrolase	4
Transcription factor TFIIB repeat	Scavenger mRNA decapping enzyme C-term binding	6
Ring finger domain	50S ribosome-binding GTPase	1
ABC1 atypical kinase-like domain	Ubiquitin carboxyl-terminal hydrolase	3
AlgH-like	Fructose-bisphosphate aldolase class-I	3
HR-like lesion-inducing	F-box domain	6
Protein kinase domain	Chlorophyll A-B binding protein	137
Ycf4	Peroxidase	3
Biotin carboxylase, N-terminal domain	Protein kinase domain	2
Reverse transcriptase-like	Protein of unknown function (DUF1644)	4
SacI homology domain	Cyclin-dependent kinase inhibitor	4
GBF-interacting protein 1 N-terminal	Cytochrome P450	6
BAH domain	S-adenosylmethionine synthetase, central domain	18
short chain dehydrogenase	60s Acidic ribosomal protein	12
Tf2-1-like, SH3 domain	Protein kinase domain	5
PTM/DIR17-like, Tudor domain	4Fe-4S single cluster domain of Ferredoxin I	4
GBF-interacting protein 1 N-terminal	Late exocytosis, associated with Golgi transport	6
TFIIF, beta subunit HTH domain	Chitinase class I	2
Trehalose-phosphatase	Ribosomal protein S11	3
Retroviral polymerase SH3-like domain	Elongation factor Tu domain 2	2
AP2 domain	Malectin domain	4
Reverse transcriptase-like	Cytochrome c oxidase assembly protein COX16	1
Sodium Bile acid symporter family	S-adenosyl-L-homocysteine hydrolase	15
Amino-transferase class IV	Guanylate-binding protein, N-terminal domain	1
AUX/IAA family	Telomerase reverse transcriptase, C-terminal extension	2
Domain of unknown function (DUF5600)	Chitinase class I	2
Domain of unknown function (DUF7597)	TATA-binding related factor (TRF) of subunit 20 of Mediator complex	1
Tetratricopeptide repeat	Pyridoxal-dependent decarboxylase, C-terminal sheet domain	2
Myb-like DNA-binding domain	Uncharacterized conserved protein (DUF2358)	1
No apical meristem (NAM) protein	Ras family	1
Plant protein 1589 of unknown function (A_thal_3526)	Ribosomal protein L11, RNA binding domain	5
No apical meristem (NAM) protein	FtsH Extracellular	5
B3 DNA binding domain	Glycosyl transferases group 1	1
F-box-like	Ubiquitin family	1
ICP0-binding domain of Ubiquitin-specific protease 7	NB-ARC domain	18
Domain of unknown function (DUF5600)	Biotin-requiring enzyme	2
Fatty acid hydroxylase	Peroxidase	1
Ubiquitin fold domain	Ribosomal protein L11, RNA binding domain	2
EF-hand domain	Iron-sulfur subunit PetC transmembrane anchor	2
Autophagy-related protein 2	DYW family of nucleic acid deaminases	2
AUX/IAA family	Cyclin, N-terminal domain	2
RCD1-SRO-TAF4 (RST) plant domain	S-adenosylmethionine synthetase, C-terminal domain	12
Putative gypsy type transposon	Uncharacterized conserved protein (DUF2358)	1
Conserved region of Rad21 / Rec8 like protein	Metallothionein	1
Trehalose-phosphatase	Ribosomal protein S9/S16	9
Myb-like DNA-binding domain	Ribosomal protein L10	2
ARD/ARD' family	S4 domain	2
Legume lectin domain	Ribulose-1,5-bisphosphate carboxylase small subunit	3
Myb-like DNA-binding domain	Ribosomal protein L13	2
Myb-like DNA-binding domain	Ribosomal protein L14	4
NAF domain	Ribosomal L40e family	1
PRP39 C-terminal HAT repeat	Photosystem I reaction centre subunit IV / PsaE	1
B3 DNA binding domain	Double-stranded DNA-binding domain	3
Legume lectin domain	Ribosomal protein L13	1
Domain of unknown function (DUF4378)	Ribulose-1,5-bisphosphate carboxylase small subunit	6
Reverse transcriptase (RNA-dependent DNA polymerase)	FORGETTER1 second zinc ribbon domain	1
EF hand	haloacid dehalogenase-like hydrolase	2
Protein of unknown function (DUF1668)	GTF3C1, extended winged-helix domain	3
Fructose-bisphosphate aldolase class-I	Ribosomal protein S11	5
bHLH-MYC and R2R3-MYB transcription factors N-terminal	GRIM-19 protein	1
Homeodomain	Ribulose-1,5-bisphosphate carboxylase small subunit	2
JmjC domain, hydroxylase	Chalcone and stilbene synthases, N-terminal domain	1
Methyl-CpG binding domain	Ferredoxin thioredoxin reductase catalytic beta chain	18
WD domain, G-beta repeat	Thioredoxin	10
OTU-like cysteine protease	Haloacid dehalogenase-like hydrolase	4
Domain of unknown function (DUF7653)	NAD(P)H-hydrate dehydratase	2
BAH domain	Fructose-bisphosphate aldolase class-I	26
AlgH-like	SPX domain	7
Brassinosteroid receptor island domain	Photosystem I reaction centre subunit XI	2
Polyprenyl synthetase	NAD(P)H-binding	1
EF hand domain	Cytosolic domain of 10TM putative phosphate transporter	6
Sin3 associated polypeptide p18 (SAP18)	Catalase-related immune-responsive	12
PHD-finger	Rubisco Assembly chaperone C-terminal domain	3
B3 DNA binding domain	Inorganic H+ pyrophosphatase	2
SWIM zinc finger	Adaptor complexes medium subunit family	2
Plant protein 1589 of unknown function (A_thal_3526)	Photosystem I reaction centre subunit XI	4
ThiF family	Ribosomal protein S11	3
E2F/DP family winged-helix DNA-binding domain	Arabidopsis broad-spectrum mildew resistance protein RPW8	4
N-terminal domain of argonaute	GDSL-like Lipase/Acylhydrolase	3
EF-hand domain pair	UDP-glucoronosyl and UDP-glucosyl transferase	4
Small subunit of serine palmitoyltransferase-like	60s Acidic ribosomal protein	2
Auxin response factor ancillary domain	Fructose-bisphosphate aldolase class-I	3
Domain of unknown function (DUF4378)	Saposin-like type B, region 1	2
Cupin-like domain	DnaJ domain	1
PHD-finger	ER lumen protein retaining receptor	3
TMEM62 C-terminal domain	Rieske [2Fe-2S] domain	2
ThiF family	Ribosomal protein S19	6
Ycf4	Eukaryotic protein of unknown function (DUF1764)	1
Ribosomal protein L13e	Leucine rich repeat N-terminal domain	12
At1g61320/AtMIF1, LRR domain	Homeodomain	6
Ubiquitin family	BSD2 cysteine rich domain	3
EF-hand domain pair	Xylanase inhibitor N-terminal	1
Integrase zinc binding domain	RING-type zinc-finger	1
Rx N-terminal domain	Signal recognition particle, alpha subunit, N-terminal	2
AP2 domain	Domain of unknown function (DUF4371)	10
PTM/DIR17-like, Tudor domain	Leucine Rich Repeat	2
Plant organelle RNA recognition domain	2Fe-2S iron-sulfur cluster binding domain	3
Domain of unknown function (DUF4378)	Ribosomal protein L22p/L17e	4
NADH-ubiquinone/plastoquinone oxidoreductase chain 6	Cupin	1
AlgH-like	DnaJ domain	2
Reverse transcriptase-like	C-terminal domain on Strawberry notch homologue	1
Trehalose-phosphatase	Ribosomal protein S20	7
Plant protein of unknown function	Xyloglucan endo-transglycosylase (XET) C-terminus	3
No apical meristem (NAM) protein	BCAS3 microtubule associated cell migration factor, C-terminal	2
SET domain	Ribosomal protein L6, N-terminal domain	2
Ethylene insensitive 3, DNA-binding domain	Tubulin C-terminal domain	1
Helicase conserved C-terminal domain	Ubiquitin family	16
Ankyrin repeats (3 copies)	Chlorophyll A-B binding protein	4
Ycf4	Sec20	1
Nucleoplasmin-like domain	Xylanase inhibitor C-terminal	1
Retroviral aspartyl protease	Chalcone and stilbene synthases, C-terminal domain	1
Alfin	Chlorophyll A-B binding protein	3
DnaJ domain	Serine hydroxymethyltransferase	1
GBF-interacting protein 1 N-terminal	Profilin	4
Peroxidase	Ribulose-1,5-bisphosphate carboxylase small subunit	3
Putative GTPase activating protein for Arf	Ribosomal protein S3, C-terminal domain	1
C5HC2 zinc finger	Ribosomal protein S19e	1
Domain of unknown function (DUF4378)	NAD(P)H-binding	1
ThiF family	NLI interacting factor-like phosphatase	3
GBF-interacting protein 1 N-terminal	EME1/MUS81, C-terminal	4
MYB-CC type transfactor, LHEQLE motif	Chlorophyll A-B binding protein	4
Trehalose-phosphatase	ZF-HD protein dimerisation region	4
Integrase core domain	WD domain, G-beta repeat	30
Fatty acid hydroxylase	Ribosomal protein L13	3
Sodium/calcium exchanger protein	Prefoldin subunit	3
Fatty acid hydroxylase	Ribosomal protein L17	1
Rx N-terminal domain	Chitinase class I	2
Pentacotripeptide-repeat region of PRORP	Allene oxide cyclase	1
Fatty acid hydroxylase	Ribosomal protein L19	1
Ring finger domain	CPSF A subunit region	4
Ring finger domain	Expansin C-terminal domain	1
No apical meristem (NAM) protein	Rubisco Assembly chaperone C-terminal domain	1
Trypsin-like peptidase domain	Chlorophyll A-B binding protein	1
At1g61320/AtMIF1, LRR domain	RNA recognition motif	2
No apical meristem (NAM) protein	AIG1 family	3
GBF-interacting protein 1 N-terminal	PWWP domain	1
Argonaute linker 2 domain	Ribosomal proteins 50S-L18Ae/60S-L20/60S-L18A	1
HECT-domain (ubiquitin-transferase)	Peroxidase	1
No apical meristem (NAM) protein	PA domain	1
EF-hand domain	Leucine rich repeat N-terminal domain	1
PAZ domain	Glutathione S-transferase, N-terminal domain	2
Mnd1 HTH domain	Protein kinase domain	2
CRAL/TRIO, N-terminal domain	Exonuclease	24
ThiF family	GRAS domain family	15
Ankyrin repeats (3 copies)	Kinesin motor domain	5
WSTF, HB1, Itc1p, MBD9 motif 1	Ribulose-1,5-bisphosphate carboxylase small subunit	6
No apical meristem (NAM) protein	Ferritin-like domain	1
gag-polypeptide of LTR copia-type	BTB/POZ domain	2
Ribosomal protein L13e	GRAS domain family	5
Histone-lysine N-methyltransferase NSD-like, PHD zinc finger	Stm1	1
UBA-like domain	Elongation factor Tu GTP binding domain	6
Dirigent-like protein	ZIP Zinc transporter	2
ACR9-like, ACT-like domain	Chlorophyll A-B binding protein	10
Polyprenyl synthetase	Fasciclin domain	1
STI1/HOP, DP domain	Domain of unknown function (DUF3490)	5
ARD/ARD' family	FMN-dependent dehydrogenase	6
Glycosyltransferase family 20	60s Acidic ribosomal protein	18
Ring finger domain	Ras family	1
Leucine-rich repeat region	Xylanase inhibitor N-terminal	1
Membrane-bound transcription factor PTM, chromo domain-like	Ribosomal protein L7Ae/L30e/S12e/Gadd45 family	2
Argonaute linker 2 domain	Catalase	6
At1g61320/AtMIF1, LRR domain	DEAD/DEAH box helicase	6
N-terminal domain of argonaute	Leucine Rich repeat	5
CCR4-Not complex, Not1 subunit, domain of unknown function DUF3819	DYW family of nucleic acid deaminases	2
Domain of unknown function (DUF4378)	Saposin-like type B, region 2	2
Histone-lysine N-methyltransferase NSD-like, PHD zinc finger	PPR repeat family	2
WSTF, HB1, Itc1p, MBD9 motif 1	Manganese-stabilising protein / photosystem II polypeptide	2
Auxin response factor ancillary domain	S4 domain	2
Protein of unknown function (DUF1668)	Rdx family	2
IBR domain, a half RING-finger domain	Stm1	3
Plant protein 1589 of unknown function (A_thal_3526)	Exonuclease	16
No apical meristem (NAM) protein	PH domain of plant-specific actin-binding protein	5
Reverse transcriptase (RNA-dependent DNA polymerase)	TB2/DP1, HVA22 family	1
Pentacotripeptide-repeat region of PRORP	RING-type zinc-finger	2
No apical meristem (NAM) protein	Ribosomal protein L10	7
No apical meristem (NAM) protein	Ribosomal protein L13	11
EF-hand domain pair	DDT domain	2
Glycosyltransferase family 20	Ribosomal protein S9/S16	9
PPR repeat	Ankyrin repeats (3 copies)	30
UBA/TS-N domain	Rubisco LSMT substrate-binding	8
Alfin	Rubisco Assembly chaperone C-terminal domain	2
ENT domain	Chalcone and stilbene synthases, C-terminal domain	2
WD domain, G-beta repeat	lactate/malate dehydrogenase, alpha/beta C-terminal domain	5
No apical meristem (NAM) protein	Ribosomal protein L17	3
PHD-finger	Plants and Prokaryotes Conserved (PCC) domain	10
Fatty acid hydroxylase	BURP domain	1
No apical meristem (NAM) protein	Ribosomal protein L19	2
PHD-finger	S-adenosylmethionine synthetase, N-terminal domain	24
Ring finger domain	Oxygen evolving enhancer protein 3	1
Protein of unknown function (DUF1668)	Late exocytosis, associated with Golgi transport	4
No apical meristem (NAM) protein	Clathrin adaptor complex small chain	1
Putative GTPase activating protein for Arf	Gamma interferon inducible lysosomal thiol reductase (GILT)	1
Putative GTPase activating protein for Arf	NF-X1 type zinc finger	35
Domain of unknown function (DUF5600)	Pollen protein Ole e 1 like	1
Plant protein of unknown function	Ribosomal protein S8e	1
Domain of unknown function (DUF7653)	2-oxoadipate dioxygenase/decarboxylase	1
Putative GTPase activating protein for Arf	Ribosomal protein S12/S23	1
Myb-like DNA-binding domain	Serine carboxypeptidase	2
Nucleoplasmin-like domain	Cupin	1
Domain of unknown function (DUF7642)	Chlorophyll A-B binding protein	4
Ethylene insensitive 3, DNA-binding domain	Myosin head (motor domain)	16
Glycosyl hydrolases family 17	Asparagine synthase	4
Kinesin motor domain	Ribosomal protein S19e	3
Reverse transcriptase (RNA-dependent DNA polymerase)	Amidase	2
Kinesin motor domain	Protein of unknown function (DUF1218)	1
B3 DNA binding domain	Glyceraldehyde 3-phosphate dehydrogenase, C-terminal domain	1
F-box domain	Ribulose bisphosphate carboxylase, small chain	4
Legume lectin domain	Protein of unknown function (DUF630)	1
DUF761-associated sequence motif	Catalase-related immune-responsive	3
Reverse transcriptase (RNA-dependent DNA polymerase)	RSE1/DDB1/CPSF1 first beta-propeller	4
Reverse transcriptase-like	2-oxoadipate dioxygenase/decarboxylase	1
Neprosin	Ribulose bisphosphate carboxylase, small chain	2
GBF-interacting protein 1 N-terminal	2-C-methyl-D-erythritol 4-phosphate cytidylyltransferase	2
Protein of unknown function (DUF1668)	NFD4, C-terminal domain	2
HSF-type DNA-binding	Glyceraldehyde 3-phosphate dehydrogenase, NAD binding domain	2
BPM/SPOP, BACK domain	rRNA (uridine-N3-)-methyltransferase BTM5-like	1
Leucine rich repeat	rRNA (uridine-N3-)-methyltransferase BTM5-like	5
Cellulose synthase	Pectinesterase	2
Ycf4	Catalase-related immune-responsive	3
Protein kinase domain	Mon2/Sec7/BIG1-like, HDS	1
PPR repeat	Manganese-stabilising protein / photosystem II polypeptide	2
Glutamate/Leucine/Phenylalanine/Valine dehydrogenase	Protein of unknown function (DUF1218)	4
AUX/IAA family	PsaD	1
Argonaute linker 1 domain	Glutathione S-transferase, C-terminal domain	2
NOP9-like PUF repeat domain	6-phosphogluconate dehydrogenase, C-terminal domain	4
GBF-interacting protein 1 N-terminal	Proteasome subunit	5
Pol polyprotein, beta-barrel domain	NmrA-like family	1
Myb-like DNA-binding domain	Mitochondrial PGP phosphatase	3
AP-5 complex subunit zeta-1, C-terminal TPR repeats	DYW family of nucleic acid deaminases	1
14-3-3 protein	Glycine rich protein family	30
Myb-like DNA-binding domain	Ribosomal protein L34	2
GBF-interacting protein 1 N-terminal	S-adenosylmethionine synthetase, C-terminal domain	2
At1g61320/AtMIF1, LRR domain	Major intrinsic protein	2
Trehalose-phosphatase	Photosystem II 10 kDa polypeptide PsbR	3
At1g61320/AtMIF1, LRR domain	GDP-fucose protein O-fucosyltransferase	4
Mlo family	Initiation factor 2 subunit family	6
Malectin domain	Alpha-amylase C-terminal beta-sheet domain	3
Auxin response factor ancillary domain	ATPase family associated with various cellular activities (AAA)	7
Trehalose-phosphatase	Catalase-related immune-responsive	18
TFIIF, beta subunit N-terminus	2Fe-2S iron-sulfur cluster binding domain	3
HR-like lesion-inducing	Plants and Prokaryotes Conserved (PCC) domain	2
ACR9-like, ACT-like domain	Elongation factor Tu GTP binding domain	2
RNA polymerase Rpb1, domain 3	MLLE domain	1
BAH domain	S-adenosylmethionine synthetase, N-terminal domain	18
Oligonucleotide/oligosaccharide-binding (OB)-fold	Clp protease	2
WSTF, HB1, Itc1p, MBD9 motif 1	Glyceraldehyde 3-phosphate dehydrogenase, C-terminal domain	4
B3 DNA binding domain	ATPase family associated with various cellular activities (AAA)	7
C5HC2 zinc finger	Photosystem I psaG / psaK	1
Reverse transcriptase (RNA-dependent DNA polymerase)	FORGETTER1 first zinc ribbon domain	1
Glycosyltransferase family 20	Enoyl-(Acyl carrier protein) reductase	9
FAR1 DNA-binding domain	Ribulose-1,5-bisphosphate carboxylase small subunit	3
Sir2 family	Patatin-like phospholipase	2
AP2 domain	Tubulin/FtsZ family, GTPase domain	10
Ribosomal protein L13e	Peptidase dimerisation domain	12
Gag1-like, clamp domain	FKBP-type peptidyl-prolyl cis-trans isomerase	3
AP2 domain	Animal haem peroxidase	8
Domain of unknown function (DUF4216)	Domain of unknown function (DUF7870)	1
Inhibitor of growth proteins N-terminal histone-binding	Ribosomal protein L10	2
Beta-ketoacyl synthase, N-terminal domain	OB-fold nucleic acid binding domain	2
Ycf4	CP12 domain	1
MatE	FKBP-type peptidyl-prolyl cis-trans isomerase	6
Trehalose-phosphatase	Clp protease	7
Protein of unknown function (DUF1618)	Photosystem II reaction centre X protein (PsbX)	5
Argonaute linker 2 domain	Glutathione S-transferase, C-terminal domain	2
Alpha/beta hydrolase family	Protein kinase domain	10
Ubiquitin family	Inorganic H+ pyrophosphatase	4
BTB/POZ domain	Ribosomal protein L6e	1
Myb-like DNA-binding domain	galactosyl transferase GMA12/MNN10 family	2
Beta-ketoacyl synthase, C-terminal domain	Insertion domain in 60S ribosomal protein L10P	2
Transmembrane amino acid transporter protein	S-adenosylmethionine synthetase, central domain	2
Sin3 associated polypeptide p18 (SAP18)	S-adenosylmethionine synthetase, C-terminal domain	8
Myb-like DNA-binding domain	K-box region	2
Reverse transcriptase-like	PB1 domain	1
F-box domain	Cytochrome C1 family	2
GBF-interacting protein 1 N-terminal	Ribosomal protein L13	10
Reverse transcriptase-like	RNA binding motif	3
SH3 domain	GDSL-like Lipase/Acylhydrolase	1
Protein kinase domain	Ribosomal protein S4/S9 N-terminal domain	2
ThiF family	Dual specificity phosphatase, catalytic domain	6
WSTF, HB1, Itc1p, MBD9 motif 1	Ribosomal protein S4/S9 N-terminal domain	4
Zinc knuckle	E3 ubiquitin-protein ligase TRIP12-like, TPR repeats	3
No apical meristem (NAM) protein	DnaJ domain	2
Cleavage inducing molecular chaperone	Protease inhibitor/seed storage/LTP family	1
Glycosyltransferase family 20	Chitinase class I	6
Leucine rich repeat N-terminal domain	Ubiquinol-cytochrome C reductase complex 14kD subunit	2
ThiF family	Helix-hairpin-helix motif	2
Phosphatidylinositol-4-phosphate 5-Kinase	Protein tyrosine and serine/threonine kinase	3
ThiF family	Transcription factor SAC51 bHLH domain	1
BTB/POZ domain	Rapid ALkalinization Factor (RALF)	3
Plant tetratrico peptide repeats	Ribulose-1,5-bisphosphate carboxylase small subunit	2
Ubiquitin carboxyl-terminal hydrolase	haloacid dehalogenase-like hydrolase	1
Auxin response factor ancillary domain	Dolichol phosphate-mannose biosynthesis regulatory protein (DPM2)	2
Pyruvate phosphate dikinase, AMP/ATP-binding domain	Ribulose bisphosphate carboxylase, small chain	12
Domain of unknown function (DUF4220)	Pex14 N-terminal domain	1
EF hand	NAD(P)H-binding	2
AUX/IAA family	Putative S-adenosyl-L-methionine-dependent methyltransferase	2
Retroviral aspartyl protease	Fructose-bisphosphate aldolase class-I	3
Transmembrane amino acid transporter protein	60s Acidic ribosomal protein	2
Glu/Leu/Phe/Val dehydrogenase, dimerisation domain	Transferase family	2
WD domain, G-beta repeat	Ribulose-1,5-bisphosphate carboxylase small subunit	6
Sodium/calcium exchanger protein	Iron-sulfur subunit PetC transmembrane anchor	6
AUX/IAA family	ADP-ribosylation factor family	1
Disease resistance protein Winged helix domain	Mitochondrial carrier protein	6
B3 DNA binding domain	Early Flowering 4 domain	2
Inhibitor of growth proteins N-terminal histone-binding	Rubisco accumulation factor 1 alpha helical domain	2
Putative GTPase activating protein for Arf	PPP4R2	2
Piwi domain	Ribulose-1,5-bisphosphate carboxylase small subunit	2
Transketolase, C-terminal domain	Ribosomal protein L6, N-terminal domain	2
Argonaute linker 1 domain	LrgB-like family	1
Nucleoplasmin-like domain	NmrA-like family	1
BAH domain	JAB1/Mov34/MPN/PAD-1 ubiquitin protease	8
EF hand	Strictosidine synthase	4
PHD-finger	lactate/malate dehydrogenase, NAD binding domain	4
UBA-like domain	Ribosomal protein L6e	3
Alpha amylase, catalytic domain	Ribosomal L18 C-terminal region	24
CCT motif	60s Acidic ribosomal protein	6
ThiF family	GAF domain	6
AP2 domain	Putative zinc- or iron-chelating domain	12
AP2 domain	Sec20	2
Tudor domain	GFO/IDH/MocA C-terminal domain	1
Auxin response factor ancillary domain	Telomerase ribonucleoprotein complex - RNA binding domain	4
BIRD-IDD transcription factor, fourth C2HC zinc finger	Glycosyl transferases group 1	2
Ethylene insensitive 3, DNA-binding domain	S-adenosylmethionine synthetase, C-terminal domain	2
Increased DNA methylation 1, C-terminal domain	Syntaxin	2
WSTF, HB1, Itc1p, MBD9 motif 1	Leucine Rich Repeat	2
Ycf4	PPR repeat family	4
Plants and Prokaryotes Conserved (PCC) domain	Clp protease	1
Plant organelle RNA recognition domain	Photosystem II 10 kDa polypeptide PsbR	1
GBF-interacting protein 1 N-terminal	Oxygen evolving enhancer protein 3	2
Reverse transcriptase (RNA-dependent DNA polymerase)	Pyridine nucleotide-disulphide oxidoreductase	6
Myb-like DNA-binding domain	Ribosomal protein L44	4
RNA-binding, Nab2-type zinc finger	GRIM-19 protein	6
Domain of unknown function (DUF4216)	Catalase	3
AP2 domain	E+ motif	2
AUX/IAA family	PsbP	2
Auxin response factor ancillary domain	Inorganic H+ pyrophosphatase	2
Protein of unknown function (DUF3741)	Glycosyl hydrolases family 17	1
HEAT repeats	Cytochrome P450	2
U-box domain	Peroxidase	2
ThiF family	Peptidase C13 family	6
ABC1 atypical kinase-like domain	Ubiquitin-specific protease C-terminal	3
SacI homology domain	Cyclin, N-terminal domain	1
Plant protein of unknown function (DUF863)	Pyridoxal-phosphate dependent enzyme	16
EF-hand domain pair	Late exocytosis, associated with Golgi transport	5
AUX/IAA family	Transmembrane amino acid transporter protein	4
Auxin response factor ancillary domain	FtsH Extracellular	4
Survival motor neuron protein (SMN), Tudor domain	Chalcone and stilbene synthases, N-terminal domain	1
Beta-ketoacyl synthase, C-terminal domain	Clp protease	1
ARD/ARD' family	Translation initiation factor 1A / IF-1	3
B3 DNA binding domain	Reverse transcriptase (RNA-dependent DNA polymerase)	2
Reverse transcriptase (RNA-dependent DNA polymerase)	Cobalamin-independent synthase, N-terminal domain	2
ICP0-binding domain of Ubiquitin-specific protease 7	Peroxidase	2
PTM/DIR17-like, Tudor domain	Elongation factor 1 gamma, conserved domain	2
14-3-3 protein	Kelch motif	30
WD domain, G-beta repeat	Protein of unknown function (DUF789)	2
Putative GTPase activating protein for Arf	Ribosomal protein S19	3
WWE domain	Leucine Rich repeat	7
Tetraspanin family	DEAD/DEAH box helicase	2
ABC1 atypical kinase-like domain	ZF-HD protein dimerisation region	1
E2F/DP family winged-helix DNA-binding domain	FKBP-type peptidyl-prolyl cis-trans isomerase	2
Ethylene insensitive 3, DNA-binding domain	Glutathione S-transferase, N-terminal domain	1
Methyl-CpG binding domain	Thioredoxin	2
Plant specific mitochondrial import receptor subunit TOM20	Cell division protein 48 (CDC48), domain 2	1
Staphylococcal nuclease homologue	CHD subfamily II, DUF1087	16
EF-hand domain pair	Mon2/Sec7/BIG1-like, HUS domain	2
Alfin	REVEILLE 6-like domain	15
Protein of unknown function, DUF594	2Fe-2S iron-sulfur cluster binding domain	1
von Willebrand factor type A domain	Plant self-incompatibility protein S1	1
Trehalase	Ribulose bisphosphate carboxylase, small chain	2
Transmembrane proteins 14C	Tim17/Tim22/Tim23/Pmp24 family	1
Protein of unknown function (DUF1668)	Cytochrome C1 family	2
U-box domain	CSN8/PSMD8/EIF3K family	2
Domain of unknown function (DUF4378)	double strand RNA binding domain from DEAD END PROTEIN 1	5
NB-ARC domain	ATPase family associated with various cellular activities (AAA)	5
Domain of unknown function (DUF4378)	Eukaryotic aspartyl protease	2
Membrane-bound transcription factor PTM, chromo domain-like	Ribulose-1,5-bisphosphate carboxylase small subunit	6
Domain of unknown function (DUF4378)	CutA1 divalent ion tolerance protein	2
Glutathione S-transferase, N-terminal domain	Oxidoreductase molybdopterin binding domain	2
Putative GTPase activating protein for Arf	Pathogenesis-related protein Bet v 1 family	1
Protein tyrosine and serine/threonine kinase	PWWP domain	6
Putative GTPase activating protein for Arf	FtsH Extracellular	1
AP2 domain	Chitinase class I	16
U-box domain	Light regulated protein Lir1	2
C5HC2 zinc finger	S-adenosylmethionine synthetase, central domain	2
ENT domain	Biotin-requiring enzyme	2
Domain of unknown function (DUF4378)	Transmembrane amino acid transporter protein	1
DDT domain	Cathepsin propeptide inhibitor domain (I29)	8
Protein of unknown function (DUF1668)	Protein of unknown function (DUF642)	4
AP2 domain	Leucine rich repeat	10
Domain of unknown function (DUF7653)	DnaJ domain	1
B3 DNA binding domain	Pectinesterase	4
Beige/BEACH domain	Ribulose bisphosphate carboxylase, small chain	2
B3 DNA binding domain	Pollen protein Ole e 1 like	2
Sin3 associated polypeptide p18 (SAP18)	Protein kinase domain	4
EF-hand domain pair	Protein of unknown function (DUF1677)	16
At1g61320/AtMIF1, LRR domain	Tetratricopeptide repeat	16
Legume lectin domain	Protein of unknown function (DUF632)	1
Putative gypsy type transposon	Low molecular weight phosphotyrosine protein phosphatase	3
Protein kinase domain	DnaJ C terminal domain	10
U-box domain	NB-ARC domain	18
No apical meristem (NAM) protein	Glyceraldehyde 3-phosphate dehydrogenase, C-terminal domain	9
IBR domain, a half RING-finger domain	UDP-glucoronosyl and UDP-glucosyl transferase	4
F-box domain	Helicase associated domain (HA2), winged-helix	3
Cupin-like domain	Ribosomal protein S4/S9 N-terminal domain	2
3-Oxoacyl-[acyl-carrier-protein (ACP)] synthase III C terminal	S4 domain	2
WWE domain	LURP-one-related	21
Transferase family	Cytochrome P450	2
Nucleoplasmin-like domain	Major intrinsic protein	4
PPR repeat family	Manganese-stabilising protein / photosystem II polypeptide	1
B3 DNA binding domain	GDSL-like Lipase/Acylhydrolase	1
Auxin response factor ancillary domain	14-3-3 protein	6
DnaJ central domain	Catalase-related immune-responsive	12
14-3-3 protein	Glyceraldehyde 3-phosphate dehydrogenase, C-terminal domain	5
Zinc finger C-x8-C-x5-C-x3-H type (and similar)	Synaptobrevin	2
Neprosin	ABC-transporter N-terminal	2
Domain of unknown function (DUF4378)	GIL1/IRKI C-terminal domain	2
PHD-finger	PLATZ transcription factor	1
Leucine rich repeat N-terminal domain	Ribosomal protein L13	1
Auxin response factor ancillary domain	Insertion domain in 60S ribosomal protein L10P	2
Domain of unknown function DUF223	Chlorophyll A-B binding protein	2
Argonaute linker 1 domain	Ubiquitin family	16
MatE	Chlorophyll A-B binding protein	4
Methyl-CpG binding domain	Protein kinase domain	13
Putative GTPase activating protein for Arf	Nucleotide-diphospho-sugar transferase	1
Putative GTPase activating protein for Arf	Midasin AAA+ ATPase lid domain	2
RNA recognition motif	RNA recognition motif	18
Auxin response factor ancillary domain	REVEILLE 6-like domain	5
ABC transporter	Metallo-beta-lactamase superfamily	3
Leucine-zipper of ternary complex factor MIP1	Subunit 17 of Mediator complex	2
No apical meristem (NAM) protein	Protein of unknown function (DUF724)	2
alpha/beta hydrolase fold	Chlorophyll A-B binding protein	5
BAH domain	Major intrinsic protein	10
[truncated: 8,550 more rows]
