# Supplementary material for: Interspecies rice versus Arabidopsis thaliana protein–protein interactome profiling by touch‐down overlapping PCR coupled with HiFi long‐read sequencing
Source: J Integr Plant Biol. 2025 Dec 4;68(2):294–6. doi: 10.1111/jipb.70107 (PMC12863018; doi:10.1111/jipb.70107)
Supplement: Supplementary file 6 — jipb‐2025‐0951‐File008 [file JIPB-68-294-s004.xlsx]

## Sheet: disease resistance
Supplementary Table 6-1. Trait ontology analysis of 484 PPIs involved in disease resistance
geneid_Os	symbol	Des	species	geneid_At	symbol	Des	species	pair
LOC_Os01g59850		seed growth and development trait	Os	AT1G02780	eL19x	disease resistance	At	LOC_Os01g59850-AT1G02780
LOC_Os02g04810	OsARF5	glutinous endosperm	Os	AT1G04270	RPS15	disease resistance	At	LOC_Os02g04810-AT1G04270
LOC_Os04g43910	OsARF1#qSE4	water stress trait	Os	AT1G04690	KAB1	disease resistance	At	LOC_Os04g43910-AT1G04690
LOC_Os02g54160	OsEREBP1	herbicide sensitivity	Os	AT1G06680	OE23	disease resistance	At	LOC_Os02g54160-AT1G06680
LOC_Os09g35710		panicle weight	Os	AT1G06680	OE23	disease resistance	At	LOC_Os09g35710-AT1G06680
LOC_Os01g47430		seed growth and development trait	Os	AT1G07770	RPS15A	disease resistance	At	LOC_Os01g47430-AT1G07770
LOC_Os05g25330		blast disease resistance	Os	AT1G07890	APX1	disease resistance	At	LOC_Os05g25330-AT1G07890
LOC_Os11g03300	OsNAC1#ONAC122	abscisic acid sensitivity	Os	AT1G13280	AOC4	disease resistance	At	LOC_Os11g03300-AT1G13280
LOC_Os07g48630		ethylene sensitivity	Os	AT1G13280	AOC4	disease resistance	At	LOC_Os07g48630-AT1G13280
LOC_Os04g52290		rice bacterial blight disease resistance	Os	AT1G13280	AOC4	disease resistance	At	LOC_Os04g52290-AT1G13280
LOC_Os09g29370		nitrate uptake	Os	AT1G13900	PAP2	disease resistance	At	LOC_Os09g29370-AT1G13900
LOC_Os05g04300		root dry weight	Os	AT1G13900	PAP2	disease resistance	At	LOC_Os05g04300-AT1G13900
LOC_Os03g49170		total fat content	Os	AT1G13900	PAP2	disease resistance	At	LOC_Os03g49170-AT1G13900
LOC_Os01g59660	OsGAmyb#MYBGA	rice bacterial blight disease resistance	Os	AT1G13900	PAP2	disease resistance	At	LOC_Os01g59660-AT1G13900
LOC_Os07g09020		seedling height	Os	AT1G18540	eL6z	disease resistance	At	LOC_Os07g09020-AT1G18540
LOC_Os05g45330		days to heading	Os	AT1G18540	eL6z	disease resistance	At	LOC_Os05g45330-AT1G18540
LOC_Os03g39100		lutein content	Os	AT1G18540	eL6z	disease resistance	At	LOC_Os03g39100-AT1G18540
LOC_Os03g14370	OsACR9	nitrate content	Os	AT1G18540	eL6z	disease resistance	At	LOC_Os03g14370-AT1G18540
LOC_Os01g47430		seed growth and development trait	Os	AT1G18540	eL6z	disease resistance	At	LOC_Os01g47430-AT1G18540
LOC_Os05g27930	OsDREB2B	heat tolerance	Os	AT1G19850	ARF5	disease resistance	At	LOC_Os05g27930-AT1G19850
LOC_Os07g09020		seedling height	Os	AT1G20620	ATCAT3	disease resistance	At	LOC_Os07g09020-AT1G20620
LOC_Os03g15360		salt tolerance	Os	AT1G20630	CAT1	disease resistance	At	LOC_Os03g15360-AT1G20630
LOC_Os09g06400		yellow dwarf disease resistance	Os	AT1G22780	PFL	disease resistance	At	LOC_Os09g06400-AT1G22780
LOC_Os05g27930	OsDREB2B	heat tolerance	Os	AT1G22780	PFL	disease resistance	At	LOC_Os05g27930-AT1G22780
LOC_Os01g66280		days to heading	Os	AT1G22780	PFL	disease resistance	At	LOC_Os01g66280-AT1G22780
LOC_Os05g35170		iron sensitivity	Os	AT1G25260	RDP	disease resistance	At	LOC_Os05g35170-AT1G25260
LOC_Os10g34230		cytokinin sensitivity	Os	AT1G27400	uL22z	disease resistance	At	LOC_Os10g34230-AT1G27400
LOC_Os08g36700	OsHsfB4a	submergence tolerance	Os	AT1G29970	eL2z	disease resistance	At	LOC_Os08g36700-AT1G29970
LOC_Os12g41290		rice bacterial blight disease resistance	Os	AT1G32870	ANAC13	disease resistance	At	LOC_Os12g41290-AT1G32870
LOC_Os11g48070	WDL1	leaf gloss	Os	AT1G45474	Lhca5	disease resistance	At	LOC_Os11g48070-AT1G45474
LOC_Os09g35710		panicle weight	Os	AT1G45474	Lhca5	disease resistance	At	LOC_Os09g35710-AT1G45474
LOC_Os09g29370		nitrate uptake	Os	AT1G45474	Lhca5	disease resistance	At	LOC_Os09g29370-AT1G45474
LOC_Os05g08980		starch grain shape	Os	AT1G45474	Lhca5	disease resistance	At	LOC_Os05g08980-AT1G45474
LOC_Os03g20790	MHZ6#OsEIL1	blast disease resistance	Os	AT1G45474	Lhca5	disease resistance	At	LOC_Os03g20790-AT1G45474
LOC_Os03g13590	OsTTA#LC5	plant height	Os	AT1G45474	Lhca5	disease resistance	At	LOC_Os03g13590-AT1G45474
LOC_Os02g51760		chlorophyll a content	Os	AT1G45474	Lhca5	disease resistance	At	LOC_Os02g51760-AT1G45474
LOC_Os03g12570	OsCMT3b	stem thickness	Os	AT1G60780	AP1M2	disease resistance	At	LOC_Os03g12570-AT1G60780
LOC_Os05g27930	OsDREB2B	heat tolerance	Os	AT1G66160	ATCMPG1	disease resistance	At	LOC_Os05g27930-AT1G66160
LOC_Os10g42710	OsSRO1a#TWI1	primary branch number	Os	AT1G67520		disease resistance	At	LOC_Os10g42710-AT1G67520
LOC_Os03g20790	MHZ6#OsEIL1	blast disease resistance	Os	AT1G71860	ATPTP1	disease resistance	At	LOC_Os03g20790-AT1G71860
LOC_Os09g29370		nitrate uptake	Os	AT1G73680	ALPHA DOX2	disease resistance	At	LOC_Os09g29370-AT1G73680
LOC_Os02g54160	OsEREBP1	herbicide sensitivity	Os	AT1G73680	ALPHA DOX2	disease resistance	At	LOC_Os02g54160-AT1G73680
LOC_Os09g29370		nitrate uptake	Os	AT1G76570	AtLHCB7	disease resistance	At	LOC_Os09g29370-AT1G76570
LOC_Os04g57140		hydrogen peroxide content	Os	AT1G76570	AtLHCB7	disease resistance	At	LOC_Os04g57140-AT1G76570
LOC_Os01g54930	OsVOZ1	grain length	Os	AT1G76570	AtLHCB7	disease resistance	At	LOC_Os01g54930-AT1G76570
LOC_Os01g32880		shoot axis internode length	Os	AT1G76570	AtLHCB7	disease resistance	At	LOC_Os01g32880-AT1G76570
LOC_Os05g31920		leaf width	Os	AT1G80140		disease resistance	At	LOC_Os05g31920-AT1G80140
LOC_Os03g20790	MHZ6#OsEIL1	blast disease resistance	Os	AT2G01250	RPL7B	disease resistance	At	LOC_Os03g20790-AT2G01250
LOC_Os04g56530	OsMAPKKKε#OsMAPKKK24	auxin content	Os	AT2G17360	eS4z	disease resistance	At	LOC_Os04g56530-AT2G17360
LOC_Os09g08670		shoot axis internode length	Os	AT2G30570	PSBW	disease resistance	At	LOC_Os09g08670-AT2G30570
LOC_Os05g27930	OsDREB2B	heat tolerance	Os	AT2G30570	PSBW	disease resistance	At	LOC_Os05g27930-AT2G30570
LOC_Os04g42470		plant cell length	Os	AT2G30570	PSBW	disease resistance	At	LOC_Os04g42470-AT2G30570
LOC_Os02g54160	OsEREBP1	herbicide sensitivity	Os	AT2G30570	PSBW	disease resistance	At	LOC_Os02g54160-AT2G30570
LOC_Os02g30280		anther color	Os	AT2G30570	PSBW	disease resistance	At	LOC_Os02g30280-AT2G30570
LOC_Os01g72530	OsMSR2#OsCML31	temperature response trait	Os	AT2G30570	PSBW	disease resistance	At	LOC_Os01g72530-AT2G30570
LOC_Os01g59850		seed growth and development trait	Os	AT2G30570	PSBW	disease resistance	At	LOC_Os01g59850-AT2G30570
LOC_Os01g27160		salt tolerance	Os	AT2G32220	eL27z	disease resistance	At	LOC_Os01g27160-AT2G32220
LOC_Os03g19890		seed color	Os	AT2G38860	DJ-1e	disease resistance	At	LOC_Os03g19890-AT2G38860
LOC_Os09g26420	OsBIERF1	rice tungro virus resistance	Os	AT2G39730	RCA	disease resistance	At	LOC_Os09g26420-AT2G39730
LOC_Os05g34540	OsGDI1	1000-dehulled grain weight	Os	AT2G40590	eS26y	disease resistance	At	LOC_Os05g34540-AT2G40590
LOC_Os08g37350		carotenoid content	Os	AT3G04770	RPSAb	disease resistance	At	LOC_Os08g37350-AT3G04770
LOC_Os08g09390		sheath blight disease resistance	Os	AT3G04770	RPSAb	disease resistance	At	LOC_Os08g09390-AT3G04770
LOC_Os03g39100		lutein content	Os	AT3G04770	RPSAb	disease resistance	At	LOC_Os03g39100-AT3G04770
LOC_Os02g10060		head rice yield	Os	AT3G04770	RPSAb	disease resistance	At	LOC_Os02g10060-AT3G04770
LOC_Os09g29370		nitrate uptake	Os	AT3G10480	ANAC5	disease resistance	At	LOC_Os09g29370-AT3G10480
LOC_Os07g20110	OsMEG2	1000-grain weight	Os	AT3G10490	ANAC51	disease resistance	At	LOC_Os07g20110-AT3G10490
LOC_Os01g15640	OsNTL3#OsNAC8	amylose content	Os	AT3G10490	ANAC51	disease resistance	At	LOC_Os01g15640-AT3G10490
LOC_Os06g09390	OsERF71	chlorophyll content	Os	AT3G12500	ATHCHIB	disease resistance	At	LOC_Os06g09390-AT3G12500
LOC_Os05g27930	OsDREB2B	heat tolerance	Os	AT3G12610	DRT1	disease resistance	At	LOC_Os05g27930-AT3G12610
LOC_Os11g32110	OsARF23#OsARF1	jasmonic acid sensitivity	Os	AT3G14600	eL2x	disease resistance	At	LOC_Os11g32110-AT3G14600
LOC_Os07g09020		seedling height	Os	AT3G14600	eL2x	disease resistance	At	LOC_Os07g09020-AT3G14600
LOC_Os03g37140		crown rootless	Os	AT3G14600	eL2x	disease resistance	At	LOC_Os03g37140-AT3G14600
LOC_Os09g29370		nitrate uptake	Os	AT3G18040	MPK9	disease resistance	At	LOC_Os09g29370-AT3G18040
LOC_Os07g07680		panicle number	Os	AT3G21720	ICL	disease resistance	At	LOC_Os07g07680-AT3G21720
LOC_Os02g54160	OsEREBP1	herbicide sensitivity	Os	AT3G21720	ICL	disease resistance	At	LOC_Os02g54160-AT3G21720
LOC_Os05g27930	OsDREB2B	heat tolerance	Os	AT3G24830	RPL13aB	disease resistance	At	LOC_Os05g27930-AT3G24830
LOC_Os06g51084		amylopectin content	Os	AT3G25520	ATL5	disease resistance	At	LOC_Os06g51084-AT3G25520
LOC_Os06g13860		hydrogen peroxide content	Os	AT3G25520	ATL5	disease resistance	At	LOC_Os06g13860-AT3G25520
LOC_Os05g49180		sterility related trait	Os	AT3G25520	ATL5	disease resistance	At	LOC_Os05g49180-AT3G25520
LOC_Os03g08470	OsLG3#OsERF62#OsRAF#OsSTAP1	embryo sac abortion	Os	AT3G26820	ELT3	disease resistance	At	LOC_Os03g08470-AT3G26820
LOC_Os01g47430		seed growth and development trait	Os	AT3G29160	AKIN11	disease resistance	At	LOC_Os01g47430-AT3G29160
LOC_Os11g36340		filled grain percentage	Os	AT3G54600	DJ-1f	disease resistance	At	LOC_Os11g36340-AT3G54600
LOC_Os09g01900		grain size	Os	AT3G55210	anac63	disease resistance	At	LOC_Os09g01900-AT3G55210
LOC_Os06g14440		drought tolerance	Os	AT3G62410	CP12	disease resistance	At	LOC_Os06g14440-AT3G62410
LOC_Os03g08470	OsLG3#OsERF62#OsRAF#OsSTAP1	embryo sac abortion	Os	AT4G04710	CPK22	disease resistance	At	LOC_Os03g08470-AT4G04710
LOC_Os09g29370		nitrate uptake	Os	AT4G10340	LHCB5	disease resistance	At	LOC_Os09g29370-AT4G10340
LOC_Os09g06400		yellow dwarf disease resistance	Os	AT4G10340	LHCB5	disease resistance	At	LOC_Os09g06400-AT4G10340
LOC_Os07g44690	OsHsfB4b#OsHSF12	rice bacterial blight disease resistance	Os	AT4G10340	LHCB5	disease resistance	At	LOC_Os07g44690-AT4G10340
LOC_Os07g22420		panicle number	Os	AT4G10340	LHCB5	disease resistance	At	LOC_Os07g22420-AT4G10340
LOC_Os06g08380	GSL5	seed set percent	Os	AT4G10340	LHCB5	disease resistance	At	LOC_Os06g08380-AT4G10340
LOC_Os03g39100		lutein content	Os	AT4G10340	LHCB5	disease resistance	At	LOC_Os03g39100-AT4G10340
LOC_Os02g54160	OsEREBP1	herbicide sensitivity	Os	AT4G10340	LHCB5	disease resistance	At	LOC_Os02g54160-AT4G10340
LOC_Os02g39860		leaf length	Os	AT4G10340	LHCB5	disease resistance	At	LOC_Os02g39860-AT4G10340
LOC_Os02g15980		inflorescence development trait	Os	AT4G10340	LHCB5	disease resistance	At	LOC_Os02g15980-AT4G10340
LOC_Os01g56800		proline content	Os	AT4G10340	LHCB5	disease resistance	At	LOC_Os01g56800-AT4G10340
LOC_Os07g09020		seedling height	Os	AT4G16030		disease resistance	At	LOC_Os07g09020-AT4G16030
LOC_Os01g66280		days to heading	Os	AT4G16030		disease resistance	At	LOC_Os01g66280-AT4G16030
LOC_Os01g47740	OsZFP1#UCIP2	leaf width	Os	AT4G16720	eL15z	disease resistance	At	LOC_Os01g47740-AT4G16720
LOC_Os02g54160	OsEREBP1	herbicide sensitivity	Os	AT4G17340	DELTA-TIP2	disease resistance	At	LOC_Os02g54160-AT4G17340
LOC_Os01g47430		seed growth and development trait	Os	AT4G18600	ATSCAR-LIKE	disease resistance	At	LOC_Os01g47430-AT4G18600
LOC_Os02g48620		grain length	Os	AT4G21610	LOL2	disease resistance	At	LOC_Os02g48620-AT4G21610
LOC_Os03g20580		panicle length	Os	AT4G24100	MAP4K5	disease resistance	At	LOC_Os03g20580-AT4G24100
LOC_Os03g19080	SSD1	gibberellic acid sensitivity	Os	AT4G28910	NINJA	disease resistance	At	LOC_Os03g19080-AT4G28910
LOC_Os03g08470	OsLG3#OsERF62#OsRAF#OsSTAP1	embryo sac abortion	Os	AT4G32620	EPCR1	disease resistance	At	LOC_Os03g08470-AT4G32620
LOC_Os03g42010		leaf relative water content	Os	AT4G33730	ATCAPE1	disease resistance	At	LOC_Os03g42010-AT4G33730
LOC_Os02g18280		variegated leaf necrosis	Os	AT4G35020	ARAC3	disease resistance	At	LOC_Os02g18280-AT4G35020
LOC_Os09g08670		shoot axis internode length	Os	AT4G35090	CAT2	disease resistance	At	LOC_Os09g08670-AT4G35090
LOC_Os04g49510	OsCDPK13#OsCPK13#OsCDPK7	cytokinin sensitivity	Os	AT4G35230	BSK1	disease resistance	At	LOC_Os04g49510-AT4G35230
LOC_Os05g35170		iron sensitivity	Os	AT4G35350	XCP1	disease resistance	At	LOC_Os05g35170-AT4G35350
LOC_Os01g16540		drought tolerance	Os	AT4G38910	ATBPC5	disease resistance	At	LOC_Os01g16540-AT4G38910
LOC_Os09g24200	OsRAD23	salt tolerance	Os	AT5G02960	uS12y	disease resistance	At	LOC_Os09g24200-AT5G02960
LOC_Os05g04820		submergence tolerance	Os	AT5G02960	uS12y	disease resistance	At	LOC_Os05g04820-AT5G02960
LOC_Os04g52290		rice bacterial blight disease resistance	Os	AT5G03740	HD2C	disease resistance	At	LOC_Os04g52290-AT5G03740
LOC_Os07g30990		leaf width	Os	AT5G05670		disease resistance	At	LOC_Os07g30990-AT5G05670
LOC_Os06g29730	Bphi8a	ethylene sensitivity	Os	AT5G07300	BON2	disease resistance	At	LOC_Os06g29730-AT5G07300
LOC_Os01g65230	OsPdk1	blast disease resistance	Os	AT5G08590	ASK2	disease resistance	At	LOC_Os01g65230-AT5G08590
LOC_Os03g37970		hydrogen peroxide content	Os	AT5G09510	uS19x	disease resistance	At	LOC_Os03g37970-AT5G09510
LOC_Os03g39100		lutein content	Os	AT5G13420	GSM2	disease resistance	At	LOC_Os03g39100-AT5G13420
LOC_Os07g27760		seed growth and development trait	Os	AT5G13930	ATCHS	disease resistance	At	LOC_Os07g27760-AT5G13930
LOC_Os01g04020		grain yield per plant	Os	AT5G14740	BETA CA2	disease resistance	At	LOC_Os01g04020-AT5G14740
LOC_Os02g54160	OsEREBP1	herbicide sensitivity	Os	AT5G16130	eS7x	disease resistance	At	LOC_Os02g54160-AT5G16130
LOC_Os03g39100		lutein content	Os	AT5G39660	CDF2	disease resistance	At	LOC_Os03g39100-AT5G39660
LOC_Os01g15640	OsNTL3#OsNAC8	amylose content	Os	AT5G39850	uS4y	disease resistance	At	LOC_Os01g15640-AT5G39850
LOC_Os03g01580		salt sensitivity	Os	AT5G42190	ASK2	disease resistance	At	LOC_Os03g01580-AT5G42190
LOC_Os02g54160	OsEREBP1	herbicide sensitivity	Os	AT5G42520	ATBPC6	disease resistance	At	LOC_Os02g54160-AT5G42520
LOC_Os01g10610	OsBZR2	drought tolerance	Os	AT5G42980	ATH3	disease resistance	At	LOC_Os01g10610-AT5G42980
LOC_Os03g19890		seed color	Os	AT5G54130		disease resistance	At	LOC_Os03g19890-AT5G54130
LOC_Os01g59850		seed growth and development trait	Os	AT5G56000	AtHsp9.4	disease resistance	At	LOC_Os01g59850-AT5G56000
LOC_Os09g06400		yellow dwarf disease resistance	Os	AT5G58420	eS4x	disease resistance	At	LOC_Os09g06400-AT5G58420
LOC_Os06g49130		panicle length	Os	AT5G61170	eS19x	disease resistance	At	LOC_Os06g49130-AT5G61170
LOC_Os03g12820	OsSRO1c#BOC1	stomatal conductance	Os	AT5G61170	eS19x	disease resistance	At	LOC_Os03g12820-AT5G61170
LOC_Os06g09390	OsERF71	chlorophyll content	Os	AT5G62880	ARAC1	disease resistance	At	LOC_Os06g09390-AT5G62880
LOC_Os05g27930	OsDREB2B	heat tolerance	Os	AT5G64190		disease resistance	At	LOC_Os05g27930-AT5G64190
LOC_Os07g01140		adventitious root number	Os	AT5G66590		disease resistance	At	LOC_Os07g01140-AT5G66590
LOC_Os08g01750		heat tolerance	Os	AT4G10340	LHCB5	disease resistance	At	LOC_Os08g01750-AT4G10340
LOC_Os01g59850		seed growth and development trait	Os	AT5G15200	uS4z	disease resistance	At	LOC_Os01g59850-AT5G15200
LOC_Os08g01750		heat tolerance	Os	AT4G35090	CAT2	disease resistance	At	LOC_Os08g01750-AT4G35090
LOC_Os02g32680		nitrate content	Os	AT5G15200	uS4z	disease resistance	At	LOC_Os02g32680-AT5G15200
LOC_Os05g27930	OsDREB2B	heat tolerance	Os	AT5G58420	eS4x	disease resistance	At	LOC_Os05g27930-AT5G58420
LOC_Os06g48950	OsARF19#OsARF7a	UV-B light sensitivity	Os	AT1G74060	eL6y	disease resistance	At	LOC_Os06g48950-AT1G74060
LOC_Os03g03660		gibberellic acid sensitivity	Os	AT3G02080	eS19z	disease resistance	At	LOC_Os03g03660-AT3G02080
LOC_Os02g51760		chlorophyll a content	Os	AT1G07890	APX1	disease resistance	At	LOC_Os02g51760-AT1G07890
LOC_Os05g27930	OsDREB2B	heat tolerance	Os	AT2G42590	GF14 MU	disease resistance	At	LOC_Os05g27930-AT2G42590
LOC_Os02g12800		#N/A	Os	AT1G37130	ATNR2	disease resistance	At	LOC_Os02g12800-AT1G37130
LOC_Os01g15640	OsNTL3#OsNAC8	amylose content	Os	AT1G23130		disease resistance	At	LOC_Os01g15640-AT1G23130
LOC_Os06g21390	OsSIRP3#MKRN	days to heading	Os	AT4G10340	LHCB5	disease resistance	At	LOC_Os06g21390-AT4G10340
LOC_Os04g47180		chalky endosperm	Os	AT1G01550	BPS1	disease resistance	At	LOC_Os04g47180-AT1G01550
LOC_Os01g15640	OsNTL3#OsNAC8	amylose content	Os	AT4G35090	CAT2	disease resistance	At	LOC_Os01g15640-AT4G35090
LOC_Os11g35090		tiller angle	Os	AT1G74060	eL6y	disease resistance	At	LOC_Os11g35090-AT1G74060
LOC_Os01g47430		seed growth and development trait	Os	AT1G74060	eL6y	disease resistance	At	LOC_Os01g47430-AT1G74060
LOC_Os03g16400		amino acid content	Os	AT2G30570	PSBW	disease resistance	At	LOC_Os03g16400-AT2G30570
LOC_Os01g13690		#N/A	Os	AT3G21720	ICL	disease resistance	At	LOC_Os01g13690-AT3G21720
LOC_Os06g48950	OsARF19#OsARF7a	UV-B light sensitivity	Os	AT3G24830	RPL13aB	disease resistance	At	LOC_Os06g48950-AT3G24830
LOC_Os09g20350	OsDREB6	cold tolerance	Os	AT4G02380	AtLEA5	disease resistance	At	LOC_Os09g20350-AT4G02380
LOC_Os12g02440		heat tolerance	Os	AT2G30570	PSBW	disease resistance	At	LOC_Os12g02440-AT2G30570
LOC_Os05g49180		sterility related trait	Os	AT2G37270	ATRPS5B	disease resistance	At	LOC_Os05g49180-AT2G37270
LOC_Os02g54160	OsEREBP1	herbicide sensitivity	Os	AT5G21090	ExLRR13	disease resistance	At	LOC_Os02g54160-AT5G21090
LOC_Os11g35090		tiller angle	Os	AT1G06680	OE23	disease resistance	At	LOC_Os11g35090-AT1G06680
LOC_Os01g13690		#N/A	Os	AT5G15200	uS4z	disease resistance	At	LOC_Os01g13690-AT5G15200
LOC_Os06g48950	OsARF19#OsARF7a	UV-B light sensitivity	Os	AT2G34480	eL2y	disease resistance	At	LOC_Os06g48950-AT2G34480
LOC_Os03g03660		gibberellic acid sensitivity	Os	AT1G06680	OE23	disease resistance	At	LOC_Os03g03660-AT1G06680
LOC_Os02g24604		pollen sterility	Os	AT1G02780	eL19x	disease resistance	At	LOC_Os02g24604-AT1G02780
LOC_Os03g49170		total fat content	Os	AT5G21090	ExLRR13	disease resistance	At	LOC_Os03g49170-AT5G21090
LOC_Os02g24604		pollen sterility	Os	AT2G42590	GF14 MU	disease resistance	At	LOC_Os02g24604-AT2G42590
LOC_Os02g54160	OsEREBP1	herbicide sensitivity	Os	AT2G42590	GF14 MU	disease resistance	At	LOC_Os02g54160-AT2G42590
LOC_Os02g54160	OsEREBP1	herbicide sensitivity	Os	AT3G06510	ATSFR2	disease resistance	At	LOC_Os02g54160-AT3G06510
LOC_Os06g48950	OsARF19#OsARF7a	UV-B light sensitivity	Os	AT5G15200	uS4z	disease resistance	At	LOC_Os06g48950-AT5G15200
LOC_Os03g03660		gibberellic acid sensitivity	Os	AT1G74060	eL6y	disease resistance	At	LOC_Os03g03660-AT1G74060
LOC_Os11g07040	OsCDPK14#OsCPK24	cold tolerance	Os	AT1G67430	uL22y	disease resistance	At	LOC_Os11g07040-AT1G67430
LOC_Os11g35090		tiller angle	Os	AT2G34480	eL2y	disease resistance	At	LOC_Os11g35090-AT2G34480
LOC_Os11g35090		tiller angle	Os	AT3G21720	ICL	disease resistance	At	LOC_Os11g35090-AT3G21720
LOC_Os02g51760		chlorophyll a content	Os	AT1G74060	eL6y	disease resistance	At	LOC_Os02g51760-AT1G74060
LOC_Os02g54160	OsEREBP1	herbicide sensitivity	Os	AT5G02960	uS12y	disease resistance	At	LOC_Os02g54160-AT5G02960
LOC_Os01g59850		seed growth and development trait	Os	AT3G48740	AtSWEET11	disease resistance	At	LOC_Os01g59850-AT3G48740
LOC_Os01g59850		seed growth and development trait	Os	AT5G02960	uS12y	disease resistance	At	LOC_Os01g59850-AT5G02960
LOC_Os06g21390	OsSIRP3#MKRN	days to heading	Os	AT5G27760	AtHIGD2	disease resistance	At	LOC_Os06g21390-AT5G27760
LOC_Os11g35090		tiller angle	Os	AT5G15200	uS4z	disease resistance	At	LOC_Os11g35090-AT5G15200
LOC_Os05g27930	OsDREB2B	heat tolerance	Os	AT4G10340	LHCB5	disease resistance	At	LOC_Os05g27930-AT4G10340
LOC_Os01g59850		seed growth and development trait	Os	AT5G22650	ATHD2	disease resistance	At	LOC_Os01g59850-AT5G22650
LOC_Os05g27930	OsDREB2B	heat tolerance	Os	AT1G32870	ANAC13	disease resistance	At	LOC_Os05g27930-AT1G32870
LOC_Os02g57610		plant height	Os	AT5G66590		disease resistance	At	LOC_Os02g57610-AT5G66590
LOC_Os01g59850		seed growth and development trait	Os	AT2G42590	GF14 MU	disease resistance	At	LOC_Os01g59850-AT2G42590
LOC_Os04g47180		chalky endosperm	Os	AT1G06680	OE23	disease resistance	At	LOC_Os04g47180-AT1G06680
LOC_Os05g43950	OsVOZ2	dehulled grain width	Os	AT2G18020	EMB2296	disease resistance	At	LOC_Os05g43950-AT2G18020
LOC_Os07g37650		grain length	Os	AT4G31500	ATR4	disease resistance	At	LOC_Os07g37650-AT4G31500
LOC_Os03g49170		total fat content	Os	AT4G10340	LHCB5	disease resistance	At	LOC_Os03g49170-AT4G10340
LOC_Os07g25710	OsPHR2	brown planthopper resistance	Os	AT2G42590	GF14 MU	disease resistance	At	LOC_Os07g25710-AT2G42590
LOC_Os02g54160	OsEREBP1	herbicide sensitivity	Os	AT1G03600	PSB27	disease resistance	At	LOC_Os02g54160-AT1G03600
LOC_Os09g20350	OsDREB6	cold tolerance	Os	AT4G31500	ATR4	disease resistance	At	LOC_Os09g20350-AT4G31500
LOC_Os04g39970	OsV4	cold tolerance	Os	AT3G10540	PDK2	disease resistance	At	LOC_Os04g39970-AT3G10540
LOC_Os02g24604		pollen sterility	Os	AT4G10340	LHCB5	disease resistance	At	LOC_Os02g24604-AT4G10340
LOC_Os09g20350	OsDREB6	cold tolerance	Os	AT4G35090	CAT2	disease resistance	At	LOC_Os09g20350-AT4G35090
LOC_Os01g59850		seed growth and development trait	Os	AT1G23130		disease resistance	At	LOC_Os01g59850-AT1G23130
LOC_Os05g35170		iron sensitivity	Os	AT2G42590	GF14 MU	disease resistance	At	LOC_Os05g35170-AT2G42590
LOC_Os07g48700		phosphate content	Os	AT4G35090	CAT2	disease resistance	At	LOC_Os07g48700-AT4G35090
LOC_Os02g24604		pollen sterility	Os	AT4G35090	CAT2	disease resistance	At	LOC_Os02g24604-AT4G35090
LOC_Os02g54160	OsEREBP1	herbicide sensitivity	Os	AT4G35090	CAT2	disease resistance	At	LOC_Os02g54160-AT4G35090
LOC_Os07g48700		phosphate content	Os	AT1G06160	ERF59	disease resistance	At	LOC_Os07g48700-AT1G06160
LOC_Os06g48950	OsARF19#OsARF7a	UV-B light sensitivity	Os	AT5G02960	uS12y	disease resistance	At	LOC_Os06g48950-AT5G02960
LOC_Os01g04020		grain yield per plant	Os	AT4G28910	NINJA	disease resistance	At	LOC_Os01g04020-AT4G28910
LOC_Os03g37970		hydrogen peroxide content	Os	AT1G74060	eL6y	disease resistance	At	LOC_Os03g37970-AT1G74060
LOC_Os07g37650		grain length	Os	AT3G02080	eS19z	disease resistance	At	LOC_Os07g37650-AT3G02080
LOC_Os10g37660	OsTRE1	days to heading	Os	AT3G21720	ICL	disease resistance	At	LOC_Os10g37660-AT3G21720
LOC_Os01g15640	OsNTL3#OsNAC8	amylose content	Os	AT1G74060	eL6y	disease resistance	At	LOC_Os01g15640-AT1G74060
LOC_Os06g09390	OsERF71	chlorophyll content	Os	AT1G23130		disease resistance	At	LOC_Os06g09390-AT1G23130
LOC_Os01g15640	OsNTL3#OsNAC8	amylose content	Os	AT3G29185	BFA1	disease resistance	At	LOC_Os01g15640-AT3G29185
LOC_Os01g59850		seed growth and development trait	Os	AT1G37130	ATNR2	disease resistance	At	LOC_Os01g59850-AT1G37130
LOC_Os03g03660		gibberellic acid sensitivity	Os	AT5G56010	AtHsp9-3	disease resistance	At	LOC_Os03g03660-AT5G56010
LOC_Os11g35090		tiller angle	Os	AT5G21090	ExLRR13	disease resistance	At	LOC_Os11g35090-AT5G21090
LOC_Os01g47430		seed growth and development trait	Os	AT5G02960	uS12y	disease resistance	At	LOC_Os01g47430-AT5G02960
LOC_Os03g20780		root morphology trait	Os	AT5G02960	uS12y	disease resistance	At	LOC_Os03g20780-AT5G02960
LOC_Os07g31420		chlorophyll a content	Os	AT4G10340	LHCB5	disease resistance	At	LOC_Os07g31420-AT4G10340
LOC_Os01g67250	OsRad21-1	salt tolerance	Os	AT2G34480	eL2y	disease resistance	At	LOC_Os01g67250-AT2G34480
LOC_Os02g54160	OsEREBP1	herbicide sensitivity	Os	AT5G63650	SNRK2-5	disease resistance	At	LOC_Os02g54160-AT5G63650
LOC_Os05g34720		panicle inflorescence size	Os	AT4G10340	LHCB5	disease resistance	At	LOC_Os05g34720-AT4G10340
LOC_Os01g15640	OsNTL3#OsNAC8	amylose content	Os	AT1G20620	ATCAT3	disease resistance	At	LOC_Os01g15640-AT1G20620
LOC_Os01g59850		seed growth and development trait	Os	AT4G35090	CAT2	disease resistance	At	LOC_Os01g59850-AT4G35090
LOC_Os11g07040	OsCDPK14#OsCPK24	cold tolerance	Os	AT5G21090	ExLRR13	disease resistance	At	LOC_Os11g07040-AT5G21090
LOC_Os06g06090	OsMAPK6#OsMPK6#OsSIPK#DSG1#OsMPK1#BLS1#LOG6	dehulled grain weight	Os	AT1G07890	APX1	disease resistance	At	LOC_Os06g06090-AT1G07890
LOC_Os06g09390	OsERF71	chlorophyll content	Os	AT4G31500	ATR4	disease resistance	At	LOC_Os06g09390-AT4G31500
LOC_Os02g54160	OsEREBP1	herbicide sensitivity	Os	AT2G39730	RCA	disease resistance	At	LOC_Os02g54160-AT2G39730
LOC_Os06g48590	OsMPK4#OsMAPK4#OsMSRMK3#OsMAPK7#OsMPK7	jasmonic acid sensitivity	Os	AT1G06680	OE23	disease resistance	At	LOC_Os06g48590-AT1G06680
LOC_Os01g15640	OsNTL3#OsNAC8	amylose content	Os	AT3G21720	ICL	disease resistance	At	LOC_Os01g15640-AT3G21720
LOC_Os02g54160	OsEREBP1	herbicide sensitivity	Os	AT5G42980	ATH3	disease resistance	At	LOC_Os02g54160-AT5G42980
LOC_Os06g09390	OsERF71	chlorophyll content	Os	AT4G35090	CAT2	disease resistance	At	LOC_Os06g09390-AT4G35090
LOC_Os02g24604		pollen sterility	Os	AT3G02080	eS19z	disease resistance	At	LOC_Os02g24604-AT3G02080
LOC_Os02g54160	OsEREBP1	herbicide sensitivity	Os	AT3G02080	eS19z	disease resistance	At	LOC_Os02g54160-AT3G02080
LOC_Os02g34500	DMD1	male sterility	Os	AT4G27090	eL14y	disease resistance	At	LOC_Os02g34500-AT4G27090
LOC_Os03g03660		gibberellic acid sensitivity	Os	AT5G02960	uS12y	disease resistance	At	LOC_Os03g03660-AT5G02960
LOC_Os06g48950	OsARF19#OsARF7a	UV-B light sensitivity	Os	AT4G10340	LHCB5	disease resistance	At	LOC_Os06g48950-AT4G10340
LOC_Os03g20780		root morphology trait	Os	AT5G42980	ATH3	disease resistance	At	LOC_Os03g20780-AT5G42980
LOC_Os03g37970		hydrogen peroxide content	Os	AT2G30570	PSBW	disease resistance	At	LOC_Os03g37970-AT2G30570
LOC_Os02g17190		rice bacterial blight disease resistance	Os	AT2G39730	RCA	disease resistance	At	LOC_Os02g17190-AT2G39730
LOC_Os05g35170		iron sensitivity	Os	AT4G10340	LHCB5	disease resistance	At	LOC_Os05g35170-AT4G10340
LOC_Os06g48950	OsARF19#OsARF7a	UV-B light sensitivity	Os	AT4G35090	CAT2	disease resistance	At	LOC_Os06g48950-AT4G35090
LOC_Os01g15640	OsNTL3#OsNAC8	amylose content	Os	AT5G15200	uS4z	disease resistance	At	LOC_Os01g15640-AT5G15200
LOC_Os02g24604		pollen sterility	Os	AT4G36630	EMB2754	disease resistance	At	LOC_Os02g24604-AT4G36630
LOC_Os02g32680		nitrate content	Os	AT3G02080	eS19z	disease resistance	At	LOC_Os02g32680-AT3G02080
LOC_Os02g39390	RSS1	salt tolerance	Os	AT5G02960	uS12y	disease resistance	At	LOC_Os02g39390-AT5G02960
LOC_Os05g27930	OsDREB2B	heat tolerance	Os	AT1G74060	eL6y	disease resistance	At	LOC_Os05g27930-AT1G74060
LOC_Os01g47430		seed growth and development trait	Os	AT4G39200	eS25w	disease resistance	At	LOC_Os01g47430-AT4G39200
LOC_Os06g48950	OsARF19#OsARF7a	UV-B light sensitivity	Os	AT1G06160	ERF59	disease resistance	At	LOC_Os06g48950-AT1G06160
LOC_Os01g43870		grain length	Os	AT2G34480	eL2y	disease resistance	At	LOC_Os01g43870-AT2G34480
LOC_Os04g39540		hydrogen peroxide content	Os	AT2G30570	PSBW	disease resistance	At	LOC_Os04g39540-AT2G30570
LOC_Os01g47430		seed growth and development trait	Os	AT4G10340	LHCB5	disease resistance	At	LOC_Os01g47430-AT4G10340
LOC_Os03g39100		lutein content	Os	AT3G02080	eS19z	disease resistance	At	LOC_Os03g39100-AT3G02080
LOC_Os02g54160	OsEREBP1	herbicide sensitivity	Os	AT1G04270	RPS15	disease resistance	At	LOC_Os02g54160-AT1G04270
LOC_Os05g43950	OsVOZ2	dehulled grain width	Os	AT2G42590	GF14 MU	disease resistance	At	LOC_Os05g43950-AT2G42590
LOC_Os07g48700		phosphate content	Os	AT2G17360	eS4z	disease resistance	At	LOC_Os07g48700-AT2G17360
LOC_Os03g63770		leaf lamina joint bending	Os	AT5G15200	uS4z	disease resistance	At	LOC_Os03g63770-AT5G15200
LOC_Os05g48970		plant cell size	Os	AT3G55450	PBL1	disease resistance	At	LOC_Os05g48970-AT3G55450
LOC_Os01g59850		seed growth and development trait	Os	AT1G04270	RPS15	disease resistance	At	LOC_Os01g59850-AT1G04270
LOC_Os05g27930	OsDREB2B	heat tolerance	Os	AT3G20410	CPK9	disease resistance	At	LOC_Os05g27930-AT3G20410
LOC_Os02g54160	OsEREBP1	herbicide sensitivity	Os	AT2G17360	eS4z	disease resistance	At	LOC_Os02g54160-AT2G17360
LOC_Os06g48950	OsARF19#OsARF7a	UV-B light sensitivity	Os	AT1G07890	APX1	disease resistance	At	LOC_Os06g48950-AT1G07890
LOC_Os06g48950	OsARF19#OsARF7a	UV-B light sensitivity	Os	AT1G18080	ATARCA	disease resistance	At	LOC_Os06g48950-AT1G18080
LOC_Os03g20780		root morphology trait	Os	AT5G15200	uS4z	disease resistance	At	LOC_Os03g20780-AT5G15200
LOC_Os07g48700		phosphate content	Os	AT1G06680	OE23	disease resistance	At	LOC_Os07g48700-AT1G06680
LOC_Os02g24604		pollen sterility	Os	AT1G06680	OE23	disease resistance	At	LOC_Os02g24604-AT1G06680
LOC_Os07g34020		tiller number	Os	AT2G30570	PSBW	disease resistance	At	LOC_Os07g34020-AT2G30570
LOC_Os02g24604		pollen sterility	Os	AT4G39260	ATGRP8	disease resistance	At	LOC_Os02g24604-AT4G39260
LOC_Os08g01750		heat tolerance	Os	AT2G42590	GF14 MU	disease resistance	At	LOC_Os08g01750-AT2G42590
LOC_Os04g54350		grain number trait	Os	AT3G56940	ACSF	disease resistance	At	LOC_Os04g54350-AT3G56940
LOC_Os09g20350	OsDREB6	cold tolerance	Os	AT3G29185	BFA1	disease resistance	At	LOC_Os09g20350-AT3G29185
LOC_Os06g48950	OsARF19#OsARF7a	UV-B light sensitivity	Os	AT2G39730	RCA	disease resistance	At	LOC_Os06g48950-AT2G39730
LOC_Os02g32680		nitrate content	Os	AT4G39260	ATGRP8	disease resistance	At	LOC_Os02g32680-AT4G39260
LOC_Os02g54160	OsEREBP1	herbicide sensitivity	Os	AT1G74060	eL6y	disease resistance	At	LOC_Os02g54160-AT1G74060
LOC_Os03g20780		root morphology trait	Os	AT3G02080	eS19z	disease resistance	At	LOC_Os03g20780-AT3G02080
LOC_Os03g03660		gibberellic acid sensitivity	Os	AT4G10340	LHCB5	disease resistance	At	LOC_Os03g03660-AT4G10340
LOC_Os03g03660		gibberellic acid sensitivity	Os	AT4G35090	CAT2	disease resistance	At	LOC_Os03g03660-AT4G35090
LOC_Os03g37970		hydrogen peroxide content	Os	AT2G42590	GF14 MU	disease resistance	At	LOC_Os03g37970-AT2G42590
LOC_Os03g57450	OsCPK1	days to heading	Os	AT2G17360	eS4z	disease resistance	At	LOC_Os03g57450-AT2G17360
LOC_Os05g43950	OsVOZ2	dehulled grain width	Os	AT4G10340	LHCB5	disease resistance	At	LOC_Os05g43950-AT4G10340
LOC_Os05g34720		panicle inflorescence size	Os	AT1G04270	RPS15	disease resistance	At	LOC_Os05g34720-AT1G04270
LOC_Os02g57650	OsNTL6#OsNAC78	stem length	Os	AT3G62030	CYP2-3	disease resistance	At	LOC_Os02g57650-AT3G62030
LOC_Os01g59850		seed growth and development trait	Os	AT2G17360	eS4z	disease resistance	At	LOC_Os01g59850-AT2G17360
LOC_Os11g07040	OsCDPK14#OsCPK24	cold tolerance	Os	AT4G10340	LHCB5	disease resistance	At	LOC_Os11g07040-AT4G10340
LOC_Os02g24604		pollen sterility	Os	AT5G13930	ATCHS	disease resistance	At	LOC_Os02g24604-AT5G13930
LOC_Os03g13970	OsRPN1	bakanae disease resistance	Os	AT5G14700		disease resistance	At	LOC_Os03g13970-AT5G14700
LOC_Os04g47180		chalky endosperm	Os	AT4G10340	LHCB5	disease resistance	At	LOC_Os04g47180-AT4G10340
LOC_Os05g34720		panicle inflorescence size	Os	AT2G17360	eS4z	disease resistance	At	LOC_Os05g34720-AT2G17360
LOC_Os05g27930	OsDREB2B	heat tolerance	Os	AT5G66590		disease resistance	At	LOC_Os05g27930-AT5G66590
LOC_Os03g29810	NAL9#VYL#ClpP	leaf color	Os	AT2G42590	GF14 MU	disease resistance	At	LOC_Os03g29810-AT2G42590
LOC_Os07g48700		phosphate content	Os	AT5G15200	uS4z	disease resistance	At	LOC_Os07g48700-AT5G15200
LOC_Os03g20780		root morphology trait	Os	AT2G01250	RPL7B	disease resistance	At	LOC_Os03g20780-AT2G01250
LOC_Os02g24604		pollen sterility	Os	AT1G45474	Lhca5	disease resistance	At	LOC_Os02g24604-AT1G45474
LOC_Os02g24604		pollen sterility	Os	AT3G24830	RPL13aB	disease resistance	At	LOC_Os02g24604-AT3G24830
LOC_Os02g54160	OsEREBP1	herbicide sensitivity	Os	AT1G34030	uS13y	disease resistance	At	LOC_Os02g54160-AT1G34030
LOC_Os02g54160	OsEREBP1	herbicide sensitivity	Os	AT5G15200	uS4z	disease resistance	At	LOC_Os02g54160-AT5G15200
LOC_Os02g14730	LG1#OsUBP15	grain yield trait	Os	AT1G76690	ATOPR2	disease resistance	At	LOC_Os02g14730-AT1G76690
LOC_Os02g54160	OsEREBP1	herbicide sensitivity	Os	AT3G24830	RPL13aB	disease resistance	At	LOC_Os02g54160-AT3G24830
LOC_Os05g42330		stem strength	Os	AT2G30570	PSBW	disease resistance	At	LOC_Os05g42330-AT2G30570
LOC_Os03g03660		gibberellic acid sensitivity	Os	AT4G31500	ATR4	disease resistance	At	LOC_Os03g03660-AT4G31500
LOC_Os07g25710	OsPHR2	brown planthopper resistance	Os	AT4G27090	eL14y	disease resistance	At	LOC_Os07g25710-AT4G27090
LOC_Os02g32680		nitrate content	Os	AT3G24830	RPL13aB	disease resistance	At	LOC_Os02g32680-AT3G24830
LOC_Os02g17190		rice bacterial blight disease resistance	Os	AT5G13930	ATCHS	disease resistance	At	LOC_Os02g17190-AT5G13930
LOC_Os02g57650	OsNTL6#OsNAC78	stem length	Os	AT3G02080	eS19z	disease resistance	At	LOC_Os02g57650-AT3G02080
LOC_Os02g57650	OsNTL6#OsNAC78	stem length	Os	AT1G07890	APX1	disease resistance	At	LOC_Os02g57650-AT1G07890
LOC_Os02g54160	OsEREBP1	herbicide sensitivity	Os	AT5G46570	BSK2	disease resistance	At	LOC_Os02g54160-AT5G46570
LOC_Os02g39390	RSS1	salt tolerance	Os	AT3G25760	AOC1	disease resistance	At	LOC_Os02g39390-AT3G25760
LOC_Os01g59850		seed growth and development trait	Os	AT2G34480	eL2y	disease resistance	At	LOC_Os01g59850-AT2G34480
LOC_Os04g47180		chalky endosperm	Os	AT4G31500	ATR4	disease resistance	At	LOC_Os04g47180-AT4G31500
LOC_Os02g55640		plant height	Os	AT5G02960	uS12y	disease resistance	At	LOC_Os02g55640-AT5G02960
LOC_Os06g48950	OsARF19#OsARF7a	UV-B light sensitivity	Os	AT1G06680	OE23	disease resistance	At	LOC_Os06g48950-AT1G06680
LOC_Os02g24604		pollen sterility	Os	AT5G15200	uS4z	disease resistance	At	LOC_Os02g24604-AT5G15200
LOC_Os01g59850		seed growth and development trait	Os	AT5G13930	ATCHS	disease resistance	At	LOC_Os01g59850-AT5G13930
LOC_Os05g26770		salt tolerance	Os	AT1G74060	eL6y	disease resistance	At	LOC_Os05g26770-AT1G74060
LOC_Os05g26770		salt tolerance	Os	AT2G42590	GF14 MU	disease resistance	At	LOC_Os05g26770-AT2G42590
LOC_Os05g26770		salt tolerance	Os	AT2G30570	PSBW	disease resistance	At	LOC_Os05g26770-AT2G30570
LOC_Os02g48360		primary macronutrient sensitivity	Os	AT2G01250	RPL7B	disease resistance	At	LOC_Os02g48360-AT2G01250
LOC_Os02g48360		primary macronutrient sensitivity	Os	AT5G15200	uS4z	disease resistance	At	LOC_Os02g48360-AT5G15200
LOC_Os09g08670		shoot axis internode length	Os	AT5G13930	ATCHS	disease resistance	At	LOC_Os09g08670-AT5G13930
LOC_Os10g28360	OsARD4	chloroplast development trait	Os	AT4G35090	CAT2	disease resistance	At	LOC_Os10g28360-AT4G35090
LOC_Os10g28360	OsARD4	chloroplast development trait	Os	AT4G10340	LHCB5	disease resistance	At	LOC_Os10g28360-AT4G10340
LOC_Os10g28360	OsARD4	chloroplast development trait	Os	AT2G42590	GF14 MU	disease resistance	At	LOC_Os10g28360-AT2G42590
LOC_Os10g28360	OsARD4	chloroplast development trait	Os	AT3G24830	RPL13aB	disease resistance	At	LOC_Os10g28360-AT3G24830
LOC_Os10g28360	OsARD4	chloroplast development trait	Os	AT5G15200	uS4z	disease resistance	At	LOC_Os10g28360-AT5G15200
LOC_Os10g28360	OsARD4	chloroplast development trait	Os	AT1G48830	eS7z	disease resistance	At	LOC_Os10g28360-AT1G48830
LOC_Os10g28360	OsARD4	chloroplast development trait	Os	AT3G16080	eL37x	disease resistance	At	LOC_Os10g28360-AT3G16080
LOC_Os07g44280		chlorophyll a content	Os	AT4G35090	CAT2	disease resistance	At	LOC_Os07g44280-AT4G35090
LOC_Os07g44280		chlorophyll a content	Os	AT1G74060	eL6y	disease resistance	At	LOC_Os07g44280-AT1G74060
LOC_Os07g44280		chlorophyll a content	Os	AT5G08790	anac81	disease resistance	At	LOC_Os07g44280-AT5G08790
LOC_Os07g44280		chlorophyll a content	Os	AT3G24830	RPL13aB	disease resistance	At	LOC_Os07g44280-AT3G24830
LOC_Os07g44280		chlorophyll a content	Os	AT3G02080	eS19z	disease resistance	At	LOC_Os07g44280-AT3G02080
LOC_Os07g44370		filled grain percentage	Os	AT4G35090	CAT2	disease resistance	At	LOC_Os07g44370-AT4G35090
LOC_Os07g44370		filled grain percentage	Os	AT5G13930	ATCHS	disease resistance	At	LOC_Os07g44370-AT5G13930
LOC_Os07g44370		filled grain percentage	Os	AT4G10340	LHCB5	disease resistance	At	LOC_Os07g44370-AT4G10340
LOC_Os07g44370		filled grain percentage	Os	AT2G42590	GF14 MU	disease resistance	At	LOC_Os07g44370-AT2G42590
LOC_Os11g07020	AldP	pigment content trait	Os	AT2G39730	RCA	disease resistance	At	LOC_Os11g07020-AT2G39730
LOC_Os11g07020	AldP	pigment content trait	Os	AT5G13930	ATCHS	disease resistance	At	LOC_Os11g07020-AT5G13930
LOC_Os11g07020	AldP	pigment content trait	Os	AT1G74060	eL6y	disease resistance	At	LOC_Os11g07020-AT1G74060
LOC_Os11g07020	AldP	pigment content trait	Os	AT5G02960	uS12y	disease resistance	At	LOC_Os11g07020-AT5G02960
LOC_Os11g07020	AldP	pigment content trait	Os	AT3G55750	eL33x	disease resistance	At	LOC_Os11g07020-AT3G55750
LOC_Os11g07020	AldP	pigment content trait	Os	AT1G41880	eL33z	disease resistance	At	LOC_Os11g07020-AT1G41880
LOC_Os03g17570	OsPRR73#OsCCT11	grain yield trait	Os	AT4G35090	CAT2	disease resistance	At	LOC_Os03g17570-AT4G35090
LOC_Os03g17570	OsPRR73#OsCCT11	grain yield trait	Os	AT2G42590	GF14 MU	disease resistance	At	LOC_Os03g17570-AT2G42590
LOC_Os03g17570	OsPRR73#OsCCT11	grain yield trait	Os	AT5G15200	uS4z	disease resistance	At	LOC_Os03g17570-AT5G15200
LOC_Os03g17570	OsPRR73#OsCCT11	grain yield trait	Os	AT4G39260	ATGRP8	disease resistance	At	LOC_Os03g17570-AT4G39260
LOC_Os01g62300		panicle inflorescence size	Os	AT5G08790	anac81	disease resistance	At	LOC_Os01g62300-AT5G08790
LOC_Os04g56230		abscisic acid sensitivity	Os	AT4G35090	CAT2	disease resistance	At	LOC_Os04g56230-AT4G35090
LOC_Os04g56230		abscisic acid sensitivity	Os	AT2G39730	RCA	disease resistance	At	LOC_Os04g56230-AT2G39730
LOC_Os04g56230		abscisic acid sensitivity	Os	AT2G42590	GF14 MU	disease resistance	At	LOC_Os04g56230-AT2G42590
LOC_Os05g32530		brown planthopper resistance	Os	AT4G10340	LHCB5	disease resistance	At	LOC_Os05g32530-AT4G10340
LOC_Os05g32530		brown planthopper resistance	Os	AT1G74060	eL6y	disease resistance	At	LOC_Os05g32530-AT1G74060
LOC_Os05g32530		brown planthopper resistance	Os	AT5G02960	uS12y	disease resistance	At	LOC_Os05g32530-AT5G02960
LOC_Os11g05160	OsAHL1	plant embryo development trait	Os	AT4G35090	CAT2	disease resistance	At	LOC_Os11g05160-AT4G35090
LOC_Os11g05160	OsAHL1	plant embryo development trait	Os	AT5G13930	ATCHS	disease resistance	At	LOC_Os11g05160-AT5G13930
LOC_Os11g05160	OsAHL1	plant embryo development trait	Os	AT4G10340	LHCB5	disease resistance	At	LOC_Os11g05160-AT4G10340
LOC_Os11g05160	OsAHL1	plant embryo development trait	Os	AT1G02780	eL19x	disease resistance	At	LOC_Os11g05160-AT1G02780
LOC_Os11g05160	OsAHL1	plant embryo development trait	Os	AT5G15200	uS4z	disease resistance	At	LOC_Os11g05160-AT5G15200
LOC_Os11g05160	OsAHL1	plant embryo development trait	Os	AT5G02960	uS12y	disease resistance	At	LOC_Os11g05160-AT5G02960
LOC_Os05g51830	OsHDT1;HDT71	blast disease resistance	Os	AT4G35090	CAT2	disease resistance	At	LOC_Os05g51830-AT4G35090
LOC_Os05g51830	OsHDT1;HDT71	blast disease resistance	Os	AT5G13930	ATCHS	disease resistance	At	LOC_Os05g51830-AT5G13930
LOC_Os05g51830	OsHDT1;HDT71	blast disease resistance	Os	AT4G10340	LHCB5	disease resistance	At	LOC_Os05g51830-AT4G10340
LOC_Os05g51830	OsHDT1;HDT71	blast disease resistance	Os	AT2G42590	GF14 MU	disease resistance	At	LOC_Os05g51830-AT2G42590
LOC_Os05g51830	OsHDT1;HDT71	blast disease resistance	Os	AT2G18020	EMB2296	disease resistance	At	LOC_Os05g51830-AT2G18020
LOC_Os05g51830	OsHDT1;HDT71	blast disease resistance	Os	AT1G74060	eL6y	disease resistance	At	LOC_Os05g51830-AT1G74060
LOC_Os10g05690	OsAUX4	drought tolerance	Os	AT2G42590	GF14 MU	disease resistance	At	LOC_Os10g05690-AT2G42590
LOC_Os10g05690	OsAUX4	drought tolerance	Os	AT1G74060	eL6y	disease resistance	At	LOC_Os10g05690-AT1G74060
LOC_Os10g05690	OsAUX4	drought tolerance	Os	AT3G24830	RPL13aB	disease resistance	At	LOC_Os10g05690-AT3G24830
LOC_Os02g46090	CDPK5	leaf shape	Os	AT4G35090	CAT2	disease resistance	At	LOC_Os02g46090-AT4G35090
LOC_Os02g46090	CDPK5	leaf shape	Os	AT5G13930	ATCHS	disease resistance	At	LOC_Os02g46090-AT5G13930
LOC_Os02g46090	CDPK5	leaf shape	Os	AT4G10340	LHCB5	disease resistance	At	LOC_Os02g46090-AT4G10340
LOC_Os02g46090	CDPK5	leaf shape	Os	AT2G42590	GF14 MU	disease resistance	At	LOC_Os02g46090-AT2G42590
LOC_Os02g46090	CDPK5	leaf shape	Os	AT3G25520	ATL5	disease resistance	At	LOC_Os02g46090-AT3G25520
LOC_Os02g46090	CDPK5	leaf shape	Os	AT1G74060	eL6y	disease resistance	At	LOC_Os02g46090-AT1G74060
LOC_Os02g46090	CDPK5	leaf shape	Os	AT5G21090	ExLRR13	disease resistance	At	LOC_Os02g46090-AT5G21090
LOC_Os02g46090	CDPK5	leaf shape	Os	AT5G15200	uS4z	disease resistance	At	LOC_Os02g46090-AT5G15200
LOC_Os02g46090	CDPK5	leaf shape	Os	AT2G30570	PSBW	disease resistance	At	LOC_Os02g46090-AT2G30570
LOC_Os07g44290	OsCIPK21	cold tolerance	Os	AT5G63650	SNRK2-5	disease resistance	At	LOC_Os07g44290-AT5G63650
LOC_Os07g44290	OsCIPK21	cold tolerance	Os	AT2G42590	GF14 MU	disease resistance	At	LOC_Os07g44290-AT2G42590
LOC_Os07g44290	OsCIPK21	cold tolerance	Os	AT2G01250	RPL7B	disease resistance	At	LOC_Os07g44290-AT2G01250
LOC_Os07g44290	OsCIPK21	cold tolerance	Os	AT1G74060	eL6y	disease resistance	At	LOC_Os07g44290-AT1G74060
LOC_Os07g44290	OsCIPK21	cold tolerance	Os	AT5G02960	uS12y	disease resistance	At	LOC_Os07g44290-AT5G02960
LOC_Os03g12790	DG1#GFD1#GS3.1	inflorescence development trait	Os	AT2G42590	GF14 MU	disease resistance	At	LOC_Os03g12790-AT2G42590
LOC_Os03g12790	DG1#GFD1#GS3.1	inflorescence development trait	Os	AT1G74050	eL6x	disease resistance	At	LOC_Os03g12790-AT1G74050
LOC_Os03g12790	DG1#GFD1#GS3.1	inflorescence development trait	Os	AT5G15200	uS4z	disease resistance	At	LOC_Os03g12790-AT5G15200
LOC_Os02g14720	GW2#gw2.1	seed size	Os	AT3G10540	PDK2	disease resistance	At	LOC_Os02g14720-AT3G10540
LOC_Os02g14720	GW2#gw2.1	seed size	Os	AT5G13930	ATCHS	disease resistance	At	LOC_Os02g14720-AT5G13930
LOC_Os02g14720	GW2#gw2.1	seed size	Os	AT3G62030	CYP2-3	disease resistance	At	LOC_Os02g14720-AT3G62030
LOC_Os02g14720	GW2#gw2.1	seed size	Os	AT2G42590	GF14 MU	disease resistance	At	LOC_Os02g14720-AT2G42590
LOC_Os02g14720	GW2#gw2.1	seed size	Os	AT2G18020	EMB2296	disease resistance	At	LOC_Os02g14720-AT2G18020
LOC_Os02g14720	GW2#gw2.1	seed size	Os	AT3G24830	RPL13aB	disease resistance	At	LOC_Os02g14720-AT3G24830
LOC_Os02g14720	GW2#gw2.1	seed size	Os	AT5G15200	uS4z	disease resistance	At	LOC_Os02g14720-AT5G15200
LOC_Os06g09630	OsKASI	grain yield per plant	Os	AT4G35090	CAT2	disease resistance	At	LOC_Os06g09630-AT4G35090
LOC_Os06g09630	OsKASI	grain yield per plant	Os	AT5G13930	ATCHS	disease resistance	At	LOC_Os06g09630-AT5G13930
LOC_Os02g44230	OsTPP1	brown planthopper resistance	Os	AT2G39730	RCA	disease resistance	At	LOC_Os02g44230-AT2G39730
LOC_Os02g44230	OsTPP1	brown planthopper resistance	Os	AT4G10340	LHCB5	disease resistance	At	LOC_Os02g44230-AT4G10340
LOC_Os02g44230	OsTPP1	brown planthopper resistance	Os	AT1G74060	eL6y	disease resistance	At	LOC_Os02g44230-AT1G74060
LOC_Os02g44230	OsTPP1	brown planthopper resistance	Os	AT2G34480	eL2y	disease resistance	At	LOC_Os02g44230-AT2G34480
LOC_Os01g39680	SaM	pollen sterility	Os	AT4G35090	CAT2	disease resistance	At	LOC_Os01g39680-AT4G35090
LOC_Os01g39680	SaM	pollen sterility	Os	AT2G39730	RCA	disease resistance	At	LOC_Os01g39680-AT2G39730
LOC_Os01g39680	SaM	pollen sterility	Os	AT2G42590	GF14 MU	disease resistance	At	LOC_Os01g39680-AT2G42590
LOC_Os01g39680	SaM	pollen sterility	Os	AT1G74060	eL6y	disease resistance	At	LOC_Os01g39680-AT1G74060
LOC_Os01g39680	SaM	pollen sterility	Os	AT3G24830	RPL13aB	disease resistance	At	LOC_Os01g39680-AT3G24830
LOC_Os01g39680	SaM	pollen sterility	Os	AT5G15200	uS4z	disease resistance	At	LOC_Os01g39680-AT5G15200
LOC_Os11g29870		abscisic acid sensitivity	Os	AT4G35090	CAT2	disease resistance	At	LOC_Os11g29870-AT4G35090
LOC_Os11g29870		abscisic acid sensitivity	Os	AT2G42590	GF14 MU	disease resistance	At	LOC_Os11g29870-AT2G42590
LOC_Os11g29870		abscisic acid sensitivity	Os	AT1G74060	eL6y	disease resistance	At	LOC_Os11g29870-AT1G74060
LOC_Os11g29870		abscisic acid sensitivity	Os	AT5G15200	uS4z	disease resistance	At	LOC_Os11g29870-AT5G15200
LOC_Os12g38400	OsMYB91	stem length	Os	AT4G35090	CAT2	disease resistance	At	LOC_Os12g38400-AT4G35090
LOC_Os12g38400	OsMYB91	stem length	Os	AT4G10340	LHCB5	disease resistance	At	LOC_Os12g38400-AT4G10340
LOC_Os12g38400	OsMYB91	stem length	Os	AT2G42590	GF14 MU	disease resistance	At	LOC_Os12g38400-AT2G42590
LOC_Os12g38400	OsMYB91	stem length	Os	AT1G74060	eL6y	disease resistance	At	LOC_Os12g38400-AT1G74060
LOC_Os12g38400	OsMYB91	stem length	Os	AT3G11940	AML1	disease resistance	At	LOC_Os12g38400-AT3G11940
LOC_Os12g38400	OsMYB91	stem length	Os	AT3G24830	RPL13aB	disease resistance	At	LOC_Os12g38400-AT3G24830
LOC_Os12g38400	OsMYB91	stem length	Os	AT5G15200	uS4z	disease resistance	At	LOC_Os12g38400-AT5G15200
LOC_Os12g38400	OsMYB91	stem length	Os	AT5G02960	uS12y	disease resistance	At	LOC_Os12g38400-AT5G02960
LOC_Os04g38720	OMTN2#OsNAC2#Ostil1	days to heading	Os	AT4G35090	CAT2	disease resistance	At	LOC_Os04g38720-AT4G35090
LOC_Os04g38720	OMTN2#OsNAC2#Ostil1	days to heading	Os	AT5G13930	ATCHS	disease resistance	At	LOC_Os04g38720-AT5G13930
LOC_Os04g38720	OMTN2#OsNAC2#Ostil1	days to heading	Os	AT4G10340	LHCB5	disease resistance	At	LOC_Os04g38720-AT4G10340
LOC_Os04g38720	OMTN2#OsNAC2#Ostil1	days to heading	Os	AT2G42590	GF14 MU	disease resistance	At	LOC_Os04g38720-AT2G42590
LOC_Os04g38720	OMTN2#OsNAC2#Ostil1	days to heading	Os	AT1G74060	eL6y	disease resistance	At	LOC_Os04g38720-AT1G74060
LOC_Os04g38720	OMTN2#OsNAC2#Ostil1	days to heading	Os	AT3G24830	RPL13aB	disease resistance	At	LOC_Os04g38720-AT3G24830
LOC_Os04g38720	OMTN2#OsNAC2#Ostil1	days to heading	Os	AT4G39260	ATGRP8	disease resistance	At	LOC_Os04g38720-AT4G39260
LOC_Os01g12710		leaf senescence trait	Os	AT4G35090	CAT2	disease resistance	At	LOC_Os01g12710-AT4G35090
LOC_Os01g12710		leaf senescence trait	Os	AT4G10340	LHCB5	disease resistance	At	LOC_Os01g12710-AT4G10340
LOC_Os01g12710		leaf senescence trait	Os	AT2G42590	GF14 MU	disease resistance	At	LOC_Os01g12710-AT2G42590
LOC_Os01g12710		leaf senescence trait	Os	AT5G15200	uS4z	disease resistance	At	LOC_Os01g12710-AT5G15200
LOC_Os01g12710		leaf senescence trait	Os	AT3G24830	RPL13aB	disease resistance	At	LOC_Os01g12710-AT3G24830
LOC_Os01g12710		leaf senescence trait	Os	AT2G30570	PSBW	disease resistance	At	LOC_Os01g12710-AT2G30570
LOC_Os09g20390	OsTPP7	oxygen sensitivity	Os	AT4G35090	CAT2	disease resistance	At	LOC_Os09g20390-AT4G35090
LOC_Os09g20390	OsTPP7	oxygen sensitivity	Os	AT2G39730	RCA	disease resistance	At	LOC_Os09g20390-AT2G39730
LOC_Os09g20390	OsTPP7	oxygen sensitivity	Os	AT5G13930	ATCHS	disease resistance	At	LOC_Os09g20390-AT5G13930
LOC_Os09g20390	OsTPP7	oxygen sensitivity	Os	AT5G63650	SNRK2-5	disease resistance	At	LOC_Os09g20390-AT5G63650
LOC_Os09g20390	OsTPP7	oxygen sensitivity	Os	AT4G10340	LHCB5	disease resistance	At	LOC_Os09g20390-AT4G10340
LOC_Os09g20390	OsTPP7	oxygen sensitivity	Os	AT2G42590	GF14 MU	disease resistance	At	LOC_Os09g20390-AT2G42590
LOC_Os09g20390	OsTPP7	oxygen sensitivity	Os	AT1G74060	eL6y	disease resistance	At	LOC_Os09g20390-AT1G74060
LOC_Os09g20390	OsTPP7	oxygen sensitivity	Os	AT3G24830	RPL13aB	disease resistance	At	LOC_Os09g20390-AT3G24830
LOC_Os05g45810	OsCBL4	salt tolerance	Os	AT4G35090	CAT2	disease resistance	At	LOC_Os05g45810-AT4G35090
LOC_Os05g45810	OsCBL4	salt tolerance	Os	AT5G13930	ATCHS	disease resistance	At	LOC_Os05g45810-AT5G13930
LOC_Os05g45810	OsCBL4	salt tolerance	Os	AT3G25520	ATL5	disease resistance	At	LOC_Os05g45810-AT3G25520
LOC_Os01g54560	OsTPS2	lateral root number	Os	AT4G35090	CAT2	disease resistance	At	LOC_Os01g54560-AT4G35090
LOC_Os01g54560	OsTPS2	lateral root number	Os	AT5G13930	ATCHS	disease resistance	At	LOC_Os01g54560-AT5G13930
LOC_Os01g54560	OsTPS2	lateral root number	Os	AT4G10340	LHCB5	disease resistance	At	LOC_Os01g54560-AT4G10340
LOC_Os01g54560	OsTPS2	lateral root number	Os	AT1G74060	eL6y	disease resistance	At	LOC_Os01g54560-AT1G74060
LOC_Os01g54560	OsTPS2	lateral root number	Os	AT3G24830	RPL13aB	disease resistance	At	LOC_Os01g54560-AT3G24830
LOC_Os01g54560	OsTPS2	lateral root number	Os	AT5G15200	uS4z	disease resistance	At	LOC_Os01g54560-AT5G15200
LOC_Os01g54560	OsTPS2	lateral root number	Os	AT5G02960	uS12y	disease resistance	At	LOC_Os01g54560-AT5G02960
LOC_Os02g02960		seed protein content	Os	AT4G35090	CAT2	disease resistance	At	LOC_Os02g02960-AT4G35090
LOC_Os02g02960		seed protein content	Os	AT4G30960	ATCIPK6	disease resistance	At	LOC_Os02g02960-AT4G30960
LOC_Os02g02960		seed protein content	Os	AT1G70310	SPDS2	disease resistance	At	LOC_Os02g02960-AT1G70310
LOC_Os02g02960		seed protein content	Os	AT1G01550	BPS1	disease resistance	At	LOC_Os02g02960-AT1G01550
LOC_Os02g02960		seed protein content	Os	AT2G42590	GF14 MU	disease resistance	At	LOC_Os02g02960-AT2G42590
LOC_Os02g02960		seed protein content	Os	AT1G74060	eL6y	disease resistance	At	LOC_Os02g02960-AT1G74060
LOC_Os02g02960		seed protein content	Os	AT1G45474	Lhca5	disease resistance	At	LOC_Os02g02960-AT1G45474
LOC_Os02g02960		seed protein content	Os	AT3G24830	RPL13aB	disease resistance	At	LOC_Os02g02960-AT3G24830
LOC_Os02g02960		seed protein content	Os	AT5G15200	uS4z	disease resistance	At	LOC_Os02g02960-AT5G15200
LOC_Os08g32620	OsPHD49#OsEBL1	grain length	Os	AT4G35090	CAT2	disease resistance	At	LOC_Os08g32620-AT4G35090
LOC_Os08g32620	OsPHD49#OsEBL1	grain length	Os	AT3G10540	PDK2	disease resistance	At	LOC_Os08g32620-AT3G10540
LOC_Os08g32620	OsPHD49#OsEBL1	grain length	Os	AT2G39730	RCA	disease resistance	At	LOC_Os08g32620-AT2G39730
LOC_Os08g32620	OsPHD49#OsEBL1	grain length	Os	AT5G13930	ATCHS	disease resistance	At	LOC_Os08g32620-AT5G13930
LOC_Os08g32620	OsPHD49#OsEBL1	grain length	Os	AT4G10340	LHCB5	disease resistance	At	LOC_Os08g32620-AT4G10340
LOC_Os08g32620	OsPHD49#OsEBL1	grain length	Os	AT3G01280	ATVDAC1	disease resistance	At	LOC_Os08g32620-AT3G01280
LOC_Os07g08880	OsSHL1#OsPHD41	leaf angle	Os	AT4G35090	CAT2	disease resistance	At	LOC_Os07g08880-AT4G35090
LOC_Os07g08880	OsSHL1#OsPHD41	leaf angle	Os	AT5G13930	ATCHS	disease resistance	At	LOC_Os07g08880-AT5G13930
LOC_Os07g08880	OsSHL1#OsPHD41	leaf angle	Os	AT4G10340	LHCB5	disease resistance	At	LOC_Os07g08880-AT4G10340
LOC_Os07g08880	OsSHL1#OsPHD41	leaf angle	Os	AT2G42590	GF14 MU	disease resistance	At	LOC_Os07g08880-AT2G42590
LOC_Os07g08880	OsSHL1#OsPHD41	leaf angle	Os	AT1G74060	eL6y	disease resistance	At	LOC_Os07g08880-AT1G74060
LOC_Os07g08880	OsSHL1#OsPHD41	leaf angle	Os	AT3G24830	RPL13aB	disease resistance	At	LOC_Os07g08880-AT3G24830
LOC_Os07g08880	OsSHL1#OsPHD41	leaf angle	Os	AT4G39260	ATGRP8	disease resistance	At	LOC_Os07g08880-AT4G39260
LOC_Os07g08880	OsSHL1#OsPHD41	leaf angle	Os	AT5G02960	uS12y	disease resistance	At	LOC_Os07g08880-AT5G02960
LOC_Os04g38870	OsGF14b#14-3-3	osmotic response sensitivity	Os	AT4G35090	CAT2	disease resistance	At	LOC_Os04g38870-AT4G35090
LOC_Os04g38870	OsGF14b#14-3-3	osmotic response sensitivity	Os	AT4G30960	ATCIPK6	disease resistance	At	LOC_Os04g38870-AT4G30960
LOC_Os04g38870	OsGF14b#14-3-3	osmotic response sensitivity	Os	AT5G13930	ATCHS	disease resistance	At	LOC_Os04g38870-AT5G13930
LOC_Os04g38870	OsGF14b#14-3-3	osmotic response sensitivity	Os	AT2G42590	GF14 MU	disease resistance	At	LOC_Os04g38870-AT2G42590
LOC_Os04g38870	OsGF14b#14-3-3	osmotic response sensitivity	Os	AT5G15200	uS4z	disease resistance	At	LOC_Os04g38870-AT5G15200
LOC_Os05g51830	OsHDT1;HDT71	blast disease resistance	Os	AT1G01550	BPS1	disease resistance	At	LOC_Os05g51830-AT1G01550
LOC_Os05g51830	OsHDT1;HDT71	blast disease resistance	Os	AT3G24830	RPL13aB	disease resistance	At	LOC_Os05g51830-AT3G24830
LOC_Os05g51830	OsHDT1;HDT71	blast disease resistance	Os	AT5G15200	uS4z	disease resistance	At	LOC_Os05g51830-AT5G15200
LOC_Os08g23930		nitrate uptake	Os	AT5G13930	ATCHS	disease resistance	At	LOC_Os08g23930-AT5G13930
LOC_Os08g23930		nitrate uptake	Os	AT1G74060	eL6y	disease resistance	At	LOC_Os08g23930-AT1G74060
LOC_Os08g23930		nitrate uptake	Os	AT5G15200	uS4z	disease resistance	At	LOC_Os08g23930-AT5G15200
LOC_Os04g20270	OsSRT1#SRT71#OsSIRT71	chalky endosperm	Os	AT3G48990	AAE3	disease resistance	At	LOC_Os04g20270-AT3G48990
LOC_Os04g20270	OsSRT1#SRT71#OsSIRT71	chalky endosperm	Os	AT4G04720	AtCPK21	disease resistance	At	LOC_Os04g20270-AT4G04720
LOC_Os04g20270	OsSRT1#SRT71#OsSIRT71	chalky endosperm	Os	AT4G35090	CAT2	disease resistance	At	LOC_Os04g20270-AT4G35090
LOC_Os04g20270	OsSRT1#SRT71#OsSIRT71	chalky endosperm	Os	AT2G39730	RCA	disease resistance	At	LOC_Os04g20270-AT2G39730
LOC_Os04g20270	OsSRT1#SRT71#OsSIRT71	chalky endosperm	Os	AT5G13930	ATCHS	disease resistance	At	LOC_Os04g20270-AT5G13930
LOC_Os04g20270	OsSRT1#SRT71#OsSIRT71	chalky endosperm	Os	AT1G70310	SPDS2	disease resistance	At	LOC_Os04g20270-AT1G70310
LOC_Os03g02010	OsDRM2	plant height	Os	AT4G35090	CAT2	disease resistance	At	LOC_Os03g02010-AT4G35090
LOC_Os03g02010	OsDRM2	plant height	Os	AT2G39730	RCA	disease resistance	At	LOC_Os03g02010-AT2G39730
LOC_Os03g02010	OsDRM2	plant height	Os	AT5G13930	ATCHS	disease resistance	At	LOC_Os03g02010-AT5G13930
LOC_Os03g02010	OsDRM2	plant height	Os	AT3G25520	ATL5	disease resistance	At	LOC_Os03g02010-AT3G25520
LOC_Os07g44250		filled grain percentage	Os	AT4G35090	CAT2	disease resistance	At	LOC_Os07g44250-AT4G35090
LOC_Os02g44230	OsTPP1	brown planthopper resistance		AT1G75240	HB33	disease resistance	At	LOC_Os02g44230-AT1G75240

## Sheet: fertility
Supplementary Table 6-2. Trait ontology analysis of 36 PPIs involved in fertility
geneid_Os	symbol	Des	species	geneid_At	symbol	Des	species	pair
LOC_Os04g57350		relative chlorophyll content	Os	AT1G10670	ACLA-1	pollen fertility	At	LOC_Os04g57350-AT1G10670
LOC_Os03g39100		lutein content	Os	AT1G10670	ACLA-1	pollen fertility	At	LOC_Os03g39100-AT1G10670
LOC_Os02g55320	ORR3	endosperm storage protein content	Os	AT1G10670	ACLA-1	pollen fertility	At	LOC_Os02g55320-AT1G10670
LOC_Os08g35880		filled grain percentage	Os	AT2G27150	AAO3	spikelet fertility	At	LOC_Os08g35880-AT2G27150
LOC_Os02g17960		panicle number	Os	AT3G03800	ATSYP131	seed fertility	At	LOC_Os02g17960-AT3G03800
LOC_Os03g08460	OsEBP89	auxin sensitivity	Os	AT3G07160	ATGSL1	seed fertility	At	LOC_Os03g08460-AT3G07160
LOC_Os05g27930	OsDREB2B	heat tolerance	Os	AT3G07160	ATGSL1	seed fertility	At	LOC_Os05g27930-AT3G07160
LOC_Os05g38460	OsMYB3R2-L	#N/A	Os	AT3G09540	AtPLL1	spikelet fertility	At	LOC_Os05g38460-AT3G09540
LOC_Os01g47430		seed growth and development trait	Os	AT3G29160	AKIN11	fertility related trait	At	LOC_Os01g47430-AT3G29160
LOC_Os09g01900		grain size	Os	AT3G55210	anac63	spikelet fertility	At	LOC_Os09g01900-AT3G55210
LOC_Os05g35170		iron sensitivity	Os	AT4G10380	AtNIP5;1	pollen fertility	At	LOC_Os05g35170-AT4G10380
LOC_Os01g59850		seed growth and development trait	Os	AT4G14230		spikelet fertility	At	LOC_Os01g59850-AT4G14230
LOC_Os01g47430		seed growth and development trait	Os	AT4G18600	ATSCAR-LIKE	pollen fertility	At	LOC_Os01g47430-AT4G18600
LOC_Os10g37660	OsTRE1	days to heading	Os	AT5G08080	ATSYP132	seed fertility	At	LOC_Os10g37660-AT5G08080
LOC_Os11g48070	WDL1	leaf gloss	Os	AT5G53700		spikelet fertility	At	LOC_Os11g48070-AT5G53700
LOC_Os05g12170		shoot axis internode length	Os	AT5G53700		spikelet fertility	At	LOC_Os05g12170-AT5G53700
LOC_Os02g15980		inflorescence development trait	Os	AT5G53700		spikelet fertility	At	LOC_Os02g15980-AT5G53700
LOC_Os02g10060		head rice yield	Os	AT5G53700		spikelet fertility	At	LOC_Os02g10060-AT5G53700
LOC_Os05g27930	OsDREB2B	heat tolerance	Os	AT1G09430	ACLA-3	pollen fertility	At	LOC_Os05g27930-AT1G09430
LOC_Os07g48700		phosphate content	Os	AT1G09430	ACLA-3	pollen fertility	At	LOC_Os07g48700-AT1G09430
LOC_Os02g54160	OsEREBP1	herbicide sensitivity	Os	AT1G09430	ACLA-3	pollen fertility	At	LOC_Os02g54160-AT1G09430
LOC_Os02g24604		pollen sterility	Os	AT1G09430	ACLA-3	pollen fertility	At	LOC_Os02g24604-AT1G09430
LOC_Os02g54160	OsEREBP1	herbicide sensitivity	Os	AT3G07160	ATGSL1	seed fertility	At	LOC_Os02g54160-AT3G07160
LOC_Os02g24604		pollen sterility	Os	AT5G08670		spikelet fertility	At	LOC_Os02g24604-AT5G08670
LOC_Os02g24604		pollen sterility	Os	AT4G39260	ATGRP8	fertility restoration trait	At	LOC_Os02g24604-AT4G39260
LOC_Os02g32680		nitrate content	Os	AT4G39260	ATGRP8	fertility restoration trait	At	LOC_Os02g32680-AT4G39260
LOC_Os07g48700		phosphate content	Os	AT2G34520	RPS14	seed fertility	At	LOC_Os07g48700-AT2G34520
LOC_Os01g47430		seed growth and development trait	Os	AT3G08650		spikelet fertility	At	LOC_Os01g47430-AT3G08650
LOC_Os09g08670		shoot axis internode length	Os	AT3G08650		spikelet fertility	At	LOC_Os09g08670-AT3G08650
LOC_Os03g17570	OsPRR73#OsCCT11	grain yield trait	Os	AT4G39260	ATGRP8	fertility restoration trait	At	LOC_Os03g17570-AT4G39260
LOC_Os04g38720	OMTN2#OsNAC2#Ostil1	days to heading	Os	AT4G39260	ATGRP8	fertility restoration trait	At	LOC_Os04g38720-AT4G39260
LOC_Os09g20390	OsTPP7	oxygen sensitivity	Os	AT3G08650		spikelet fertility	At	LOC_Os09g20390-AT3G08650
LOC_Os08g32620	OsPHD49#OsEBL1	grain length	Os	AT5G08670		spikelet fertility	At	LOC_Os08g32620-AT5G08670
LOC_Os07g08880	OsSHL1#OsPHD41	leaf angle	Os	AT4G39260	ATGRP8	fertility restoration trait	At	LOC_Os07g08880-AT4G39260
LOC_Os04g20270	OsSRT1#SRT71#OsSIRT71	chalky endosperm	Os	AT3G48990	AAE3	fertility related trait	At	LOC_Os04g20270-AT3G48990

## Sheet: flowering
Supplementary Table 6-3. Trait ontology analysis of 123 PPIs involved in flowering
geneid_Os	symbol	Des	species	geneid_At	symbol	Des	species	pair
LOC_Os01g05710		brassinosteroid sensitivity	Os	AT1G14230		days to heading	At	LOC_Os01g05710-AT1G14230
LOC_Os09g26420	OsBIERF1	rice tungro virus resistance	Os	AT1G22290		days to heading	At	LOC_Os09g26420-AT1G22290
LOC_Os01g56800		proline content	Os	AT1G22290		days to heading	At	LOC_Os01g56800-AT1G22290
LOC_Os05g35170		iron sensitivity	Os	AT1G25260	RDP	days to heading	At	LOC_Os05g35170-AT1G25260
LOC_Os09g29370		nitrate uptake	Os	AT1G32550	FdC2	days to heading	At	LOC_Os09g29370-AT1G32550
LOC_Os05g49180		sterility related trait	Os	AT1G32550	FdC2	days to heading	At	LOC_Os05g49180-AT1G32550
LOC_Os01g47430		seed growth and development trait	Os	AT1G32550	FdC2	days to heading	At	LOC_Os01g47430-AT1G32550
LOC_Os09g39420		photosynthetic rate	Os	AT1G32550	FdC2	days to heading	At	LOC_Os09g39420-AT1G32550
LOC_Os03g42770		gel consistency	Os	AT1G32550	FdC2	days to heading	At	LOC_Os03g42770-AT1G32550
LOC_Os11g18120		stomatal conductance	Os	AT2G10450		days to heading	At	LOC_Os11g18120-AT2G10450
LOC_Os05g13580	OsCML18	pollen sterility	Os	AT2G10450		days to heading	At	LOC_Os05g13580-AT2G10450
LOC_Os09g35710		panicle weight	Os	AT2G17140		days to heading	At	LOC_Os09g35710-AT2G17140
LOC_Os01g27160		salt tolerance	Os	AT2G32220	eL27z	days to heading	At	LOC_Os01g27160-AT2G32220
LOC_Os03g08470	OsLG3#OsERF62#OsRAF#OsSTAP1	embryo sac abortion	Os	AT2G47570	eL18z	days to heading	At	LOC_Os03g08470-AT2G47570
LOC_Os01g35050	OsOSCA1.1	stomatal resistance	Os	AT3G15790	ATMBD11	days to heading	At	LOC_Os01g35050-AT3G15790
LOC_Os01g47430		seed growth and development trait	Os	AT3G29160	AKIN11	days to heading	At	LOC_Os01g47430-AT3G29160
LOC_Os11g02190		filled grain percentage	Os	AT3G47470	CAB4	days to heading	At	LOC_Os11g02190-AT3G47470
LOC_Os06g41590		panicle length	Os	AT3G47470	CAB4	days to heading	At	LOC_Os06g41590-AT3G47470
LOC_Os05g43950	OsVOZ2	dehulled grain width	Os	AT3G47470	CAB4	days to heading	At	LOC_Os05g43950-AT3G47470
LOC_Os03g40550	OsFLN2#OsHSA1	leaf color	Os	AT3G47470	CAB4	days to heading	At	LOC_Os03g40550-AT3G47470
LOC_Os02g54160	OsEREBP1	herbicide sensitivity	Os	AT3G47470	CAB4	days to heading	At	LOC_Os02g54160-AT3G47470
LOC_Os02g18280		variegated leaf necrosis	Os	AT3G47470	CAB4	days to heading	At	LOC_Os02g18280-AT3G47470
LOC_Os01g59850		seed growth and development trait	Os	AT3G47470	CAB4	days to heading	At	LOC_Os01g59850-AT3G47470
LOC_Os01g47430		seed growth and development trait	Os	AT3G47470	CAB4	days to heading	At	LOC_Os01g47430-AT3G47470
LOC_Os03g01580		salt sensitivity	Os	AT3G55800	SBPASE	days to heading	At	LOC_Os03g01580-AT3G55800
LOC_Os06g09390	OsERF71	chlorophyll content	Os	AT4G02940	ALKBH1B	days to heading	At	LOC_Os06g09390-AT4G02940
LOC_Os01g72080		leaf senescence trait	Os	AT4G02940	ALKBH1B	days to heading	At	LOC_Os01g72080-AT4G02940
LOC_Os01g66920		heat tolerance	Os	AT4G03280	PETC	days to heading	At	LOC_Os01g66920-AT4G03280
LOC_Os01g04020		grain yield per plant	Os	AT4G03280	PETC	days to heading	At	LOC_Os01g04020-AT4G03280
LOC_Os06g47590		inflorescence number	Os	AT4G03280	PETC	days to heading	At	LOC_Os06g47590-AT4G03280
LOC_Os08g42750	OsCPK21#OsCDPK21	abscisic acid sensitivity	Os	AT4G16280	FCA	days to heading	At	LOC_Os08g42750-AT4G16280
LOC_Os01g16540		drought tolerance	Os	AT4G38910	ATBPC5	days to heading	At	LOC_Os01g16540-AT4G38910
LOC_Os04g52290		rice bacterial blight disease resistance	Os	AT5G03740	HD2C	days to heading	At	LOC_Os04g52290-AT5G03740
LOC_Os03g39100		lutein content	Os	AT5G09770	bL17mz	days to heading	At	LOC_Os03g39100-AT5G09770
LOC_Os02g54160	OsEREBP1	herbicide sensitivity	Os	AT5G42520	ATBPC6	days to heading	At	LOC_Os02g54160-AT5G42520
LOC_Os01g10610	OsBZR2	drought tolerance	Os	AT5G42980	ATH3	days to heading	At	LOC_Os01g10610-AT5G42980
LOC_Os11g35090		tiller angle	Os	AT3G47470	CAB4	days to heading	At	LOC_Os11g35090-AT3G47470
LOC_Os05g27930	OsDREB2B	heat tolerance	Os	AT2G42590	GF14 MU	days to heading	At	LOC_Os05g27930-AT2G42590
LOC_Os08g29370		yield trait	Os	AT5G27850	eL18x	days to heading	At	LOC_Os08g29370-AT5G27850
LOC_Os03g20780		root morphology trait	Os	AT3G47470	CAB4	days to heading	At	LOC_Os03g20780-AT3G47470
LOC_Os03g03660		gibberellic acid sensitivity	Os	AT1G69490	ANAC29	days to heading	At	LOC_Os03g03660-AT1G69490
LOC_Os02g24604		pollen sterility	Os	AT2G42590	GF14 MU	days to heading	At	LOC_Os02g24604-AT2G42590
LOC_Os02g54160	OsEREBP1	herbicide sensitivity	Os	AT2G42590	GF14 MU	days to heading	At	LOC_Os02g54160-AT2G42590
LOC_Os03g20780		root morphology trait	Os	AT3G05590	eL18y	days to heading	At	LOC_Os03g20780-AT3G05590
LOC_Os01g59850		seed growth and development trait	Os	AT5G22650	ATHD2	days to heading	At	LOC_Os01g59850-AT5G22650
LOC_Os05g27930	OsDREB2B	heat tolerance	Os	AT5G27850	eL18x	days to heading	At	LOC_Os05g27930-AT5G27850
LOC_Os01g59850		seed growth and development trait	Os	AT2G42590	GF14 MU	days to heading	At	LOC_Os01g59850-AT2G42590
LOC_Os07g25710	OsPHR2	brown planthopper resistance	Os	AT2G42590	GF14 MU	days to heading	At	LOC_Os07g25710-AT2G42590
LOC_Os05g35170		iron sensitivity	Os	AT2G42590	GF14 MU	days to heading	At	LOC_Os05g35170-AT2G42590
LOC_Os05g39720	OsWRKY7	rice bacterial blight disease resistance	Os	AT2G38120	AtAUX1	days to heading	At	LOC_Os05g39720-AT2G38120
LOC_Os02g54160	OsEREBP1	herbicide sensitivity	Os	AT5G27850	eL18x	days to heading	At	LOC_Os02g54160-AT5G27850
LOC_Os08g01750		heat tolerance	Os	AT4G01690	HEMG1	days to heading	At	LOC_Os08g01750-AT4G01690
LOC_Os03g63770		leaf lamina joint bending	Os	AT1G32060	PRK	days to heading	At	LOC_Os03g63770-AT1G32060
LOC_Os03g63770		leaf lamina joint bending	Os	AT3G47470	CAB4	days to heading	At	LOC_Os03g63770-AT3G47470
LOC_Os02g24604		pollen sterility	Os	AT2G38120	AtAUX1	days to heading	At	LOC_Os02g24604-AT2G38120
LOC_Os01g59850		seed growth and development trait	Os	AT5G27850	eL18x	days to heading	At	LOC_Os01g59850-AT5G27850
LOC_Os02g54160	OsEREBP1	herbicide sensitivity	Os	AT5G42980	ATH3	days to heading	At	LOC_Os02g54160-AT5G42980
LOC_Os05g27930	OsDREB2B	heat tolerance	Os	AT3G47470	CAB4	days to heading	At	LOC_Os05g27930-AT3G47470
LOC_Os02g55640		plant height	Os	AT3G47470	CAB4	days to heading	At	LOC_Os02g55640-AT3G47470
LOC_Os03g20780		root morphology trait	Os	AT5G42980	ATH3	days to heading	At	LOC_Os03g20780-AT5G42980
LOC_Os07g44280		chlorophyll a content	Os	AT3G47470	CAB4	days to heading	At	LOC_Os07g44280-AT3G47470
LOC_Os02g24604		pollen sterility	Os	AT4G03280	PETC	days to heading	At	LOC_Os02g24604-AT4G03280
LOC_Os05g43950	OsVOZ2	dehulled grain width	Os	AT2G42590	GF14 MU	days to heading	At	LOC_Os05g43950-AT2G42590
LOC_Os07g48700		phosphate content	Os	AT3G47470	CAB4	days to heading	At	LOC_Os07g48700-AT3G47470
LOC_Os02g24604		pollen sterility	Os	AT3G47470	CAB4	days to heading	At	LOC_Os02g24604-AT3G47470
LOC_Os08g01750		heat tolerance	Os	AT2G42590	GF14 MU	days to heading	At	LOC_Os08g01750-AT2G42590
LOC_Os02g57470		seed coat color	Os	AT1G32060	PRK	days to heading	At	LOC_Os02g57470-AT1G32060
LOC_Os01g59850		seed growth and development trait	Os	AT3G05590	eL18y	days to heading	At	LOC_Os01g59850-AT3G05590
LOC_Os07g48700		phosphate content	Os	AT2G34520	RPS14	days to heading	At	LOC_Os07g48700-AT2G34520
LOC_Os03g37970		hydrogen peroxide content	Os	AT2G42590	GF14 MU	days to heading	At	LOC_Os03g37970-AT2G42590
LOC_Os07g25710	OsPHR2	brown planthopper resistance	Os	AT3G47470	CAB4	days to heading	At	LOC_Os07g25710-AT3G47470
LOC_Os02g04640	OsPHR3	herbicide sensitivity	Os	AT3G47470	CAB4	days to heading	At	LOC_Os02g04640-AT3G47470
LOC_Os03g29810	NAL9#VYL#ClpP	leaf color	Os	AT2G42590	GF14 MU	days to heading	At	LOC_Os03g29810-AT2G42590
LOC_Os05g34720		panicle inflorescence size	Os	AT1G69490	ANAC29	days to heading	At	LOC_Os05g34720-AT1G69490
LOC_Os03g39100		lutein content	Os	AT4G03280	PETC	days to heading	At	LOC_Os03g39100-AT4G03280
LOC_Os02g57650	OsNTL6#OsNAC78	stem length	Os	AT2G38120	AtAUX1	days to heading	At	LOC_Os02g57650-AT2G38120
LOC_Os05g26770		salt tolerance	Os	AT2G42590	GF14 MU	days to heading	At	LOC_Os05g26770-AT2G42590
LOC_Os09g08670		shoot axis internode length	Os	AT2G38120	AtAUX1	days to heading	At	LOC_Os09g08670-AT2G38120
LOC_Os10g28360	OsARD4	chloroplast development trait	Os	AT2G42590	GF14 MU	days to heading	At	LOC_Os10g28360-AT2G42590
LOC_Os07g44370		filled grain percentage	Os	AT2G42590	GF14 MU	days to heading	At	LOC_Os07g44370-AT2G42590
LOC_Os07g44370		filled grain percentage	Os	AT3G47470	CAB4	days to heading	At	LOC_Os07g44370-AT3G47470
LOC_Os11g07020	AldP	pigment content trait	Os	AT3G47470	CAB4	days to heading	At	LOC_Os11g07020-AT3G47470
LOC_Os03g17570	OsPRR73#OsCCT11	grain yield trait	Os	AT2G42590	GF14 MU	days to heading	At	LOC_Os03g17570-AT2G42590
LOC_Os04g56230		abscisic acid sensitivity	Os	AT2G42590	GF14 MU	days to heading	At	LOC_Os04g56230-AT2G42590
LOC_Os05g32530		brown planthopper resistance	Os	AT3G47470	CAB4	days to heading	At	LOC_Os05g32530-AT3G47470
LOC_Os11g05160	OsAHL1	plant embryo development trait	Os	AT3G47470	CAB4	days to heading	At	LOC_Os11g05160-AT3G47470
LOC_Os05g51830	OsHDT1;HDT71	blast disease resistance	Os	AT2G38120	AtAUX1	days to heading	At	LOC_Os05g51830-AT2G38120
LOC_Os05g51830	OsHDT1;HDT71	blast disease resistance	Os	AT2G42590	GF14 MU	days to heading	At	LOC_Os05g51830-AT2G42590
LOC_Os05g51830	OsHDT1;HDT71	blast disease resistance	Os	AT3G47470	CAB4	days to heading	At	LOC_Os05g51830-AT3G47470
LOC_Os05g51830	OsHDT1;HDT71	blast disease resistance	Os	AT4G03280	PETC	days to heading	At	LOC_Os05g51830-AT4G03280
LOC_Os10g05690	OsAUX4	drought tolerance	Os	AT2G42590	GF14 MU	days to heading	At	LOC_Os10g05690-AT2G42590
LOC_Os10g05690	OsAUX4	drought tolerance	Os	AT3G47470	CAB4	days to heading	At	LOC_Os10g05690-AT3G47470
LOC_Os02g46090	CDPK5	leaf shape	Os	AT2G42590	GF14 MU	days to heading	At	LOC_Os02g46090-AT2G42590
LOC_Os07g44290	OsCIPK21	cold tolerance	Os	AT2G42590	GF14 MU	days to heading	At	LOC_Os07g44290-AT2G42590
LOC_Os03g12790	DG1#GFD1#GS3.1	inflorescence development trait	Os	AT2G42590	GF14 MU	days to heading	At	LOC_Os03g12790-AT2G42590
LOC_Os02g14720	GW2#gw2.1	seed size	Os	AT2G42590	GF14 MU	days to heading	At	LOC_Os02g14720-AT2G42590
LOC_Os02g44230	OsTPP1	brown planthopper resistance	Os	AT3G47470	CAB4	days to heading	At	LOC_Os02g44230-AT3G47470
LOC_Os01g39680	SaM	pollen sterility	Os	AT1G32060	PRK	days to heading	At	LOC_Os01g39680-AT1G32060
LOC_Os01g39680	SaM	pollen sterility	Os	AT2G42590	GF14 MU	days to heading	At	LOC_Os01g39680-AT2G42590
LOC_Os01g39680	SaM	pollen sterility	Os	AT4G03280	PETC	days to heading	At	LOC_Os01g39680-AT4G03280
LOC_Os11g29870		abscisic acid sensitivity	Os	AT2G42590	GF14 MU	days to heading	At	LOC_Os11g29870-AT2G42590
LOC_Os12g38400	OsMYB91	stem length	Os	AT2G42590	GF14 MU	days to heading	At	LOC_Os12g38400-AT2G42590
LOC_Os04g38720	OMTN2#OsNAC2#Ostil1	days to heading	Os	AT2G42590	GF14 MU	days to heading	At	LOC_Os04g38720-AT2G42590
LOC_Os04g38720	OMTN2#OsNAC2#Ostil1	days to heading	Os	AT4G03280	PETC	days to heading	At	LOC_Os04g38720-AT4G03280
LOC_Os01g12710		leaf senescence trait	Os	AT2G42590	GF14 MU	days to heading	At	LOC_Os01g12710-AT2G42590
LOC_Os01g12710		leaf senescence trait	Os	AT1G35160	14-3-3PHI	days to heading	At	LOC_Os01g12710-AT1G35160
LOC_Os01g12710		leaf senescence trait	Os	AT4G10300	TRR14	days to heading	At	LOC_Os01g12710-AT4G10300
LOC_Os09g20390	OsTPP7	oxygen sensitivity	Os	AT2G42590	GF14 MU	days to heading	At	LOC_Os09g20390-AT2G42590
LOC_Os01g54560	OsTPS2	lateral root number	Os	AT3G47470	CAB4	days to heading	At	LOC_Os01g54560-AT3G47470
LOC_Os02g02960		seed protein content	Os	AT2G38120	AtAUX1	days to heading	At	LOC_Os02g02960-AT2G38120
LOC_Os02g02960		seed protein content	Os	AT2G42590	GF14 MU	days to heading	At	LOC_Os02g02960-AT2G42590
LOC_Os02g02960		seed protein content	Os	AT3G47470	CAB4	days to heading	At	LOC_Os02g02960-AT3G47470
LOC_Os08g32620	OsPHD49#OsEBL1	grain length	Os	AT2G38120	AtAUX1	days to heading	At	LOC_Os08g32620-AT2G38120
LOC_Os07g08880	OsSHL1#OsPHD41	leaf angle	Os	AT2G42590	GF14 MU	days to heading	At	LOC_Os07g08880-AT2G42590
LOC_Os04g38870	OsGF14b#14-3-3	osmotic response sensitivity	Os	AT2G42590	GF14 MU	days to heading	At	LOC_Os04g38870-AT2G42590
LOC_Os04g38870	OsGF14b#14-3-3	osmotic response sensitivity	Os	AT4G03280	PETC	days to heading	At	LOC_Os04g38870-AT4G03280
LOC_Os04g38870	OsGF14b#14-3-3	osmotic response sensitivity	Os	AT5G27850	eL18x	days to heading	At	LOC_Os04g38870-AT5G27850
LOC_Os04g20270	OsSRT1#SRT71#OsSIRT71	chalky endosperm	Os	AT2G38120	AtAUX1	days to heading	At	LOC_Os04g20270-AT2G38120
LOC_Os04g20270	OsSRT1#SRT71#OsSIRT71	chalky endosperm	Os	AT1G32060	PRK	days to heading	At	LOC_Os04g20270-AT1G32060
LOC_Os03g02010	OsDRM2	plant height	Os	AT2G38120	AtAUX1	days to heading	At	LOC_Os03g02010-AT2G38120
LOC_Os02g54160	OsEREBP1	herbicide sensitivity	Os	AT5G20410	ATMGD2	flower development trait	At	LOC_Os02g54160-AT5G20410
LOC_Os04g20270	OsSRT1#SRT71#OsSIRT71	chalky endosperm	Os	AT3G48990	AAE3	flower development trait	At	LOC_Os04g20270-AT3G48990

## Sheet: drought tolerance
Supplementary Table 6-4. Trait ontology analysis of 460 PPIs involved in drought tolerance
geneid_Os	symbol	Des	species	geneid_At	symbol	Des	species	pair
LOC_Os04g57350		relative chlorophyll content	Os	AT1G01140	CIPK9	drought tolerance	At	LOC_Os04g57350-AT1G01140
LOC_Os03g50250	OsBiP2	heat tolerance	Os	AT1G01620	PIP1;3	drought related trait	At	LOC_Os03g50250-AT1G01620
LOC_Os01g59850		seed growth and development trait	Os	AT1G02780	eL19x	drought tolerance	At	LOC_Os01g59850-AT1G02780
LOC_Os11g19210		blast disease resistance	Os	AT1G03870	FLA9	drought tolerance	At	LOC_Os11g19210-AT1G03870
LOC_Os02g04810	OsARF5	glutinous endosperm	Os	AT1G04270	RPS15	drought tolerance	At	LOC_Os02g04810-AT1G04270
LOC_Os04g43910	OsARF1#qSE4	water stress trait	Os	AT1G04690	KAB1	drought tolerance	At	LOC_Os04g43910-AT1G04690
LOC_Os01g47430		seed growth and development trait	Os	AT1G07770	RPS15A	drought tolerance	At	LOC_Os01g47430-AT1G07770
LOC_Os05g25330		blast disease resistance	Os	AT1G07890	APX1	drought tolerance	At	LOC_Os05g25330-AT1G07890
LOC_Os11g03300	OsNAC1#ONAC122	abscisic acid sensitivity	Os	AT1G13280	AOC4	drought tolerance	At	LOC_Os11g03300-AT1G13280
LOC_Os07g48630		ethylene sensitivity	Os	AT1G13280	AOC4	drought tolerance	At	LOC_Os07g48630-AT1G13280
LOC_Os04g52290		rice bacterial blight disease resistance	Os	AT1G13280	AOC4	drought tolerance	At	LOC_Os04g52290-AT1G13280
LOC_Os07g09020		seedling height	Os	AT1G18540	eL6z	drought tolerance	At	LOC_Os07g09020-AT1G18540
LOC_Os05g45330		days to heading	Os	AT1G18540	eL6z	drought tolerance	At	LOC_Os05g45330-AT1G18540
LOC_Os03g39100		lutein content	Os	AT1G18540	eL6z	drought tolerance	At	LOC_Os03g39100-AT1G18540
LOC_Os03g14370	OsACR9	nitrate content	Os	AT1G18540	eL6z	drought tolerance	At	LOC_Os03g14370-AT1G18540
LOC_Os01g47430		seed growth and development trait	Os	AT1G18540	eL6z	drought tolerance	At	LOC_Os01g47430-AT1G18540
LOC_Os07g09020		seedling height	Os	AT1G20620	ATCAT3	drought tolerance	At	LOC_Os07g09020-AT1G20620
LOC_Os03g15360		salt tolerance	Os	AT1G20630	CAT1	drought tolerance	At	LOC_Os03g15360-AT1G20630
LOC_Os01g66280		days to heading	Os	AT1G21700	ATSWI3C	drought tolerance	At	LOC_Os01g66280-AT1G21700
LOC_Os09g26420	OsBIERF1	rice tungro virus resistance	Os	AT1G22290		drought tolerance	At	LOC_Os09g26420-AT1G22290
LOC_Os01g56800		proline content	Os	AT1G22290		drought tolerance	At	LOC_Os01g56800-AT1G22290
LOC_Os09g06400		yellow dwarf disease resistance	Os	AT1G22780	PFL	drought tolerance	At	LOC_Os09g06400-AT1G22780
LOC_Os05g27930	OsDREB2B	heat tolerance	Os	AT1G22780	PFL	drought tolerance	At	LOC_Os05g27930-AT1G22780
LOC_Os01g66280		days to heading	Os	AT1G22780	PFL	drought tolerance	At	LOC_Os01g66280-AT1G22780
LOC_Os10g34230		cytokinin sensitivity	Os	AT1G27400	uL22z	drought tolerance	At	LOC_Os10g34230-AT1G27400
LOC_Os08g36700	OsHsfB4a	submergence tolerance	Os	AT1G29970	eL2z	drought tolerance	At	LOC_Os08g36700-AT1G29970
LOC_Os12g41290		rice bacterial blight disease resistance	Os	AT1G32870	ANAC13	drought tolerance	At	LOC_Os12g41290-AT1G32870
LOC_Os01g04020		grain yield per plant	Os	AT1G58520	OSCA2.1	drought tolerance	At	LOC_Os01g04020-AT1G58520
LOC_Os07g39780		abscisic acid sensitivity	Os	AT1G62380	ACO2	drought tolerance	At	LOC_Os07g39780-AT1G62380
LOC_Os05g27930	OsDREB2B	heat tolerance	Os	AT1G66160	ATCMPG1	drought tolerance	At	LOC_Os05g27930-AT1G66160
LOC_Os09g29370		nitrate uptake	Os	AT1G73680	ALPHA DOX2	drought tolerance	At	LOC_Os09g29370-AT1G73680
LOC_Os02g54160	OsEREBP1	herbicide sensitivity	Os	AT1G73680	ALPHA DOX2	drought tolerance	At	LOC_Os02g54160-AT1G73680
LOC_Os11g02190		filled grain percentage	Os	AT1G79040	PSBR	drought tolerance	At	LOC_Os11g02190-AT1G79040
LOC_Os09g29370		nitrate uptake	Os	AT1G79040	PSBR	drought tolerance	At	LOC_Os09g29370-AT1G79040
LOC_Os06g09390	OsERF71	chlorophyll content	Os	AT1G79040	PSBR	drought tolerance	At	LOC_Os06g09390-AT1G79040
LOC_Os05g48970		plant cell size	Os	AT1G79040	PSBR	drought tolerance	At	LOC_Os05g48970-AT1G79040
LOC_Os05g12170		shoot axis internode length	Os	AT1G79040	PSBR	drought tolerance	At	LOC_Os05g12170-AT1G79040
LOC_Os03g08470	OsLG3#OsERF62#OsRAF#OsSTAP1	embryo sac abortion	Os	AT1G79040	PSBR	drought tolerance	At	LOC_Os03g08470-AT1G79040
LOC_Os01g59850		seed growth and development trait	Os	AT1G79040	PSBR	drought tolerance	At	LOC_Os01g59850-AT1G79040
LOC_Os01g15640	OsNTL3#OsNAC8	amylose content	Os	AT1G79040	PSBR	drought tolerance	At	LOC_Os01g15640-AT1G79040
LOC_Os05g31920		leaf width	Os	AT1G80140		drought tolerance	At	LOC_Os05g31920-AT1G80140
LOC_Os05g49180		sterility related trait	Os	AT2G02400		drought tolerance	At	LOC_Os05g49180-AT2G02400
LOC_Os11g18120		stomatal conductance	Os	AT2G10450		drought tolerance	At	LOC_Os11g18120-AT2G10450
LOC_Os05g13580	OsCML18	pollen sterility	Os	AT2G10450		drought tolerance	At	LOC_Os05g13580-AT2G10450
LOC_Os04g56530	OsMAPKKKε#OsMAPKKK24	auxin content	Os	AT2G17360	eS4z	drought tolerance	At	LOC_Os04g56530-AT2G17360
LOC_Os08g35880		filled grain percentage	Os	AT2G27150	AAO3	drought tolerance	At	LOC_Os08g35880-AT2G27150
LOC_Os01g27160		salt tolerance	Os	AT2G32220	eL27z	drought tolerance	At	LOC_Os01g27160-AT2G32220
LOC_Os02g56120		gravity response trait	Os	AT2G36880	MAT3	drought tolerance	At	LOC_Os02g56120-AT2G36880
LOC_Os05g34540	OsGDI1	1000-dehulled grain weight	Os	AT2G40590	eS26y	drought tolerance	At	LOC_Os05g34540-AT2G40590
LOC_Os05g27930	OsDREB2B	heat tolerance	Os	AT2G43460	eL38z	drought tolerance	At	LOC_Os05g27930-AT2G43460
LOC_Os05g27930	OsDREB2B	heat tolerance	Os	AT2G45960	ATHH2	drought tolerance	At	LOC_Os05g27930-AT2G45960
LOC_Os05g31610		aluminum sensitivity	Os	AT2G45960	ATHH2	drought tolerance	At	LOC_Os05g31610-AT2G45960
LOC_Os02g32590	OsHsfA3	drought tolerance	Os	AT2G45960	ATHH2	drought tolerance	At	LOC_Os02g32590-AT2G45960
LOC_Os09g29370		nitrate uptake	Os	AT2G47600	ATMHX	drought tolerance	At	LOC_Os09g29370-AT2G47600
LOC_Os09g29370		nitrate uptake	Os	AT3G10480	ANAC5	drought tolerance	At	LOC_Os09g29370-AT3G10480
LOC_Os07g20110	OsMEG2	1000-grain weight	Os	AT3G10490	ANAC51	drought tolerance	At	LOC_Os07g20110-AT3G10490
LOC_Os01g15640	OsNTL3#OsNAC8	amylose content	Os	AT3G10490	ANAC51	drought tolerance	At	LOC_Os01g15640-AT3G10490
LOC_Os11g32110	OsARF23#OsARF1	jasmonic acid sensitivity	Os	AT3G14600	eL2x	drought tolerance	At	LOC_Os11g32110-AT3G14600
LOC_Os07g09020		seedling height	Os	AT3G14600	eL2x	drought tolerance	At	LOC_Os07g09020-AT3G14600
LOC_Os03g37140		crown rootless	Os	AT3G14600	eL2x	drought tolerance	At	LOC_Os03g37140-AT3G14600
LOC_Os07g07680		panicle number	Os	AT3G21720	ICL	drought tolerance	At	LOC_Os07g07680-AT3G21720
LOC_Os02g54160	OsEREBP1	herbicide sensitivity	Os	AT3G21720	ICL	drought tolerance	At	LOC_Os02g54160-AT3G21720
LOC_Os03g15360		salt tolerance	Os	AT3G22400	ATLOX5	drought tolerance	At	LOC_Os03g15360-AT3G22400
LOC_Os02g54160	OsEREBP1	herbicide sensitivity	Os	AT3G22400	ATLOX5	drought tolerance	At	LOC_Os02g54160-AT3G22400
LOC_Os05g27930	OsDREB2B	heat tolerance	Os	AT3G24830	RPL13aB	drought tolerance	At	LOC_Os05g27930-AT3G24830
LOC_Os06g51084		amylopectin content	Os	AT3G25520	ATL5	drought tolerance	At	LOC_Os06g51084-AT3G25520
LOC_Os06g13860		hydrogen peroxide content	Os	AT3G25520	ATL5	drought tolerance	At	LOC_Os06g13860-AT3G25520
LOC_Os05g49180		sterility related trait	Os	AT3G25520	ATL5	drought tolerance	At	LOC_Os05g49180-AT3G25520
LOC_Os07g27760		seed growth and development trait	Os	AT3G27240	Cyc1-1	drought tolerance	At	LOC_Os07g27760-AT3G27240
LOC_Os07g09020		seedling height	Os	AT3G27240	Cyc1-1	drought tolerance	At	LOC_Os07g09020-AT3G27240
LOC_Os03g20580		panicle length	Os	AT3G27240	Cyc1-1	drought tolerance	At	LOC_Os03g20580-AT3G27240
LOC_Os09g29370		nitrate uptake	Os	AT3G44680	AtHDA9	drought tolerance	At	LOC_Os09g29370-AT3G44680
LOC_Os07g08460		chloroplast development trait	Os	AT3G44680	AtHDA9	drought tolerance	At	LOC_Os07g08460-AT3G44680
LOC_Os05g27930	OsDREB2B	heat tolerance	Os	AT3G44680	AtHDA9	drought tolerance	At	LOC_Os05g27930-AT3G44680
LOC_Os04g57350		relative chlorophyll content	Os	AT3G44680	AtHDA9	drought tolerance	At	LOC_Os04g57350-AT3G44680
LOC_Os12g16880		secondary branch number	Os	AT3G47220	ATPLC9	drought tolerance	At	LOC_Os12g16880-AT3G47220
LOC_Os05g49180		sterility related trait	Os	AT3G49870	ARL8a	drought tolerance	At	LOC_Os05g49180-AT3G49870
LOC_Os12g02589		rice bacterial blight disease resistance	Os	AT3G51630	ATWNK5	drought tolerance	At	LOC_Os12g02589-AT3G51630
LOC_Os01g59850		seed growth and development trait	Os	AT3G51860	ATCAX3	drought tolerance	At	LOC_Os01g59850-AT3G51860
LOC_Os02g54160	OsEREBP1	herbicide sensitivity	Os	AT3G57870	AHUS5	drought tolerance	At	LOC_Os02g54160-AT3G57870
LOC_Os04g52290		rice bacterial blight disease resistance	Os	AT3G60320	NRG2	drought tolerance	At	LOC_Os04g52290-AT3G60320
LOC_Os05g49180		sterility related trait	Os	AT3G61430	ATPIP1	drought related trait	At	LOC_Os05g49180-AT3G61430
LOC_Os03g49170		total fat content	Os	AT4G00430	PIP1;4	drought related trait	At	LOC_Os03g49170-AT4G00430
LOC_Os02g10060		head rice yield	Os	AT4G01520	anac67	drought tolerance	At	LOC_Os02g10060-AT4G01520
LOC_Os11g02190		filled grain percentage	Os	AT4G01850	AtSAM2	drought tolerance	At	LOC_Os11g02190-AT4G01850
LOC_Os10g27350	OsS4-3	stem strength	Os	AT4G04540	CRK39	drought tolerance	At	LOC_Os10g27350-AT4G04540
LOC_Os01g70610		brassinosteroid sensitivity	Os	AT4G04750	IF1	drought tolerance	At	LOC_Os01g70610-AT4G04750
LOC_Os05g04820		submergence tolerance	Os	AT4G14320	API2	drought tolerance	At	LOC_Os05g04820-AT4G14320
LOC_Os04g57350		relative chlorophyll content	Os	AT4G14320	API2	drought tolerance	At	LOC_Os04g57350-AT4G14320
LOC_Os01g16540		drought tolerance	Os	AT4G14320	API2	drought tolerance	At	LOC_Os01g16540-AT4G14320
LOC_Os07g09020		seedling height	Os	AT4G16030		drought tolerance	At	LOC_Os07g09020-AT4G16030
LOC_Os01g66280		days to heading	Os	AT4G16030		drought tolerance	At	LOC_Os01g66280-AT4G16030
LOC_Os01g47740	OsZFP1#UCIP2	leaf width	Os	AT4G16720	eL15z	drought tolerance	At	LOC_Os01g47740-AT4G16720
LOC_Os01g47430		seed growth and development trait	Os	AT4G18600	ATSCAR-LIKE	drought tolerance	At	LOC_Os01g47430-AT4G18600
LOC_Os05g35170		iron sensitivity	Os	AT4G18700	ATWL4	drought tolerance	At	LOC_Os05g35170-AT4G18700
LOC_Os02g34500	DMD1	male sterility	Os	AT4G18700	ATWL4	drought tolerance	At	LOC_Os02g34500-AT4G18700
LOC_Os07g44800	OsCHR724	heat tolerance	Os	AT4G25760	ATGDU2	drought tolerance	At	LOC_Os07g44800-AT4G25760
LOC_Os03g19080	SSD1	gibberellic acid sensitivity	Os	AT4G28910	NINJA	drought tolerance	At	LOC_Os03g19080-AT4G28910
LOC_Os09g08670		shoot axis internode length	Os	AT4G35090	CAT2	drought tolerance	At	LOC_Os09g08670-AT4G35090
LOC_Os05g06940	OsCRSH3	boron sensitivity	Os	AT4G35220	CYCLASE2	drought tolerance	At	LOC_Os05g06940-AT4G35220
LOC_Os04g49510	OsCDPK13#OsCPK13#OsCDPK7	cytokinin sensitivity	Os	AT4G35230	BSK1	drought tolerance	At	LOC_Os04g49510-AT4G35230
LOC_Os09g24200	OsRAD23	salt tolerance	Os	AT5G02960	uS12y	drought tolerance	At	LOC_Os09g24200-AT5G02960
LOC_Os05g04820		submergence tolerance	Os	AT5G02960	uS12y	drought tolerance	At	LOC_Os05g04820-AT5G02960
LOC_Os04g52290		rice bacterial blight disease resistance	Os	AT5G03740	HD2C	drought tolerance	At	LOC_Os04g52290-AT5G03740
LOC_Os03g37970		hydrogen peroxide content	Os	AT5G09510	uS19x	drought tolerance	At	LOC_Os03g37970-AT5G09510
LOC_Os10g37660	OsTRE1	days to heading	Os	AT5G11320	AtYUC4	drought tolerance	At	LOC_Os10g37660-AT5G11320
LOC_Os02g54160	OsEREBP1	herbicide sensitivity	Os	AT5G16130	eS7x	drought tolerance	At	LOC_Os02g54160-AT5G16130
LOC_Os04g58480		iron sensitivity	Os	AT5G19180	ECR1	drought tolerance	At	LOC_Os04g58480-AT5G19180
LOC_Os02g10060		head rice yield	Os	AT5G19180	ECR1	drought tolerance	At	LOC_Os02g10060-AT5G19180
LOC_Os01g59850		seed growth and development trait	Os	AT5G24890		drought tolerance	At	LOC_Os01g59850-AT5G24890
LOC_Os01g15640	OsNTL3#OsNAC8	amylose content	Os	AT5G39850	uS4y	drought tolerance	At	LOC_Os01g15640-AT5G39850
LOC_Os06g48950	OsARF19#OsARF7a	UV-B light sensitivity	Os	AT5G40810		drought tolerance	At	LOC_Os06g48950-AT5G40810
LOC_Os02g54160	OsEREBP1	herbicide sensitivity	Os	AT5G40810		drought tolerance	At	LOC_Os02g54160-AT5G40810
LOC_Os01g47430		seed growth and development trait	Os	AT5G49960	DMI1	drought tolerance	At	LOC_Os01g47430-AT5G49960
LOC_Os04g57350		relative chlorophyll content	Os	AT5G49960	DMI1	drought tolerance	At	LOC_Os04g57350-AT5G49960
LOC_Os01g04020		grain yield per plant	Os	AT5G54380	THE1	drought tolerance	At	LOC_Os01g04020-AT5G54380
LOC_Os09g06400		yellow dwarf disease resistance	Os	AT5G58420	eS4x	drought tolerance	At	LOC_Os09g06400-AT5G58420
LOC_Os06g49130		panicle length	Os	AT5G61170	eS19x	drought tolerance	At	LOC_Os06g49130-AT5G61170
LOC_Os03g12820	OsSRO1c#BOC1	stomatal conductance	Os	AT5G61170	eS19x	drought tolerance	At	LOC_Os03g12820-AT5G61170
LOC_Os08g34890		in vitro regeneration ability	Os	AT5G61670	AtOR	drought tolerance	At	LOC_Os08g34890-AT5G61670
LOC_Os03g63770		leaf lamina joint bending	Os	AT5G61670	AtOR	drought tolerance	At	LOC_Os03g63770-AT5G61670
LOC_Os06g09390	OsERF71	chlorophyll content	Os	AT5G62880	ARAC1	drought tolerance	At	LOC_Os06g09390-AT5G62880
LOC_Os07g01140		adventitious root number	Os	AT5G66590		drought tolerance	At	LOC_Os07g01140-AT5G66590
LOC_Os02g24604		pollen sterility	Os	AT3G53420	AtPIP2;1	drought related trait	At	LOC_Os02g24604-AT3G53420
LOC_Os01g59850		seed growth and development trait	Os	AT5G15200	uS4z	drought tolerance	At	LOC_Os01g59850-AT5G15200
LOC_Os05g49180		sterility related trait	Os	AT5G40810		drought tolerance	At	LOC_Os05g49180-AT5G40810
LOC_Os08g01750		heat tolerance	Os	AT4G35090	CAT2	drought tolerance	At	LOC_Os08g01750-AT4G35090
LOC_Os03g63770		leaf lamina joint bending	Os	AT2G38530	AtLtpI-5	drought tolerance	At	LOC_Os03g63770-AT2G38530
LOC_Os12g40520		salt tolerance	Os	AT1G79040	PSBR	drought tolerance	At	LOC_Os12g40520-AT1G79040
LOC_Os02g32680		nitrate content	Os	AT5G15200	uS4z	drought tolerance	At	LOC_Os02g32680-AT5G15200
LOC_Os05g27930	OsDREB2B	heat tolerance	Os	AT5G58420	eS4x	drought tolerance	At	LOC_Os05g27930-AT5G58420
LOC_Os06g48950	OsARF19#OsARF7a	UV-B light sensitivity	Os	AT1G74060	eL6y	drought tolerance	At	LOC_Os06g48950-AT1G74060
LOC_Os03g03660		gibberellic acid sensitivity	Os	AT3G02080	eS19z	drought tolerance	At	LOC_Os03g03660-AT3G02080
LOC_Os01g15640	OsNTL3#OsNAC8	amylose content	Os	AT1G02500	AtSAM1	drought tolerance	At	LOC_Os01g15640-AT1G02500
LOC_Os02g54160	OsEREBP1	herbicide sensitivity	Os	AT5G61790	ATCNX1	drought tolerance	At	LOC_Os02g54160-AT5G61790
LOC_Os02g51760		chlorophyll a content	Os	AT1G07890	APX1	drought tolerance	At	LOC_Os02g51760-AT1G07890
LOC_Os02g24604		pollen sterility	Os	AT3G61430	ATPIP1	drought related trait	At	LOC_Os02g24604-AT3G61430
LOC_Os05g27930	OsDREB2B	heat tolerance	Os	AT2G42590	GF14 MU	drought tolerance	At	LOC_Os05g27930-AT2G42590
LOC_Os01g15640	OsNTL3#OsNAC8	amylose content	Os	AT1G23130		drought tolerance	At	LOC_Os01g15640-AT1G23130
LOC_Os04g39540		hydrogen peroxide content	Os	AT1G02500	AtSAM1	drought tolerance	At	LOC_Os04g39540-AT1G02500
LOC_Os03g20780		root morphology trait	Os	AT1G02500	AtSAM1	drought tolerance	At	LOC_Os03g20780-AT1G02500
LOC_Os01g15640	OsNTL3#OsNAC8	amylose content	Os	AT4G35090	CAT2	drought tolerance	At	LOC_Os01g15640-AT4G35090
LOC_Os11g35090		tiller angle	Os	AT1G74060	eL6y	drought tolerance	At	LOC_Os11g35090-AT1G74060
LOC_Os01g47430		seed growth and development trait	Os	AT1G74060	eL6y	drought tolerance	At	LOC_Os01g47430-AT1G74060
LOC_Os01g13690		#N/A	Os	AT3G21720	ICL	drought tolerance	At	LOC_Os01g13690-AT3G21720
LOC_Os03g13970	OsRPN1	bakanae disease resistance	Os	AT5G40810		drought tolerance	At	LOC_Os03g13970-AT5G40810
LOC_Os06g48950	OsARF19#OsARF7a	UV-B light sensitivity	Os	AT3G24830	RPL13aB	drought tolerance	At	LOC_Os06g48950-AT3G24830
LOC_Os03g63770		leaf lamina joint bending	Os	AT1G02500	AtSAM1	drought tolerance	At	LOC_Os03g63770-AT1G02500
LOC_Os10g37660	OsTRE1	days to heading	Os	AT1G79040	PSBR	drought tolerance	At	LOC_Os10g37660-AT1G79040
LOC_Os01g59850		seed growth and development trait	Os	AT4G25100	ATFSD1	drought tolerance	At	LOC_Os01g59850-AT4G25100
LOC_Os05g49180		sterility related trait	Os	AT2G37270	ATRPS5B	drought tolerance	At	LOC_Os05g49180-AT2G37270
LOC_Os08g01750		heat tolerance	Os	AT2G39010	PIP2;6	drought related trait	At	LOC_Os08g01750-AT2G39010
LOC_Os06g48950	OsARF19#OsARF7a	UV-B light sensitivity	Os	AT1G62380	ACO2	drought tolerance	At	LOC_Os06g48950-AT1G62380
LOC_Os01g13690		#N/A	Os	AT5G15200	uS4z	drought tolerance	At	LOC_Os01g13690-AT5G15200
LOC_Os06g48950	OsARF19#OsARF7a	UV-B light sensitivity	Os	AT2G34480	eL2y	drought tolerance	At	LOC_Os06g48950-AT2G34480
LOC_Os05g43950	OsVOZ2	dehulled grain width	Os	AT5G35630	ATGSL1	drought tolerance	At	LOC_Os05g43950-AT5G35630
LOC_Os02g24604		pollen sterility	Os	AT1G02780	eL19x	drought tolerance	At	LOC_Os02g24604-AT1G02780
LOC_Os03g03660		gibberellic acid sensitivity	Os	AT1G69490	ANAC29	drought tolerance	At	LOC_Os03g03660-AT1G69490
LOC_Os02g24604		pollen sterility	Os	AT2G42590	GF14 MU	drought tolerance	At	LOC_Os02g24604-AT2G42590
LOC_Os05g27930	OsDREB2B	heat tolerance	Os	AT1G58520	OSCA2.1	drought tolerance	At	LOC_Os05g27930-AT1G58520
LOC_Os02g54160	OsEREBP1	herbicide sensitivity	Os	AT2G42590	GF14 MU	drought tolerance	At	LOC_Os02g54160-AT2G42590
LOC_Os02g54160	OsEREBP1	herbicide sensitivity	Os	AT3G06510	ATSFR2	drought tolerance	At	LOC_Os02g54160-AT3G06510
LOC_Os06g48950	OsARF19#OsARF7a	UV-B light sensitivity	Os	AT5G15200	uS4z	drought tolerance	At	LOC_Os06g48950-AT5G15200
LOC_Os03g03660		gibberellic acid sensitivity	Os	AT1G74060	eL6y	drought tolerance	At	LOC_Os03g03660-AT1G74060
LOC_Os11g07040	OsCDPK14#OsCPK24	cold tolerance	Os	AT1G67430	uL22y	drought tolerance	At	LOC_Os11g07040-AT1G67430
LOC_Os11g35090		tiller angle	Os	AT2G34480	eL2y	drought tolerance	At	LOC_Os11g35090-AT2G34480
LOC_Os11g35090		tiller angle	Os	AT3G21720	ICL	drought tolerance	At	LOC_Os11g35090-AT3G21720
LOC_Os02g51760		chlorophyll a content	Os	AT1G74060	eL6y	drought tolerance	At	LOC_Os02g51760-AT1G74060
LOC_Os02g54160	OsEREBP1	herbicide sensitivity	Os	AT5G02960	uS12y	drought tolerance	At	LOC_Os02g54160-AT5G02960
LOC_Os01g59850		seed growth and development trait	Os	AT5G02960	uS12y	drought tolerance	At	LOC_Os01g59850-AT5G02960
LOC_Os11g35090		tiller angle	Os	AT5G15200	uS4z	drought tolerance	At	LOC_Os11g35090-AT5G15200
LOC_Os01g59850		seed growth and development trait	Os	AT5G22650	ATHD2	drought tolerance	At	LOC_Os01g59850-AT5G22650
LOC_Os05g27930	OsDREB2B	heat tolerance	Os	AT1G32870	ANAC13	drought tolerance	At	LOC_Os05g27930-AT1G32870
LOC_Os02g57650	OsNTL6#OsNAC78	stem length	Os	AT4G25100	ATFSD1	drought tolerance	At	LOC_Os02g57650-AT4G25100
LOC_Os02g57650	OsNTL6#OsNAC78	stem length	Os	AT3G53420	AtPIP2;1	drought related trait	At	LOC_Os02g57650-AT3G53420
LOC_Os02g57610		plant height	Os	AT5G66590		drought tolerance	At	LOC_Os02g57610-AT5G66590
LOC_Os01g59850		seed growth and development trait	Os	AT2G42590	GF14 MU	drought tolerance	At	LOC_Os01g59850-AT2G42590
LOC_Os02g24604		pollen sterility	Os	AT1G58520	OSCA2.1	drought tolerance	At	LOC_Os02g24604-AT1G58520
LOC_Os05g43950	OsVOZ2	dehulled grain width	Os	AT2G18020	EMB2296	drought tolerance	At	LOC_Os05g43950-AT2G18020
LOC_Os07g37650		grain length	Os	AT4G31500	ATR4	drought tolerance	At	LOC_Os07g37650-AT4G31500
LOC_Os06g09390	OsERF71	chlorophyll content	Os	AT2G38530	AtLtpI-5	drought tolerance	At	LOC_Os06g09390-AT2G38530
LOC_Os02g32680		nitrate content	Os	AT1G58520	OSCA2.1	drought tolerance	At	LOC_Os02g32680-AT1G58520
LOC_Os02g24604		pollen sterility	Os	AT1G02500	AtSAM1	drought tolerance	At	LOC_Os02g24604-AT1G02500
LOC_Os07g25710	OsPHR2	brown planthopper resistance	Os	AT2G42590	GF14 MU	drought tolerance	At	LOC_Os07g25710-AT2G42590
LOC_Os02g54160	OsEREBP1	herbicide sensitivity	Os	AT1G02500	AtSAM1	drought tolerance	At	LOC_Os02g54160-AT1G02500
LOC_Os09g20350	OsDREB6	cold tolerance	Os	AT4G31500	ATR4	drought tolerance	At	LOC_Os09g20350-AT4G31500
LOC_Os01g59850		seed growth and development trait	Os	AT1G02500	AtSAM1	drought tolerance	At	LOC_Os01g59850-AT1G02500
LOC_Os09g20350	OsDREB6	cold tolerance	Os	AT4G35090	CAT2	drought tolerance	At	LOC_Os09g20350-AT4G35090
LOC_Os01g59850		seed growth and development trait	Os	AT1G23130		drought tolerance	At	LOC_Os01g59850-AT1G23130
LOC_Os05g35170		iron sensitivity	Os	AT2G42590	GF14 MU	drought tolerance	At	LOC_Os05g35170-AT2G42590
LOC_Os07g48700		phosphate content	Os	AT4G35090	CAT2	drought tolerance	At	LOC_Os07g48700-AT4G35090
LOC_Os02g24604		pollen sterility	Os	AT4G35090	CAT2	drought tolerance	At	LOC_Os02g24604-AT4G35090
LOC_Os03g20780		root morphology trait	Os	AT2G38530	AtLtpI-5	drought tolerance	At	LOC_Os03g20780-AT2G38530
LOC_Os02g54160	OsEREBP1	herbicide sensitivity	Os	AT4G35090	CAT2	drought tolerance	At	LOC_Os02g54160-AT4G35090
LOC_Os07g48700		phosphate content	Os	AT1G06160	ERF59	drought tolerance	At	LOC_Os07g48700-AT1G06160
LOC_Os05g39720	OsWRKY7	rice bacterial blight disease resistance	Os	AT2G38120	AtAUX1	drought tolerance	At	LOC_Os05g39720-AT2G38120
LOC_Os06g48950	OsARF19#OsARF7a	UV-B light sensitivity	Os	AT5G02960	uS12y	drought tolerance	At	LOC_Os06g48950-AT5G02960
LOC_Os01g04020		grain yield per plant	Os	AT4G28910	NINJA	drought tolerance	At	LOC_Os01g04020-AT4G28910
LOC_Os03g37970		hydrogen peroxide content	Os	AT1G74060	eL6y	drought tolerance	At	LOC_Os03g37970-AT1G74060
LOC_Os07g37650		grain length	Os	AT3G02080	eS19z	drought tolerance	At	LOC_Os07g37650-AT3G02080
LOC_Os02g54160	OsEREBP1	herbicide sensitivity	Os	AT5G20410	ATMGD2	drought tolerance	At	LOC_Os02g54160-AT5G20410
LOC_Os10g37660	OsTRE1	days to heading	Os	AT3G21720	ICL	drought tolerance	At	LOC_Os10g37660-AT3G21720
LOC_Os01g15640	OsNTL3#OsNAC8	amylose content	Os	AT1G74060	eL6y	drought tolerance	At	LOC_Os01g15640-AT1G74060
LOC_Os06g09390	OsERF71	chlorophyll content	Os	AT1G23130		drought tolerance	At	LOC_Os06g09390-AT1G23130
LOC_Os01g15640	OsNTL3#OsNAC8	amylose content	Os	AT3G29185	BFA1	drought tolerance	At	LOC_Os01g15640-AT3G29185
LOC_Os05g43950	OsVOZ2	dehulled grain width	Os	AT5G40810		drought tolerance	At	LOC_Os05g43950-AT5G40810
LOC_Os02g54160	OsEREBP1	herbicide sensitivity	Os	AT3G49870	ARL8a	drought tolerance	At	LOC_Os02g54160-AT3G49870
LOC_Os02g31980		plant height	Os	AT1G02500	AtSAM1	drought tolerance	At	LOC_Os02g31980-AT1G02500
LOC_Os01g47430		seed growth and development trait	Os	AT5G02960	uS12y	drought tolerance	At	LOC_Os01g47430-AT5G02960
LOC_Os03g20780		root morphology trait	Os	AT5G02960	uS12y	drought tolerance	At	LOC_Os03g20780-AT5G02960
LOC_Os01g67250	OsRad21-1	salt tolerance	Os	AT2G34480	eL2y	drought tolerance	At	LOC_Os01g67250-AT2G34480
LOC_Os06g48950	OsARF19#OsARF7a	UV-B light sensitivity	Os	AT1G58520	OSCA2.1	drought tolerance	At	LOC_Os06g48950-AT1G58520
LOC_Os02g24604		pollen sterility	Os	AT2G38120	AtAUX1	drought tolerance	At	LOC_Os02g24604-AT2G38120
LOC_Os01g15640	OsNTL3#OsNAC8	amylose content	Os	AT1G20620	ATCAT3	drought tolerance	At	LOC_Os01g15640-AT1G20620
LOC_Os01g59850		seed growth and development trait	Os	AT4G35090	CAT2	drought tolerance	At	LOC_Os01g59850-AT4G35090
LOC_Os06g06090	OsMAPK6#OsMPK6#OsSIPK#DSG1#OsMPK1#BLS1#LOG6	dehulled grain weight	Os	AT1G07890	APX1	drought tolerance	At	LOC_Os06g06090-AT1G07890
LOC_Os06g09390	OsERF71	chlorophyll content	Os	AT4G31500	ATR4	drought tolerance	At	LOC_Os06g09390-AT4G31500
LOC_Os02g24604		pollen sterility	Os	AT1G79040	PSBR	drought tolerance	At	LOC_Os02g24604-AT1G79040
LOC_Os01g15640	OsNTL3#OsNAC8	amylose content	Os	AT3G21720	ICL	drought tolerance	At	LOC_Os01g15640-AT3G21720
LOC_Os03g01012		osmotic response sensitivity	Os	AT1G02500	AtSAM1	drought tolerance	At	LOC_Os03g01012-AT1G02500
LOC_Os02g54160	OsEREBP1	herbicide sensitivity	Os	AT1G79040	PSBR	drought tolerance	At	LOC_Os02g54160-AT1G79040
LOC_Os06g09390	OsERF71	chlorophyll content	Os	AT4G35090	CAT2	drought tolerance	At	LOC_Os06g09390-AT4G35090
LOC_Os02g24604		pollen sterility	Os	AT3G02080	eS19z	drought tolerance	At	LOC_Os02g24604-AT3G02080
LOC_Os02g54160	OsEREBP1	herbicide sensitivity	Os	AT3G02080	eS19z	drought tolerance	At	LOC_Os02g54160-AT3G02080
LOC_Os02g34500	DMD1	male sterility	Os	AT4G27090	eL14y	drought tolerance	At	LOC_Os02g34500-AT4G27090
LOC_Os03g03660		gibberellic acid sensitivity	Os	AT5G02960	uS12y	drought tolerance	At	LOC_Os03g03660-AT5G02960
LOC_Os05g27930	OsDREB2B	heat tolerance	Os	AT1G01620	PIP1;3	drought related trait	At	LOC_Os05g27930-AT1G01620
LOC_Os06g48950	OsARF19#OsARF7a	UV-B light sensitivity	Os	AT4G35090	CAT2	drought tolerance	At	LOC_Os06g48950-AT4G35090
LOC_Os01g15640	OsNTL3#OsNAC8	amylose content	Os	AT5G15200	uS4z	drought tolerance	At	LOC_Os01g15640-AT5G15200
LOC_Os02g32680		nitrate content	Os	AT3G02080	eS19z	drought tolerance	At	LOC_Os02g32680-AT3G02080
LOC_Os02g39390	RSS1	salt tolerance	Os	AT5G02960	uS12y	drought tolerance	At	LOC_Os02g39390-AT5G02960
LOC_Os05g27930	OsDREB2B	heat tolerance	Os	AT1G74060	eL6y	drought tolerance	At	LOC_Os05g27930-AT1G74060
LOC_Os01g47430		seed growth and development trait	Os	AT4G39200	eS25w	drought tolerance	At	LOC_Os01g47430-AT4G39200
LOC_Os06g48950	OsARF19#OsARF7a	UV-B light sensitivity	Os	AT1G06160	ERF59	drought tolerance	At	LOC_Os06g48950-AT1G06160
LOC_Os01g43870		grain length	Os	AT2G34480	eL2y	drought tolerance	At	LOC_Os01g43870-AT2G34480
LOC_Os03g13970	OsRPN1	bakanae disease resistance	Os	AT1G14400	ATUBC1	drought tolerance	At	LOC_Os03g13970-AT1G14400
LOC_Os03g39100		lutein content	Os	AT3G02080	eS19z	drought tolerance	At	LOC_Os03g39100-AT3G02080
LOC_Os02g54160	OsEREBP1	herbicide sensitivity	Os	AT1G04270	RPS15	drought tolerance	At	LOC_Os02g54160-AT1G04270
LOC_Os05g43950	OsVOZ2	dehulled grain width	Os	AT2G42590	GF14 MU	drought tolerance	At	LOC_Os05g43950-AT2G42590
LOC_Os07g48700		phosphate content	Os	AT2G17360	eS4z	drought tolerance	At	LOC_Os07g48700-AT2G17360
LOC_Os03g63770		leaf lamina joint bending	Os	AT5G15200	uS4z	drought tolerance	At	LOC_Os03g63770-AT5G15200
LOC_Os05g48970		plant cell size	Os	AT3G55450	PBL1	drought tolerance	At	LOC_Os05g48970-AT3G55450
LOC_Os01g59850		seed growth and development trait	Os	AT1G04270	RPS15	drought tolerance	At	LOC_Os01g59850-AT1G04270
LOC_Os02g54160	OsEREBP1	herbicide sensitivity	Os	AT2G17360	eS4z	drought tolerance	At	LOC_Os02g54160-AT2G17360
LOC_Os06g48950	OsARF19#OsARF7a	UV-B light sensitivity	Os	AT1G07890	APX1	drought tolerance	At	LOC_Os06g48950-AT1G07890
LOC_Os03g20780		root morphology trait	Os	AT5G15200	uS4z	drought tolerance	At	LOC_Os03g20780-AT5G15200
LOC_Os05g43950	OsVOZ2	dehulled grain width	Os	AT1G58520	OSCA2.1	drought tolerance	At	LOC_Os05g43950-AT1G58520
LOC_Os07g48700		phosphate content	Os	AT5G17000		drought tolerance	At	LOC_Os07g48700-AT5G17000
LOC_Os02g24604		pollen sterility	Os	AT5G17000		drought tolerance	At	LOC_Os02g24604-AT5G17000
LOC_Os08g01750		heat tolerance	Os	AT2G42590	GF14 MU	drought tolerance	At	LOC_Os08g01750-AT2G42590
LOC_Os05g43950	OsVOZ2	dehulled grain width	Os	AT1G02500	AtSAM1	drought tolerance	At	LOC_Os05g43950-AT1G02500
LOC_Os09g20350	OsDREB6	cold tolerance	Os	AT3G29185	BFA1	drought tolerance	At	LOC_Os09g20350-AT3G29185
LOC_Os06g48950	OsARF19#OsARF7a	UV-B light sensitivity	Os	AT1G79040	PSBR	drought tolerance	At	LOC_Os06g48950-AT1G79040
LOC_Os02g54160	OsEREBP1	herbicide sensitivity	Os	AT1G74060	eL6y	drought tolerance	At	LOC_Os02g54160-AT1G74060
LOC_Os03g20780		root morphology trait	Os	AT3G02080	eS19z	drought tolerance	At	LOC_Os03g20780-AT3G02080
LOC_Os03g03660		gibberellic acid sensitivity	Os	AT4G35090	CAT2	drought tolerance	At	LOC_Os03g03660-AT4G35090
LOC_Os01g15640	OsNTL3#OsNAC8	amylose content	Os	AT2G38530	AtLtpI-5	drought tolerance	At	LOC_Os01g15640-AT2G38530
LOC_Os03g37970		hydrogen peroxide content	Os	AT2G42590	GF14 MU	drought tolerance	At	LOC_Os03g37970-AT2G42590
LOC_Os03g57450	OsCPK1	days to heading	Os	AT2G17360	eS4z	drought tolerance	At	LOC_Os03g57450-AT2G17360
LOC_Os05g34720		panicle inflorescence size	Os	AT1G04270	RPS15	drought tolerance	At	LOC_Os05g34720-AT1G04270
LOC_Os01g59850		seed growth and development trait	Os	AT2G17360	eS4z	drought tolerance	At	LOC_Os01g59850-AT2G17360
LOC_Os03g13970	OsRPN1	bakanae disease resistance	Os	AT5G14700		drought tolerance	At	LOC_Os03g13970-AT5G14700
LOC_Os05g34720		panicle inflorescence size	Os	AT2G17360	eS4z	drought tolerance	At	LOC_Os05g34720-AT2G17360
LOC_Os05g27930	OsDREB2B	heat tolerance	Os	AT5G66590		drought tolerance	At	LOC_Os05g27930-AT5G66590
LOC_Os03g03660		gibberellic acid sensitivity	Os	AT3G49870	ARL8a	drought tolerance	At	LOC_Os03g03660-AT3G49870
LOC_Os03g29810	NAL9#VYL#ClpP	leaf color	Os	AT2G42590	GF14 MU	drought tolerance	At	LOC_Os03g29810-AT2G42590
LOC_Os07g48700		phosphate content	Os	AT5G15200	uS4z	drought tolerance	At	LOC_Os07g48700-AT5G15200
LOC_Os06g48950	OsARF19#OsARF7a	UV-B light sensitivity	Os	AT1G14400	ATUBC1	drought tolerance	At	LOC_Os06g48950-AT1G14400
LOC_Os01g47430		seed growth and development trait	Os	AT1G79040	PSBR	drought tolerance	At	LOC_Os01g47430-AT1G79040
LOC_Os02g24604		pollen sterility	Os	AT3G24830	RPL13aB	drought tolerance	At	LOC_Os02g24604-AT3G24830
LOC_Os02g54160	OsEREBP1	herbicide sensitivity	Os	AT1G34030	uS13y	drought tolerance	At	LOC_Os02g54160-AT1G34030
LOC_Os02g54160	OsEREBP1	herbicide sensitivity	Os	AT5G15200	uS4z	drought tolerance	At	LOC_Os02g54160-AT5G15200
LOC_Os02g54160	OsEREBP1	herbicide sensitivity	Os	AT3G24830	RPL13aB	drought tolerance	At	LOC_Os02g54160-AT3G24830
LOC_Os05g34720		panicle inflorescence size	Os	AT1G69490	ANAC29	drought tolerance	At	LOC_Os05g34720-AT1G69490
LOC_Os03g03660		gibberellic acid sensitivity	Os	AT4G31500	ATR4	drought tolerance	At	LOC_Os03g03660-AT4G31500
LOC_Os07g25710	OsPHR2	brown planthopper resistance	Os	AT4G27090	eL14y	drought tolerance	At	LOC_Os07g25710-AT4G27090
LOC_Os02g57650	OsNTL6#OsNAC78	stem length	Os	AT2G38120	AtAUX1	drought tolerance	At	LOC_Os02g57650-AT2G38120
LOC_Os02g32680		nitrate content	Os	AT3G24830	RPL13aB	drought tolerance	At	LOC_Os02g32680-AT3G24830
LOC_Os02g57650	OsNTL6#OsNAC78	stem length	Os	AT3G02080	eS19z	drought tolerance	At	LOC_Os02g57650-AT3G02080
LOC_Os02g57650	OsNTL6#OsNAC78	stem length	Os	AT1G07890	APX1	drought tolerance	At	LOC_Os02g57650-AT1G07890
LOC_Os02g54160	OsEREBP1	herbicide sensitivity	Os	AT5G46570	BSK2	drought tolerance	At	LOC_Os02g54160-AT5G46570
LOC_Os02g39390	RSS1	salt tolerance	Os	AT3G25760	AOC1	drought tolerance	At	LOC_Os02g39390-AT3G25760
LOC_Os01g59850		seed growth and development trait	Os	AT2G34480	eL2y	drought tolerance	At	LOC_Os01g59850-AT2G34480
LOC_Os04g47180		chalky endosperm	Os	AT4G31500	ATR4	drought tolerance	At	LOC_Os04g47180-AT4G31500
LOC_Os08g01750		heat tolerance	Os	AT1G02500	AtSAM1	drought tolerance	At	LOC_Os08g01750-AT1G02500
LOC_Os02g55640		plant height	Os	AT5G02960	uS12y	drought tolerance	At	LOC_Os02g55640-AT5G02960
LOC_Os02g24604		pollen sterility	Os	AT5G15200	uS4z	drought tolerance	At	LOC_Os02g24604-AT5G15200
LOC_Os05g26770		salt tolerance	Os	AT1G02500	AtSAM1	drought tolerance	At	LOC_Os05g26770-AT1G02500
LOC_Os05g26770		salt tolerance	Os	AT1G74060	eL6y	drought tolerance	At	LOC_Os05g26770-AT1G74060
LOC_Os05g26770		salt tolerance	Os	AT2G42590	GF14 MU	drought tolerance	At	LOC_Os05g26770-AT2G42590
LOC_Os02g48360		primary macronutrient sensitivity	Os	AT5G15200	uS4z	drought tolerance	At	LOC_Os02g48360-AT5G15200
LOC_Os02g48360		primary macronutrient sensitivity	Os	AT1G14400	ATUBC1	drought tolerance	At	LOC_Os02g48360-AT1G14400
LOC_Os09g08670		shoot axis internode length	Os	AT2G38120	AtAUX1	drought tolerance	At	LOC_Os09g08670-AT2G38120
LOC_Os09g08670		shoot axis internode length	Os	AT1G02500	AtSAM1	drought tolerance	At	LOC_Os09g08670-AT1G02500
LOC_Os10g28360	OsARD4	chloroplast development trait	Os	AT4G35090	CAT2	drought tolerance	At	LOC_Os10g28360-AT4G35090
LOC_Os10g28360	OsARD4	chloroplast development trait	Os	AT1G02500	AtSAM1	drought tolerance	At	LOC_Os10g28360-AT1G02500
LOC_Os10g28360	OsARD4	chloroplast development trait	Os	AT2G42590	GF14 MU	drought tolerance	At	LOC_Os10g28360-AT2G42590
LOC_Os10g28360	OsARD4	chloroplast development trait	Os	AT3G24830	RPL13aB	drought tolerance	At	LOC_Os10g28360-AT3G24830
LOC_Os10g28360	OsARD4	chloroplast development trait	Os	AT5G15200	uS4z	drought tolerance	At	LOC_Os10g28360-AT5G15200
LOC_Os10g28360	OsARD4	chloroplast development trait	Os	AT1G48830	eS7z	drought tolerance	At	LOC_Os10g28360-AT1G48830
LOC_Os10g28360	OsARD4	chloroplast development trait	Os	AT1G79040	PSBR	drought tolerance	At	LOC_Os10g28360-AT1G79040
LOC_Os10g28360	OsARD4	chloroplast development trait	Os	AT3G16080	eL37x	drought tolerance	At	LOC_Os10g28360-AT3G16080
LOC_Os07g44280		chlorophyll a content	Os	AT4G35090	CAT2	drought tolerance	At	LOC_Os07g44280-AT4G35090
LOC_Os07g44280		chlorophyll a content	Os	AT1G02500	AtSAM1	drought tolerance	At	LOC_Os07g44280-AT1G02500
LOC_Os07g44280		chlorophyll a content	Os	AT1G68670	HHO2	drought tolerance	At	LOC_Os07g44280-AT1G68670
LOC_Os07g44280		chlorophyll a content	Os	AT1G74060	eL6y	drought tolerance	At	LOC_Os07g44280-AT1G74060
LOC_Os07g44280		chlorophyll a content	Os	AT5G08790	anac81	drought tolerance	At	LOC_Os07g44280-AT5G08790
LOC_Os07g44280		chlorophyll a content	Os	AT3G24830	RPL13aB	drought tolerance	At	LOC_Os07g44280-AT3G24830
LOC_Os07g44280		chlorophyll a content	Os	AT3G02080	eS19z	drought tolerance	At	LOC_Os07g44280-AT3G02080
LOC_Os07g44370		filled grain percentage	Os	AT4G35090	CAT2	drought tolerance	At	LOC_Os07g44370-AT4G35090
LOC_Os07g44370		filled grain percentage	Os	AT1G02500	AtSAM1	drought tolerance	At	LOC_Os07g44370-AT1G02500
LOC_Os07g44370		filled grain percentage	Os	AT2G42590	GF14 MU	drought tolerance	At	LOC_Os07g44370-AT2G42590
LOC_Os11g07020	AldP	pigment content trait	Os	AT1G74060	eL6y	drought tolerance	At	LOC_Os11g07020-AT1G74060
LOC_Os11g07020	AldP	pigment content trait	Os	AT5G02960	uS12y	drought tolerance	At	LOC_Os11g07020-AT5G02960
LOC_Os11g07020	AldP	pigment content trait	Os	AT1G79040	PSBR	drought tolerance	At	LOC_Os11g07020-AT1G79040
LOC_Os11g07020	AldP	pigment content trait	Os	AT3G55750	eL33x	drought tolerance	At	LOC_Os11g07020-AT3G55750
LOC_Os11g07020	AldP	pigment content trait	Os	AT1G41880	eL33z	drought tolerance	At	LOC_Os11g07020-AT1G41880
LOC_Os03g17570	OsPRR73#OsCCT11	grain yield trait	Os	AT4G35090	CAT2	drought tolerance	At	LOC_Os03g17570-AT4G35090
LOC_Os03g17570	OsPRR73#OsCCT11	grain yield trait	Os	AT2G42590	GF14 MU	drought tolerance	At	LOC_Os03g17570-AT2G42590
LOC_Os03g17570	OsPRR73#OsCCT11	grain yield trait	Os	AT5G15200	uS4z	drought tolerance	At	LOC_Os03g17570-AT5G15200
LOC_Os01g62300		panicle inflorescence size	Os	AT1G01620	PIP1;3	drought related trait	At	LOC_Os01g62300-AT1G01620
LOC_Os01g62300		panicle inflorescence size	Os	AT5G08790	anac81	drought tolerance	At	LOC_Os01g62300-AT5G08790
LOC_Os04g56230		abscisic acid sensitivity	Os	AT4G35090	CAT2	drought tolerance	At	LOC_Os04g56230-AT4G35090
LOC_Os04g56230		abscisic acid sensitivity	Os	AT1G02500	AtSAM1	drought tolerance	At	LOC_Os04g56230-AT1G02500
LOC_Os04g56230		abscisic acid sensitivity	Os	AT2G42590	GF14 MU	drought tolerance	At	LOC_Os04g56230-AT2G42590
LOC_Os05g32530		brown planthopper resistance	Os	AT1G74060	eL6y	drought tolerance	At	LOC_Os05g32530-AT1G74060
LOC_Os05g32530		brown planthopper resistance	Os	AT5G02960	uS12y	drought tolerance	At	LOC_Os05g32530-AT5G02960
LOC_Os11g05160	OsAHL1	plant embryo development trait	Os	AT4G35090	CAT2	drought tolerance	At	LOC_Os11g05160-AT4G35090
LOC_Os11g05160	OsAHL1	plant embryo development trait	Os	AT1G02500	AtSAM1	drought tolerance	At	LOC_Os11g05160-AT1G02500
LOC_Os11g05160	OsAHL1	plant embryo development trait	Os	AT1G68670	HHO2	drought tolerance	At	LOC_Os11g05160-AT1G68670
LOC_Os11g05160	OsAHL1	plant embryo development trait	Os	AT1G02780	eL19x	drought tolerance	At	LOC_Os11g05160-AT1G02780
LOC_Os11g05160	OsAHL1	plant embryo development trait	Os	AT5G15200	uS4z	drought tolerance	At	LOC_Os11g05160-AT5G15200
LOC_Os11g05160	OsAHL1	plant embryo development trait	Os	AT5G02960	uS12y	drought tolerance	At	LOC_Os11g05160-AT5G02960
LOC_Os05g51830	OsHDT1;HDT71	blast disease resistance	Os	AT4G35090	CAT2	drought tolerance	At	LOC_Os05g51830-AT4G35090
LOC_Os05g51830	OsHDT1;HDT71	blast disease resistance	Os	AT2G38120	AtAUX1	drought tolerance	At	LOC_Os05g51830-AT2G38120
LOC_Os05g51830	OsHDT1;HDT71	blast disease resistance	Os	AT1G02500	AtSAM1	drought tolerance	At	LOC_Os05g51830-AT1G02500
LOC_Os05g51830	OsHDT1;HDT71	blast disease resistance	Os	AT1G01620	PIP1;3	drought related trait	At	LOC_Os05g51830-AT1G01620
LOC_Os05g51830	OsHDT1;HDT71	blast disease resistance	Os	AT2G42590	GF14 MU	drought tolerance	At	LOC_Os05g51830-AT2G42590
LOC_Os05g51830	OsHDT1;HDT71	blast disease resistance	Os	AT2G18020	EMB2296	drought tolerance	At	LOC_Os05g51830-AT2G18020
LOC_Os05g51830	OsHDT1;HDT71	blast disease resistance	Os	AT1G74060	eL6y	drought tolerance	At	LOC_Os05g51830-AT1G74060
LOC_Os10g05690	OsAUX4	drought tolerance	Os	AT1G02500	AtSAM1	drought tolerance	At	LOC_Os10g05690-AT1G02500
LOC_Os10g05690	OsAUX4	drought tolerance	Os	AT2G42590	GF14 MU	drought tolerance	At	LOC_Os10g05690-AT2G42590
LOC_Os10g05690	OsAUX4	drought tolerance	Os	AT1G74060	eL6y	drought tolerance	At	LOC_Os10g05690-AT1G74060
LOC_Os10g05690	OsAUX4	drought tolerance	Os	AT3G24830	RPL13aB	drought tolerance	At	LOC_Os10g05690-AT3G24830
LOC_Os02g46090	CDPK5	leaf shape	Os	AT4G35090	CAT2	drought tolerance	At	LOC_Os02g46090-AT4G35090
LOC_Os02g46090	CDPK5	leaf shape	Os	AT1G02500	AtSAM1	drought tolerance	At	LOC_Os02g46090-AT1G02500
LOC_Os02g46090	CDPK5	leaf shape	Os	AT2G42590	GF14 MU	drought tolerance	At	LOC_Os02g46090-AT2G42590
LOC_Os02g46090	CDPK5	leaf shape	Os	AT3G25520	ATL5	drought tolerance	At	LOC_Os02g46090-AT3G25520
LOC_Os02g46090	CDPK5	leaf shape	Os	AT1G74060	eL6y	drought tolerance	At	LOC_Os02g46090-AT1G74060
LOC_Os02g46090	CDPK5	leaf shape	Os	AT5G15200	uS4z	drought tolerance	At	LOC_Os02g46090-AT5G15200
LOC_Os07g44290	OsCIPK21	cold tolerance	Os	AT1G02500	AtSAM1	drought tolerance	At	LOC_Os07g44290-AT1G02500
LOC_Os07g44290	OsCIPK21	cold tolerance	Os	AT5G24930	ATCOL4	drought tolerance	At	LOC_Os07g44290-AT5G24930
LOC_Os07g44290	OsCIPK21	cold tolerance	Os	AT2G42590	GF14 MU	drought tolerance	At	LOC_Os07g44290-AT2G42590
LOC_Os07g44290	OsCIPK21	cold tolerance	Os	AT1G74060	eL6y	drought tolerance	At	LOC_Os07g44290-AT1G74060
LOC_Os07g44290	OsCIPK21	cold tolerance	Os	AT5G02960	uS12y	drought tolerance	At	LOC_Os07g44290-AT5G02960
LOC_Os07g44290	OsCIPK21	cold tolerance	Os	AT1G79040	PSBR	drought tolerance	At	LOC_Os07g44290-AT1G79040
LOC_Os03g12790	DG1#GFD1#GS3.1	inflorescence development trait	Os	AT2G42590	GF14 MU	drought tolerance	At	LOC_Os03g12790-AT2G42590
LOC_Os03g12790	DG1#GFD1#GS3.1	inflorescence development trait	Os	AT1G74050	eL6x	drought tolerance	At	LOC_Os03g12790-AT1G74050
LOC_Os03g12790	DG1#GFD1#GS3.1	inflorescence development trait	Os	AT5G15200	uS4z	drought tolerance	At	LOC_Os03g12790-AT5G15200
LOC_Os02g14720	GW2#gw2.1	seed size	Os	AT1G02500	AtSAM1	drought tolerance	At	LOC_Os02g14720-AT1G02500
LOC_Os02g14720	GW2#gw2.1	seed size	Os	AT1G04940	atTIC2	drought tolerance	At	LOC_Os02g14720-AT1G04940
LOC_Os02g14720	GW2#gw2.1	seed size	Os	AT2G42590	GF14 MU	drought tolerance	At	LOC_Os02g14720-AT2G42590
LOC_Os02g14720	GW2#gw2.1	seed size	Os	AT2G18020	EMB2296	drought tolerance	At	LOC_Os02g14720-AT2G18020
LOC_Os02g14720	GW2#gw2.1	seed size	Os	AT3G24830	RPL13aB	drought tolerance	At	LOC_Os02g14720-AT3G24830
LOC_Os02g14720	GW2#gw2.1	seed size	Os	AT5G15200	uS4z	drought tolerance	At	LOC_Os02g14720-AT5G15200
LOC_Os06g09630	OsKASI	grain yield per plant	Os	AT4G35090	CAT2	drought tolerance	At	LOC_Os06g09630-AT4G35090
LOC_Os06g09630	OsKASI	grain yield per plant	Os	AT1G02500	AtSAM1	drought tolerance	At	LOC_Os06g09630-AT1G02500
LOC_Os06g09630	OsKASI	grain yield per plant	Os	AT1G62380	ACO2	drought tolerance	At	LOC_Os06g09630-AT1G62380
LOC_Os02g44230	OsTPP1	brown planthopper resistance	Os	AT1G74060	eL6y	drought tolerance	At	LOC_Os02g44230-AT1G74060
LOC_Os02g44230	OsTPP1	brown planthopper resistance	Os	AT2G34480	eL2y	drought tolerance	At	LOC_Os02g44230-AT2G34480
LOC_Os01g39680	SaM	pollen sterility	Os	AT4G35090	CAT2	drought tolerance	At	LOC_Os01g39680-AT4G35090
LOC_Os01g39680	SaM	pollen sterility	Os	AT1G01620	PIP1;3	drought related trait	At	LOC_Os01g39680-AT1G01620
LOC_Os01g39680	SaM	pollen sterility	Os	AT2G42590	GF14 MU	drought tolerance	At	LOC_Os01g39680-AT2G42590
LOC_Os01g39680	SaM	pollen sterility	Os	AT1G74060	eL6y	drought tolerance	At	LOC_Os01g39680-AT1G74060
LOC_Os01g39680	SaM	pollen sterility	Os	AT2G33380	AtCLO3	drought tolerance	At	LOC_Os01g39680-AT2G33380
LOC_Os01g39680	SaM	pollen sterility	Os	AT3G24830	RPL13aB	drought tolerance	At	LOC_Os01g39680-AT3G24830
LOC_Os01g39680	SaM	pollen sterility	Os	AT5G15200	uS4z	drought tolerance	At	LOC_Os01g39680-AT5G15200
LOC_Os11g29870		abscisic acid sensitivity	Os	AT4G35090	CAT2	drought tolerance	At	LOC_Os11g29870-AT4G35090
LOC_Os11g29870		abscisic acid sensitivity	Os	AT2G42590	GF14 MU	drought tolerance	At	LOC_Os11g29870-AT2G42590
LOC_Os11g29870		abscisic acid sensitivity	Os	AT1G74060	eL6y	drought tolerance	At	LOC_Os11g29870-AT1G74060
LOC_Os11g29870		abscisic acid sensitivity	Os	AT5G15200	uS4z	drought tolerance	At	LOC_Os11g29870-AT5G15200
LOC_Os12g38400	OsMYB91	stem length	Os	AT4G35090	CAT2	drought tolerance	At	LOC_Os12g38400-AT4G35090
LOC_Os12g38400	OsMYB91	stem length	Os	AT1G02500	AtSAM1	drought tolerance	At	LOC_Os12g38400-AT1G02500
LOC_Os12g38400	OsMYB91	stem length	Os	AT1G01620	PIP1;3	drought related trait	At	LOC_Os12g38400-AT1G01620
LOC_Os12g38400	OsMYB91	stem length	Os	AT2G42590	GF14 MU	drought tolerance	At	LOC_Os12g38400-AT2G42590
LOC_Os12g38400	OsMYB91	stem length	Os	AT1G74060	eL6y	drought tolerance	At	LOC_Os12g38400-AT1G74060
LOC_Os12g38400	OsMYB91	stem length	Os	AT3G11940	AML1	drought tolerance	At	LOC_Os12g38400-AT3G11940
LOC_Os12g38400	OsMYB91	stem length	Os	AT3G24830	RPL13aB	drought tolerance	At	LOC_Os12g38400-AT3G24830
LOC_Os12g38400	OsMYB91	stem length	Os	AT5G15200	uS4z	drought tolerance	At	LOC_Os12g38400-AT5G15200
LOC_Os12g38400	OsMYB91	stem length	Os	AT5G02960	uS12y	drought tolerance	At	LOC_Os12g38400-AT5G02960
LOC_Os12g38400	OsMYB91	stem length	Os	AT1G79040	PSBR	drought tolerance	At	LOC_Os12g38400-AT1G79040
LOC_Os04g38720	OMTN2#OsNAC2#Ostil1	days to heading	Os	AT4G35090	CAT2	drought tolerance	At	LOC_Os04g38720-AT4G35090
LOC_Os04g38720	OMTN2#OsNAC2#Ostil1	days to heading	Os	AT1G02500	AtSAM1	drought tolerance	At	LOC_Os04g38720-AT1G02500
LOC_Os04g38720	OMTN2#OsNAC2#Ostil1	days to heading	Os	AT2G42590	GF14 MU	drought tolerance	At	LOC_Os04g38720-AT2G42590
LOC_Os04g38720	OMTN2#OsNAC2#Ostil1	days to heading	Os	AT1G74060	eL6y	drought tolerance	At	LOC_Os04g38720-AT1G74060
LOC_Os04g38720	OMTN2#OsNAC2#Ostil1	days to heading	Os	AT3G24830	RPL13aB	drought tolerance	At	LOC_Os04g38720-AT3G24830
LOC_Os01g12710		leaf senescence trait	Os	AT4G35090	CAT2	drought tolerance	At	LOC_Os01g12710-AT4G35090
LOC_Os01g12710		leaf senescence trait	Os	AT1G02500	AtSAM1	drought tolerance	At	LOC_Os01g12710-AT1G02500
LOC_Os01g12710		leaf senescence trait	Os	AT1G01620	PIP1;3	drought related trait	At	LOC_Os01g12710-AT1G01620
LOC_Os01g12710		leaf senescence trait	Os	AT2G42590	GF14 MU	drought tolerance	At	LOC_Os01g12710-AT2G42590
LOC_Os01g12710		leaf senescence trait	Os	AT1G35160	14-3-3PHI	drought tolerance	At	LOC_Os01g12710-AT1G35160
LOC_Os01g12710		leaf senescence trait	Os	AT5G15200	uS4z	drought tolerance	At	LOC_Os01g12710-AT5G15200
LOC_Os01g12710		leaf senescence trait	Os	AT3G24830	RPL13aB	drought tolerance	At	LOC_Os01g12710-AT3G24830
LOC_Os09g20390	OsTPP7	oxygen sensitivity	Os	AT4G35090	CAT2	drought tolerance	At	LOC_Os09g20390-AT4G35090
LOC_Os09g20390	OsTPP7	oxygen sensitivity	Os	AT1G02500	AtSAM1	drought tolerance	At	LOC_Os09g20390-AT1G02500
LOC_Os09g20390	OsTPP7	oxygen sensitivity	Os	AT2G45960	ATHH2	drought tolerance	At	LOC_Os09g20390-AT2G45960
LOC_Os09g20390	OsTPP7	oxygen sensitivity	Os	AT1G01620	PIP1;3	drought related trait	At	LOC_Os09g20390-AT1G01620
LOC_Os09g20390	OsTPP7	oxygen sensitivity	Os	AT2G42590	GF14 MU	drought tolerance	At	LOC_Os09g20390-AT2G42590
LOC_Os09g20390	OsTPP7	oxygen sensitivity	Os	AT1G74060	eL6y	drought tolerance	At	LOC_Os09g20390-AT1G74060
LOC_Os09g20390	OsTPP7	oxygen sensitivity	Os	AT3G24830	RPL13aB	drought tolerance	At	LOC_Os09g20390-AT3G24830
LOC_Os05g45810	OsCBL4	salt tolerance	Os	AT4G35090	CAT2	drought tolerance	At	LOC_Os05g45810-AT4G35090
LOC_Os05g45810	OsCBL4	salt tolerance	Os	AT1G02500	AtSAM1	drought tolerance	At	LOC_Os05g45810-AT1G02500
LOC_Os05g45810	OsCBL4	salt tolerance	Os	AT3G25520	ATL5	drought tolerance	At	LOC_Os05g45810-AT3G25520
LOC_Os01g54560	OsTPS2	lateral root number	Os	AT4G35090	CAT2	drought tolerance	At	LOC_Os01g54560-AT4G35090
LOC_Os01g54560	OsTPS2	lateral root number	Os	AT1G01620	PIP1;3	drought related trait	At	LOC_Os01g54560-AT1G01620
LOC_Os01g54560	OsTPS2	lateral root number	Os	AT1G74060	eL6y	drought tolerance	At	LOC_Os01g54560-AT1G74060
LOC_Os01g54560	OsTPS2	lateral root number	Os	AT3G24830	RPL13aB	drought tolerance	At	LOC_Os01g54560-AT3G24830
LOC_Os01g54560	OsTPS2	lateral root number	Os	AT5G15200	uS4z	drought tolerance	At	LOC_Os01g54560-AT5G15200
LOC_Os01g54560	OsTPS2	lateral root number	Os	AT1G79040	PSBR	drought tolerance	At	LOC_Os01g54560-AT1G79040
LOC_Os01g54560	OsTPS2	lateral root number	Os	AT5G02960	uS12y	drought tolerance	At	LOC_Os01g54560-AT5G02960
LOC_Os02g02960		seed protein content	Os	AT4G35090	CAT2	drought tolerance	At	LOC_Os02g02960-AT4G35090
LOC_Os02g02960		seed protein content	Os	AT2G38120	AtAUX1	drought tolerance	At	LOC_Os02g02960-AT2G38120
LOC_Os02g02960		seed protein content	Os	AT1G02500	AtSAM1	drought tolerance	At	LOC_Os02g02960-AT1G02500
LOC_Os02g02960		seed protein content	Os	AT1G01620	PIP1;3	drought related trait	At	LOC_Os02g02960-AT1G01620
LOC_Os02g02960		seed protein content	Os	AT2G42590	GF14 MU	drought tolerance	At	LOC_Os02g02960-AT2G42590
LOC_Os02g02960		seed protein content	Os	AT1G74060	eL6y	drought tolerance	At	LOC_Os02g02960-AT1G74060
LOC_Os02g02960		seed protein content	Os	AT3G24830	RPL13aB	drought tolerance	At	LOC_Os02g02960-AT3G24830
LOC_Os02g02960		seed protein content	Os	AT5G15200	uS4z	drought tolerance	At	LOC_Os02g02960-AT5G15200
LOC_Os08g32620	OsPHD49#OsEBL1	grain length	Os	AT4G35090	CAT2	drought tolerance	At	LOC_Os08g32620-AT4G35090
LOC_Os08g32620	OsPHD49#OsEBL1	grain length	Os	AT2G38120	AtAUX1	drought tolerance	At	LOC_Os08g32620-AT2G38120
LOC_Os08g32620	OsPHD49#OsEBL1	grain length	Os	AT1G02500	AtSAM1	drought tolerance	At	LOC_Os08g32620-AT1G02500
LOC_Os08g32620	OsPHD49#OsEBL1	grain length	Os	AT1G70440	SRO3	drought tolerance	At	LOC_Os08g32620-AT1G70440
LOC_Os08g32620	OsPHD49#OsEBL1	grain length	Os	AT1G01620	PIP1;3	drought related trait	At	LOC_Os08g32620-AT1G01620
LOC_Os07g08880	OsSHL1#OsPHD41	leaf angle	Os	AT4G35090	CAT2	drought tolerance	At	LOC_Os07g08880-AT4G35090
LOC_Os07g08880	OsSHL1#OsPHD41	leaf angle	Os	AT1G02500	AtSAM1	drought tolerance	At	LOC_Os07g08880-AT1G02500
LOC_Os07g08880	OsSHL1#OsPHD41	leaf angle	Os	AT2G42590	GF14 MU	drought tolerance	At	LOC_Os07g08880-AT2G42590
LOC_Os07g08880	OsSHL1#OsPHD41	leaf angle	Os	AT1G74060	eL6y	drought tolerance	At	LOC_Os07g08880-AT1G74060
LOC_Os07g08880	OsSHL1#OsPHD41	leaf angle	Os	AT3G24830	RPL13aB	drought tolerance	At	LOC_Os07g08880-AT3G24830
LOC_Os07g08880	OsSHL1#OsPHD41	leaf angle	Os	AT5G02960	uS12y	drought tolerance	At	LOC_Os07g08880-AT5G02960
LOC_Os07g08880	OsSHL1#OsPHD41	leaf angle	Os	AT1G79040	PSBR	drought tolerance	At	LOC_Os07g08880-AT1G79040
LOC_Os04g38870	OsGF14b#14-3-3	osmotic response sensitivity	Os	AT4G35090	CAT2	drought tolerance	At	LOC_Os04g38870-AT4G35090
LOC_Os04g38870	OsGF14b#14-3-3	osmotic response sensitivity	Os	AT1G01620	PIP1;3	drought related trait	At	LOC_Os04g38870-AT1G01620
LOC_Os04g38870	OsGF14b#14-3-3	osmotic response sensitivity	Os	AT2G42590	GF14 MU	drought tolerance	At	LOC_Os04g38870-AT2G42590
LOC_Os04g38870	OsGF14b#14-3-3	osmotic response sensitivity	Os	AT5G15200	uS4z	drought tolerance	At	LOC_Os04g38870-AT5G15200
LOC_Os05g51830	OsHDT1;HDT71	blast disease resistance	Os	AT4G35250	HCF244	drought tolerance	At	LOC_Os05g51830-AT4G35250
LOC_Os05g51830	OsHDT1;HDT71	blast disease resistance	Os	AT3G24830	RPL13aB	drought tolerance	At	LOC_Os05g51830-AT3G24830
LOC_Os05g51830	OsHDT1;HDT71	blast disease resistance	Os	AT5G15200	uS4z	drought tolerance	At	LOC_Os05g51830-AT5G15200
LOC_Os08g23930		nitrate uptake	Os	AT1G02500	AtSAM1	drought tolerance	At	LOC_Os08g23930-AT1G02500
LOC_Os08g23930		nitrate uptake	Os	AT1G74060	eL6y	drought tolerance	At	LOC_Os08g23930-AT1G74060
LOC_Os08g23930		nitrate uptake	Os	AT5G15200	uS4z	drought tolerance	At	LOC_Os08g23930-AT5G15200
LOC_Os04g20270	OsSRT1#SRT71#OsSIRT71	chalky endosperm	Os	AT3G48990	AAE3	drought tolerance	At	LOC_Os04g20270-AT3G48990
LOC_Os04g20270	OsSRT1#SRT71#OsSIRT71	chalky endosperm	Os	AT4G35090	CAT2	drought tolerance	At	LOC_Os04g20270-AT4G35090
LOC_Os04g20270	OsSRT1#SRT71#OsSIRT71	chalky endosperm	Os	AT2G38120	AtAUX1	drought tolerance	At	LOC_Os04g20270-AT2G38120
LOC_Os04g20270	OsSRT1#SRT71#OsSIRT71	chalky endosperm	Os	AT1G02500	AtSAM1	drought tolerance	At	LOC_Os04g20270-AT1G02500
LOC_Os04g20270	OsSRT1#SRT71#OsSIRT71	chalky endosperm	Os	AT1G68670	HHO2	drought tolerance	At	LOC_Os04g20270-AT1G68670
LOC_Os03g02010	OsDRM2	plant height	Os	AT4G35090	CAT2	drought tolerance	At	LOC_Os03g02010-AT4G35090
LOC_Os03g02010	OsDRM2	plant height	Os	AT2G38120	AtAUX1	drought tolerance	At	LOC_Os03g02010-AT2G38120
LOC_Os03g02010	OsDRM2	plant height	Os	AT1G02500	AtSAM1	drought tolerance	At	LOC_Os03g02010-AT1G02500
LOC_Os03g02010	OsDRM2	plant height	Os	AT3G25520	ATL5	drought tolerance	At	LOC_Os03g02010-AT3G25520

## Sheet: seed dormancy and germination
Supplementary Table 6-5. Trait ontology analysis of 36 PPIs involved in seed dormancy and germination
geneid_Os	symbol	Des	species	geneid_At	symbol	Des	species	pair
LOC_Os04g43910	OsARF1#qSE4	water stress trait	Os	AT1G04690	KAB1	germination rate	At	LOC_Os04g43910-AT1G04690
LOC_Os07g09020		seedling height	Os	AT1G20135		germination rate	At	LOC_Os07g09020-AT1G20135
LOC_Os02g10060		head rice yield	Os	AT1G20135		germination rate	At	LOC_Os02g10060-AT1G20135
LOC_Os09g06400		yellow dwarf disease resistance	Os	AT1G22780	PFL	percent germination	At	LOC_Os09g06400-AT1G22780
LOC_Os05g27930	OsDREB2B	heat tolerance	Os	AT1G22780	PFL	percent germination	At	LOC_Os05g27930-AT1G22780
LOC_Os01g66280		days to heading	Os	AT1G22780	PFL	percent germination	At	LOC_Os01g66280-AT1G22780
LOC_Os11g35090		tiller angle	Os	AT2G24450	FLA3	percent germination	At	LOC_Os11g35090-AT2G24450
LOC_Os05g04820		submergence tolerance	Os	AT2G24450	FLA3	percent germination	At	LOC_Os05g04820-AT2G24450
LOC_Os11g05340		days to heading	Os	AT2G44860	eL24x	germination rate	At	LOC_Os11g05340-AT2G44860
LOC_Os02g54160	OsEREBP1	herbicide sensitivity	Os	AT2G44860	eL24x	germination rate	At	LOC_Os02g54160-AT2G44860
LOC_Os01g45420		days to heading	Os	AT2G44860	eL24x	germination rate	At	LOC_Os01g45420-AT2G44860
LOC_Os05g27930	OsDREB2B	heat tolerance	Os	AT2G45960	ATHH2	germination rate	At	LOC_Os05g27930-AT2G45960
LOC_Os05g31610		aluminum sensitivity	Os	AT2G45960	ATHH2	germination rate	At	LOC_Os05g31610-AT2G45960
LOC_Os02g32590	OsHsfA3	drought tolerance	Os	AT2G45960	ATHH2	germination rate	At	LOC_Os02g32590-AT2G45960
LOC_Os02g41800	OsARF8	grain yield per plant	Os	AT5G14490	anac85	germination rate	At	LOC_Os02g41800-AT5G14490
LOC_Os05g43920	OsARF14#OsARF3la	tiller angle	Os	AT2G24450	FLA3	percent germination	At	LOC_Os05g43920-AT2G24450
LOC_Os02g12800		#N/A	Os	AT1G37130	ATNR2	germination rate	At	LOC_Os02g12800-AT1G37130
LOC_Os07g48700		phosphate content	Os	AT4G02080	ASAR1	germination ratio	At	LOC_Os07g48700-AT4G02080
LOC_Os02g24604		pollen sterility	Os	AT4G02080	ASAR1	germination ratio	At	LOC_Os02g24604-AT4G02080
LOC_Os01g59850		seed growth and development trait	Os	AT1G37130	ATNR2	germination rate	At	LOC_Os01g59850-AT1G37130
LOC_Os06g48950	OsARF19#OsARF7a	UV-B light sensitivity	Os	AT4G02080	ASAR1	germination ratio	At	LOC_Os06g48950-AT4G02080
LOC_Os03g03660		gibberellic acid sensitivity	Os	AT4G02080	ASAR1	germination ratio	At	LOC_Os03g03660-AT4G02080
LOC_Os02g54160	OsEREBP1	herbicide sensitivity	Os	AT1G34030	uS13y	percent germination	At	LOC_Os02g54160-AT1G34030
LOC_Os04g56230		abscisic acid sensitivity	Os	AT2G24450	FLA3	percent germination	At	LOC_Os04g56230-AT2G24450
LOC_Os02g14720	GW2#gw2.1	seed size	Os	AT2G24450	FLA3	percent germination	At	LOC_Os02g14720-AT2G24450
LOC_Os09g20390	OsTPP7	oxygen sensitivity	Os	AT2G45960	ATHH2	germination rate	At	LOC_Os09g20390-AT2G45960
LOC_Os01g59850		seed growth and development trait	Os	AT2G44180	MAP2A	seed dormancy	At	LOC_Os01g59850-AT2G44180
LOC_Os05g03760	OsTZF5#OsC3H33	dehulled grain width	Os	AT3G02170	LNG2	seed dormancy	At	LOC_Os05g03760-AT3G02170
LOC_Os01g47430		seed growth and development trait	Os	AT3G29160	AKIN11	seed dormancy	At	LOC_Os01g47430-AT3G29160
LOC_Os05g49180		sterility related trait	Os	AT4G17870	PYR1	seed dormancy	At	LOC_Os05g49180-AT4G17870
LOC_Os07g48630		ethylene sensitivity	Os	AT5G09660	PMDH2	seed dormancy	At	LOC_Os07g48630-AT5G09660
LOC_Os07g48700		phosphate content	Os	AT5G09660	PMDH2	seed dormancy	At	LOC_Os07g48700-AT5G09660
LOC_Os02g39390	RSS1	salt tolerance	Os	AT5G09660	PMDH2	seed dormancy	At	LOC_Os02g39390-AT5G09660
LOC_Os09g20350	OsDREB6	cold tolerance	Os	AT5G09660	PMDH2	seed dormancy	At	LOC_Os09g20350-AT5G09660
LOC_Os02g02960		seed protein content	Os	AT4G17870	PYR1	seed dormancy	At	LOC_Os02g02960-AT4G17870

## Sheet: plant growth
Supplementary Table 6-6. Trait ontology analysis of 275 PPIs involved in plant growth
geneid_Os	symbol	Des	species	geneid_At	symbol	Des	species	pair
LOC_Os05g25330		blast disease resistance	Os	AT1G07890	APX1	plant growth hormone sensitivity	At	LOC_Os05g25330-AT1G07890
LOC_Os12g41950	OsARF25#OsARF6b	tiller angle	Os	AT1G10960	ATFD1	plant growth hormone sensitivity	At	LOC_Os12g41950-AT1G10960
LOC_Os01g23620		shrunken endosperm	Os	AT1G10960	ATFD1	plant growth hormone sensitivity	At	LOC_Os01g23620-AT1G10960
LOC_Os07g09020		seedling height	Os	AT1G20620	ATCAT3	plant height	At	LOC_Os07g09020-AT1G20620
LOC_Os03g15360		salt tolerance	Os	AT1G20630	CAT1	plant height	At	LOC_Os03g15360-AT1G20630
LOC_Os03g31070		drought tolerance	Os	AT1G21750	ATPDI5	plant height	At	LOC_Os03g31070-AT1G21750
LOC_Os09g26420	OsBIERF1	rice tungro virus resistance	Os	AT1G21750	ATPDI5	plant height	At	LOC_Os09g26420-AT1G21750
LOC_Os06g09660		viral disease response	Os	AT1G29850	AtPDCD5	plant height	At	LOC_Os06g09660-AT1G29850
LOC_Os10g42710	OsSRO1a#TWI1	primary branch number	Os	AT1G31330	PSAF	plant height	At	LOC_Os10g42710-AT1G31330
LOC_Os09g26420	OsBIERF1	rice tungro virus resistance	Os	AT1G31330	PSAF	plant height	At	LOC_Os09g26420-AT1G31330
LOC_Os06g02144	Os6PGDH1#PGD1	amylose content	Os	AT1G31330	PSAF	plant height	At	LOC_Os06g02144-AT1G31330
LOC_Os03g12820	OsSRO1c#BOC1	stomatal conductance	Os	AT1G31330	PSAF	plant height	At	LOC_Os03g12820-AT1G31330
LOC_Os07g09020		seedling height	Os	AT1G32080	AtLrgB	plant growth and development trait	At	LOC_Os07g09020-AT1G32080
LOC_Os09g29370		nitrate uptake	Os	AT1G32550	FdC2	plant growth hormone sensitivity	At	LOC_Os09g29370-AT1G32550
LOC_Os05g49180		sterility related trait	Os	AT1G32550	FdC2	plant growth hormone sensitivity	At	LOC_Os05g49180-AT1G32550
LOC_Os01g47430		seed growth and development trait	Os	AT1G32550	FdC2	plant growth hormone sensitivity	At	LOC_Os01g47430-AT1G32550
LOC_Os09g39420		photosynthetic rate	Os	AT1G32550	FdC2	plant growth hormone sensitivity	At	LOC_Os09g39420-AT1G32550
LOC_Os03g42770		gel consistency	Os	AT1G32550	FdC2	plant growth hormone sensitivity	At	LOC_Os03g42770-AT1G32550
LOC_Os01g06790		abscisic acid content	Os	AT1G49970	ClpR1	plant height	At	LOC_Os01g06790-AT1G49970
LOC_Os09g29370		nitrate uptake	Os	AT1G60950	ATFD2	plant growth hormone sensitivity	At	LOC_Os09g29370-AT1G60950
LOC_Os08g06140		drought tolerance	Os	AT1G60950	ATFD2	plant growth hormone sensitivity	At	LOC_Os08g06140-AT1G60950
LOC_Os02g54160	OsEREBP1	herbicide sensitivity	Os	AT1G60950	ATFD2	plant growth hormone sensitivity	At	LOC_Os02g54160-AT1G60950
LOC_Os01g23620		shrunken endosperm	Os	AT1G60950	ATFD2	plant growth hormone sensitivity	At	LOC_Os01g23620-AT1G60950
LOC_Os01g54930	OsVOZ1	grain length	Os	AT1G63480	AHL12	plant height	At	LOC_Os01g54930-AT1G63480
LOC_Os03g21850		heat tolerance	Os	AT1G64190	PGD1	plant height	At	LOC_Os03g21850-AT1G64190
LOC_Os01g67250	OsRad21-1	salt tolerance	Os	AT1G65120		plant height	At	LOC_Os01g67250-AT1G65120
LOC_Os06g09390	OsERF71	chlorophyll content	Os	AT1G65130		plant height	At	LOC_Os06g09390-AT1G65130
LOC_Os09g29370		nitrate uptake	Os	AT1G67770	TEL2	plant height	At	LOC_Os09g29370-AT1G67770
LOC_Os06g09390	OsERF71	chlorophyll content	Os	AT1G67770	TEL2	plant height	At	LOC_Os06g09390-AT1G67770
LOC_Os06g03600	OsSEU#OsSLK	plant height	Os	AT1G67770	TEL2	plant height	At	LOC_Os06g03600-AT1G67770
LOC_Os07g09020		seedling height	Os	AT1G72610	ATGER1	plant height	At	LOC_Os07g09020-AT1G72610
LOC_Os02g51670		variegated leaf	Os	AT1G72610	ATGER1	plant height	At	LOC_Os02g51670-AT1G72610
LOC_Os05g31920		leaf width	Os	AT1G80140		plant height	At	LOC_Os05g31920-AT1G80140
LOC_Os08g35880		filled grain percentage	Os	AT2G27150	AAO3	plant growth and development trait	At	LOC_Os08g35880-AT2G27150
LOC_Os11g42620		leaf color	Os	AT2G36170	eL4z	plant height	At	LOC_Os11g42620-AT2G36170
LOC_Os08g42690	Xbos252	variegated leaf necrosis	Os	AT2G36170	eL4z	plant height	At	LOC_Os08g42690-AT2G36170
LOC_Os02g15980		inflorescence development trait	Os	AT2G36170	eL4z	plant height	At	LOC_Os02g15980-AT2G36170
LOC_Os09g26420	OsBIERF1	rice tungro virus resistance	Os	AT2G39730	RCA	plant height	At	LOC_Os09g26420-AT2G39730
LOC_Os05g27930	OsDREB2B	heat tolerance	Os	AT2G45960	ATHH2	plant height	At	LOC_Os05g27930-AT2G45960
LOC_Os05g31610		aluminum sensitivity	Os	AT2G45960	ATHH2	plant height	At	LOC_Os05g31610-AT2G45960
LOC_Os02g32590	OsHsfA3	drought tolerance	Os	AT2G45960	ATHH2	plant height	At	LOC_Os02g32590-AT2G45960
LOC_Os02g17960		panicle number	Os	AT3G03800	ATSYP131	plant height	At	LOC_Os02g17960-AT3G03800
LOC_Os06g48950	OsARF19#OsARF7a	UV-B light sensitivity	Os	AT3G08580	AAC1	plant height	At	LOC_Os06g48950-AT3G08580
LOC_Os05g38460	OsMYB3R2-L	#N/A	Os	AT3G09540	AtPLL1	plant height	At	LOC_Os05g38460-AT3G09540
LOC_Os06g09390	OsERF71	chlorophyll content	Os	AT3G12500	ATHCHIB	plant growth hormone sensitivity	At	LOC_Os06g09390-AT3G12500
LOC_Os01g47430		seed growth and development trait	Os	AT3G29160	AKIN11	plant height	At	LOC_Os01g47430-AT3G29160
LOC_Os07g06860		abscisic acid concentration	Os	AT3G30180	BR6OX2	plant height	At	LOC_Os07g06860-AT3G30180
LOC_Os09g29370		nitrate uptake	Os	AT3G44680	AtHDA9	plant height	At	LOC_Os09g29370-AT3G44680
LOC_Os07g08460		chloroplast development trait	Os	AT3G44680	AtHDA9	plant height	At	LOC_Os07g08460-AT3G44680
LOC_Os05g27930	OsDREB2B	heat tolerance	Os	AT3G44680	AtHDA9	plant height	At	LOC_Os05g27930-AT3G44680
LOC_Os04g57350		relative chlorophyll content	Os	AT3G44680	AtHDA9	plant height	At	LOC_Os04g57350-AT3G44680
LOC_Os12g27140		plastochron	Os	AT3G50240	KICP-2	plant height	At	LOC_Os12g27140-AT3G50240
LOC_Os09g01900		grain size	Os	AT3G55210	anac63	plant height	At	LOC_Os09g01900-AT3G55210
LOC_Os03g01580		salt sensitivity	Os	AT3G55800	SBPASE	plant height	At	LOC_Os03g01580-AT3G55800
LOC_Os12g38180		salt tolerance	Os	AT3G56650	PPD6	plant height	At	LOC_Os12g38180-AT3G56650
LOC_Os04g52290		rice bacterial blight disease resistance	Os	AT3G60320	NRG2	plant height	At	LOC_Os04g52290-AT3G60320
LOC_Os03g25550		#N/A	Os	AT4G04910	NSF	plant height	At	LOC_Os03g25550-AT4G04910
LOC_Os05g27930	OsDREB2B	heat tolerance	Os	AT4G09610	GASA2	plant height	At	LOC_Os05g27930-AT4G09610
LOC_Os05g35170		iron sensitivity	Os	AT4G10380	AtNIP5;1	plant height	At	LOC_Os05g35170-AT4G10380
LOC_Os02g17190		rice bacterial blight disease resistance	Os	AT4G16830	AtRGGA	plant height	At	LOC_Os02g17190-AT4G16830
LOC_Os01g02390	OsRLCK5	amylose content	Os	AT4G16830	AtRGGA	plant height	At	LOC_Os01g02390-AT4G16830
LOC_Os09g26420	OsBIERF1	rice tungro virus resistance	Os	AT4G16830	AtRGGA	plant height	At	LOC_Os09g26420-AT4G16830
LOC_Os02g48620		grain length	Os	AT4G21610	LOL2	plant height	At	LOC_Os02g48620-AT4G21610
LOC_Os02g48360		primary macronutrient sensitivity	Os	AT4G22790	RHC1	plant height	At	LOC_Os02g48360-AT4G22790
LOC_Os11g05340		days to heading	Os	AT4G34670	eS1y	plant height	At	LOC_Os11g05340-AT4G34670
LOC_Os03g26000		sodium content	Os	AT4G34670	eS1y	plant height	At	LOC_Os03g26000-AT4G34670
LOC_Os09g08670		shoot axis internode length	Os	AT4G35090	CAT2	plant height	At	LOC_Os09g08670-AT4G35090
LOC_Os01g16540		drought tolerance	Os	AT4G38910	ATBPC5	plant height	At	LOC_Os01g16540-AT4G38910
LOC_Os06g29730	Bphi8a	ethylene sensitivity	Os	AT5G07300	BON2	plant height	At	LOC_Os06g29730-AT5G07300
LOC_Os10g37660	OsTRE1	days to heading	Os	AT5G08080	ATSYP132	plant height	At	LOC_Os10g37660-AT5G08080
LOC_Os05g04820		submergence tolerance	Os	AT5G11170	UAP56a	plant height	At	LOC_Os05g04820-AT5G11170
LOC_Os09g29370		nitrate uptake	Os	AT5G41670	PGD3	plant height	At	LOC_Os09g29370-AT5G41670
LOC_Os02g54160	OsEREBP1	herbicide sensitivity	Os	AT5G42520	ATBPC6	plant height	At	LOC_Os02g54160-AT5G42520
LOC_Os06g36030	OsMEL	rice bacterial blight disease resistance	Os	AT5G46630	AP2M	plant height	At	LOC_Os06g36030-AT5G46630
LOC_Os10g07978	OsRLR1	plant growth and development trait	Os	AT5G47190	bL19cy	plant height	At	LOC_Os10g07978-AT5G47190
LOC_Os02g57620	OsAT1	spikelet fertility	Os	AT5G47190	bL19cy	plant height	At	LOC_Os02g57620-AT5G47190
LOC_Os02g54160	OsEREBP1	herbicide sensitivity	Os	AT5G47210		plant height	At	LOC_Os02g54160-AT5G47210
LOC_Os03g12820	OsSRO1c#BOC1	stomatal conductance	Os	AT5G47820	FRA1	plant height	At	LOC_Os03g12820-AT5G47820
LOC_Os03g20780		root morphology trait	Os	AT5G51150		plant height	At	LOC_Os03g20780-AT5G51150
LOC_Os03g19890		seed color	Os	AT5G52840		plant height	At	LOC_Os03g19890-AT5G52840
LOC_Os04g49510	OsCDPK13#OsCPK13#OsCDPK7	cytokinin sensitivity	Os	AT5G62540	UBC3	plant growth hormone sensitivity	At	LOC_Os04g49510-AT5G62540
LOC_Os02g24604		pollen sterility	Os	AT3G53420	AtPIP2;1	plant height	At	LOC_Os02g24604-AT3G53420
LOC_Os01g59850		seed growth and development trait	Os	AT4G29100	BHLH68	plant height	At	LOC_Os01g59850-AT4G29100
LOC_Os02g54160	OsEREBP1	herbicide sensitivity	Os	AT4G09320	ATNDK1	plant trait	At	LOC_Os02g54160-AT4G09320
LOC_Os08g01750		heat tolerance	Os	AT4G35090	CAT2	plant height	At	LOC_Os08g01750-AT4G35090
LOC_Os05g27930	OsDREB2B	heat tolerance	Os	AT1G72610	ATGER1	plant height	At	LOC_Os05g27930-AT1G72610
LOC_Os02g51760		chlorophyll a content	Os	AT1G07890	APX1	plant growth hormone sensitivity	At	LOC_Os02g51760-AT1G07890
LOC_Os05g27930	OsDREB2B	heat tolerance	Os	AT2G42590	GF14 MU	plant height	At	LOC_Os05g27930-AT2G42590
LOC_Os01g15640	OsNTL3#OsNAC8	amylose content	Os	AT4G35090	CAT2	plant height	At	LOC_Os01g15640-AT4G35090
LOC_Os03g20780		root morphology trait	Os	AT3G08580	AAC1	plant height	At	LOC_Os03g20780-AT3G08580
LOC_Os12g43560		seed dormancy	Os	AT1G07350	SR45a	plant height	At	LOC_Os12g43560-AT1G07350
LOC_Os01g59850		seed growth and development trait	Os	AT4G25100	ATFSD1	plant growth hormone sensitivity	At	LOC_Os01g59850-AT4G25100
LOC_Os02g39390	RSS1	salt tolerance	Os	AT1G31330	PSAF	plant height	At	LOC_Os02g39390-AT1G31330
LOC_Os02g24604		pollen sterility	Os	AT3G48070		plant height	At	LOC_Os02g24604-AT3G48070
LOC_Os08g01750		heat tolerance	Os	AT2G39010	PIP2;6	plant height	At	LOC_Os08g01750-AT2G39010
LOC_Os05g43950	OsVOZ2	dehulled grain width	Os	AT5G35630	ATGSL1	plant growth hormone sensitivity	At	LOC_Os05g43950-AT5G35630
LOC_Os02g24604		pollen sterility	Os	AT1G72610	ATGER1	plant height	At	LOC_Os02g24604-AT1G72610
LOC_Os02g24604		pollen sterility	Os	AT2G42590	GF14 MU	plant height	At	LOC_Os02g24604-AT2G42590
LOC_Os11g07040	OsCDPK14#OsCPK24	cold tolerance	Os	AT4G16390	SVR7	plant height	At	LOC_Os11g07040-AT4G16390
LOC_Os02g54160	OsEREBP1	herbicide sensitivity	Os	AT2G42590	GF14 MU	plant height	At	LOC_Os02g54160-AT2G42590
LOC_Os03g20780		root morphology trait	Os	AT3G52590	eL4y	plant height	At	LOC_Os03g20780-AT3G52590
LOC_Os01g59850		seed growth and development trait	Os	AT3G48740	AtSWEET11	plant height	At	LOC_Os01g59850-AT3G48740
LOC_Os04g47180		chalky endosperm	Os	AT2G42690	AGAP1	plant height	At	LOC_Os04g47180-AT2G42690
LOC_Os06g09390	OsERF71	chlorophyll content	Os	AT1G72610	ATGER1	plant height	At	LOC_Os06g09390-AT1G72610
LOC_Os02g20320		plant height	Os	AT1G32080	AtLrgB	plant growth and development trait	At	LOC_Os02g20320-AT1G32080
LOC_Os02g57650	OsNTL6#OsNAC78	stem length	Os	AT4G25100	ATFSD1	plant growth hormone sensitivity	At	LOC_Os02g57650-AT4G25100
LOC_Os02g57650	OsNTL6#OsNAC78	stem length	Os	AT3G53420	AtPIP2;1	plant height	At	LOC_Os02g57650-AT3G53420
LOC_Os01g59850		seed growth and development trait	Os	AT2G42590	GF14 MU	plant height	At	LOC_Os01g59850-AT2G42590
LOC_Os02g24604		pollen sterility	Os	AT1G11750	CLPP6	plant height	At	LOC_Os02g24604-AT1G11750
LOC_Os07g37650		grain length	Os	AT4G31500	ATR4	plant growth hormone sensitivity	At	LOC_Os07g37650-AT4G31500
LOC_Os01g59850		seed growth and development trait	Os	AT1G11750	CLPP6	plant height	At	LOC_Os01g59850-AT1G11750
LOC_Os03g63770		leaf lamina joint bending	Os	AT3G08580	AAC1	plant height	At	LOC_Os03g63770-AT3G08580
LOC_Os07g25710	OsPHR2	brown planthopper resistance	Os	AT2G42590	GF14 MU	plant height	At	LOC_Os07g25710-AT2G42590
LOC_Os05g27930	OsDREB2B	heat tolerance	Os	AT3G08580	AAC1	plant height	At	LOC_Os05g27930-AT3G08580
LOC_Os09g20350	OsDREB6	cold tolerance	Os	AT4G31500	ATR4	plant growth hormone sensitivity	At	LOC_Os09g20350-AT4G31500
LOC_Os06g48950	OsARF19#OsARF7a	UV-B light sensitivity	Os	AT1G72610	ATGER1	plant height	At	LOC_Os06g48950-AT1G72610
LOC_Os04g31050		nitrate uptake	Os	AT1G04410	c-NAD-MDH1	plant height	At	LOC_Os04g31050-AT1G04410
LOC_Os09g20350	OsDREB6	cold tolerance	Os	AT4G35090	CAT2	plant height	At	LOC_Os09g20350-AT4G35090
LOC_Os05g35170		iron sensitivity	Os	AT2G42590	GF14 MU	plant height	At	LOC_Os05g35170-AT2G42590
LOC_Os07g48700		phosphate content	Os	AT4G35090	CAT2	plant height	At	LOC_Os07g48700-AT4G35090
LOC_Os02g24604		pollen sterility	Os	AT4G35090	CAT2	plant height	At	LOC_Os02g24604-AT4G35090
LOC_Os02g54160	OsEREBP1	herbicide sensitivity	Os	AT4G35090	CAT2	plant height	At	LOC_Os02g54160-AT4G35090
LOC_Os02g54160	OsEREBP1	herbicide sensitivity	Os	AT1G32080	AtLrgB	plant growth and development trait	At	LOC_Os02g54160-AT1G32080
LOC_Os07g48700		phosphate content	Os	AT1G06160	ERF59	plant height	At	LOC_Os07g48700-AT1G06160
LOC_Os05g39720	OsWRKY7	rice bacterial blight disease resistance	Os	AT2G38120	AtAUX1	plant height	At	LOC_Os05g39720-AT2G38120
LOC_Os02g57650	OsNTL6#OsNAC78	stem length	Os	AT3G48070		plant height	At	LOC_Os02g57650-AT3G48070
LOC_Os02g54160	OsEREBP1	herbicide sensitivity	Os	AT5G20410	ATMGD2	plant growth and development trait	At	LOC_Os02g54160-AT5G20410
LOC_Os08g01750		heat tolerance	Os	AT4G01690	HEMG1	plant growth and development trait	At	LOC_Os08g01750-AT4G01690
LOC_Os05g43950	OsVOZ2	dehulled grain width	Os	AT1G60950	ATFD2	plant growth hormone sensitivity	At	LOC_Os05g43950-AT1G60950
LOC_Os02g24604		pollen sterility	Os	AT2G38120	AtAUX1	plant height	At	LOC_Os02g24604-AT2G38120
LOC_Os01g15640	OsNTL3#OsNAC8	amylose content	Os	AT1G20620	ATCAT3	plant height	At	LOC_Os01g15640-AT1G20620
LOC_Os01g59850		seed growth and development trait	Os	AT4G35090	CAT2	plant height	At	LOC_Os01g59850-AT4G35090
LOC_Os01g15640	OsNTL3#OsNAC8	amylose content	Os	AT1G04410	c-NAD-MDH1	plant height	At	LOC_Os01g15640-AT1G04410
LOC_Os12g43560		seed dormancy	Os	AT1G05560	UGT1	plant height	At	LOC_Os12g43560-AT1G05560
LOC_Os06g06090	OsMAPK6#OsMPK6#OsSIPK#DSG1#OsMPK1#BLS1#LOG6	dehulled grain weight	Os	AT1G07890	APX1	plant growth hormone sensitivity	At	LOC_Os06g06090-AT1G07890
LOC_Os06g09390	OsERF71	chlorophyll content	Os	AT4G31500	ATR4	plant growth hormone sensitivity	At	LOC_Os06g09390-AT4G31500
LOC_Os05g27930	OsDREB2B	heat tolerance	Os	AT3G02360	PGD2	plant height	At	LOC_Os05g27930-AT3G02360
LOC_Os02g54160	OsEREBP1	herbicide sensitivity	Os	AT2G39730	RCA	plant height	At	LOC_Os02g54160-AT2G39730
LOC_Os06g09390	OsERF71	chlorophyll content	Os	AT4G35090	CAT2	plant height	At	LOC_Os06g09390-AT4G35090
LOC_Os02g17190		rice bacterial blight disease resistance	Os	AT2G39730	RCA	plant height	At	LOC_Os02g17190-AT2G39730
LOC_Os06g48950	OsARF19#OsARF7a	UV-B light sensitivity	Os	AT4G35090	CAT2	plant height	At	LOC_Os06g48950-AT4G35090
LOC_Os06g48950	OsARF19#OsARF7a	UV-B light sensitivity	Os	AT1G06160	ERF59	plant height	At	LOC_Os06g48950-AT1G06160
LOC_Os03g13970	OsRPN1	bakanae disease resistance	Os	AT1G14400	ATUBC1	plant growth hormone sensitivity	At	LOC_Os03g13970-AT1G14400
LOC_Os05g43950	OsVOZ2	dehulled grain width	Os	AT2G42590	GF14 MU	plant height	At	LOC_Os05g43950-AT2G42590
LOC_Os02g54160	OsEREBP1	herbicide sensitivity	Os	AT3G02360	PGD2	plant height	At	LOC_Os02g54160-AT3G02360
LOC_Os06g48950	OsARF19#OsARF7a	UV-B light sensitivity	Os	AT1G07890	APX1	plant growth hormone sensitivity	At	LOC_Os06g48950-AT1G07890
LOC_Os05g27930	OsDREB2B	heat tolerance	Os	AT4G29100	BHLH68	plant height	At	LOC_Os05g27930-AT4G29100
LOC_Os06g48950	OsARF19#OsARF7a	UV-B light sensitivity	Os	AT1G18080	ATARCA	plant height	At	LOC_Os06g48950-AT1G18080
LOC_Os06g21390	OsSIRP3#MKRN	days to heading	Os	AT1G60950	ATFD2	plant growth hormone sensitivity	At	LOC_Os06g21390-AT1G60950
LOC_Os05g27930	OsDREB2B	heat tolerance	Os	AT1G04410	c-NAD-MDH1	plant height	At	LOC_Os05g27930-AT1G04410
LOC_Os08g01750		heat tolerance	Os	AT2G42590	GF14 MU	plant height	At	LOC_Os08g01750-AT2G42590
LOC_Os06g48950	OsARF19#OsARF7a	UV-B light sensitivity	Os	AT2G39730	RCA	plant height	At	LOC_Os06g48950-AT2G39730
LOC_Os01g47430		seed growth and development trait	Os	AT3G08580	AAC1	plant height	At	LOC_Os01g47430-AT3G08580
LOC_Os07g48700		phosphate content	Os	AT2G34520	RPS14	plant height	At	LOC_Os07g48700-AT2G34520
LOC_Os03g03660		gibberellic acid sensitivity	Os	AT4G35090	CAT2	plant height	At	LOC_Os03g03660-AT4G35090
LOC_Os03g37970		hydrogen peroxide content	Os	AT2G42590	GF14 MU	plant height	At	LOC_Os03g37970-AT2G42590
LOC_Os02g24604		pollen sterility	Os	AT1G05560	UGT1	plant height	At	LOC_Os02g24604-AT1G05560
LOC_Os03g29810	NAL9#VYL#ClpP	leaf color	Os	AT2G42590	GF14 MU	plant height	At	LOC_Os03g29810-AT2G42590
LOC_Os01g47430		seed growth and development trait	Os	AT3G08650		plant height	At	LOC_Os01g47430-AT3G08650
LOC_Os06g48950	OsARF19#OsARF7a	UV-B light sensitivity	Os	AT1G14400	ATUBC1	plant growth hormone sensitivity	At	LOC_Os06g48950-AT1G14400
LOC_Os08g01750		heat tolerance	Os	AT5G47210		plant height	At	LOC_Os08g01750-AT5G47210
LOC_Os02g24604		pollen sterility	Os	AT1G04410	c-NAD-MDH1	plant height	At	LOC_Os02g24604-AT1G04410
LOC_Os03g03660		gibberellic acid sensitivity	Os	AT4G31500	ATR4	plant growth hormone sensitivity	At	LOC_Os03g03660-AT4G31500
LOC_Os02g57650	OsNTL6#OsNAC78	stem length	Os	AT2G38120	AtAUX1	plant height	At	LOC_Os02g57650-AT2G38120
LOC_Os02g57650	OsNTL6#OsNAC78	stem length	Os	AT1G07890	APX1	plant growth hormone sensitivity	At	LOC_Os02g57650-AT1G07890
LOC_Os03g03660		gibberellic acid sensitivity	Os	AT3G63270	ALP1	plant height	At	LOC_Os03g03660-AT3G63270
LOC_Os05g43950	OsVOZ2	dehulled grain width	Os	AT3G08580	AAC1	plant height	At	LOC_Os05g43950-AT3G08580
LOC_Os04g47180		chalky endosperm	Os	AT4G31500	ATR4	plant growth hormone sensitivity	At	LOC_Os04g47180-AT4G31500
LOC_Os01g15640	OsNTL3#OsNAC8	amylose content	Os	AT5G47210		plant height	At	LOC_Os01g15640-AT5G47210
LOC_Os05g26770		salt tolerance	Os	AT2G42590	GF14 MU	plant height	At	LOC_Os05g26770-AT2G42590
LOC_Os02g48360		primary macronutrient sensitivity	Os	AT1G14400	ATUBC1	plant growth hormone sensitivity	At	LOC_Os02g48360-AT1G14400
LOC_Os09g08670		shoot axis internode length	Os	AT3G08650		plant height	At	LOC_Os09g08670-AT3G08650
LOC_Os09g08670		shoot axis internode length	Os	AT2G38120	AtAUX1	plant height	At	LOC_Os09g08670-AT2G38120
LOC_Os09g08670		shoot axis internode length	Os	AT4G29100	BHLH68	plant height	At	LOC_Os09g08670-AT4G29100
LOC_Os10g28360	OsARD4	chloroplast development trait	Os	AT4G35090	CAT2	plant height	At	LOC_Os10g28360-AT4G35090
LOC_Os10g28360	OsARD4	chloroplast development trait	Os	AT2G42590	GF14 MU	plant height	At	LOC_Os10g28360-AT2G42590
LOC_Os10g28360	OsARD4	chloroplast development trait	Os	AT1G72610	ATGER1	plant height	At	LOC_Os10g28360-AT1G72610
LOC_Os07g44280		chlorophyll a content	Os	AT4G35090	CAT2	plant height	At	LOC_Os07g44280-AT4G35090
LOC_Os07g44370		filled grain percentage	Os	AT4G35090	CAT2	plant height	At	LOC_Os07g44370-AT4G35090
LOC_Os07g44370		filled grain percentage	Os	AT4G29100	BHLH68	plant height	At	LOC_Os07g44370-AT4G29100
LOC_Os07g44370		filled grain percentage	Os	AT2G42590	GF14 MU	plant height	At	LOC_Os07g44370-AT2G42590
LOC_Os11g07020	AldP	pigment content trait	Os	AT2G39730	RCA	plant height	At	LOC_Os11g07020-AT2G39730
LOC_Os11g07020	AldP	pigment content trait	Os	AT1G72610	ATGER1	plant height	At	LOC_Os11g07020-AT1G72610
LOC_Os03g17570	OsPRR73#OsCCT11	grain yield trait	Os	AT4G35090	CAT2	plant height	At	LOC_Os03g17570-AT4G35090
LOC_Os03g17570	OsPRR73#OsCCT11	grain yield trait	Os	AT3G08580	AAC1	plant height	At	LOC_Os03g17570-AT3G08580
LOC_Os03g17570	OsPRR73#OsCCT11	grain yield trait	Os	AT2G42590	GF14 MU	plant height	At	LOC_Os03g17570-AT2G42590
LOC_Os01g62300		panicle inflorescence size	Os	AT3G52590	eL4y	plant height	At	LOC_Os01g62300-AT3G52590
LOC_Os04g56230		abscisic acid sensitivity	Os	AT4G35090	CAT2	plant height	At	LOC_Os04g56230-AT4G35090
LOC_Os04g56230		abscisic acid sensitivity	Os	AT2G39730	RCA	plant height	At	LOC_Os04g56230-AT2G39730
LOC_Os04g56230		abscisic acid sensitivity	Os	AT4G29100	BHLH68	plant height	At	LOC_Os04g56230-AT4G29100
LOC_Os04g56230		abscisic acid sensitivity	Os	AT5G54160	AtCOMT	plant height	At	LOC_Os04g56230-AT5G54160
LOC_Os04g56230		abscisic acid sensitivity	Os	AT2G42590	GF14 MU	plant height	At	LOC_Os04g56230-AT2G42590
LOC_Os05g32530		brown planthopper resistance	Os	AT1G04410	c-NAD-MDH1	plant height	At	LOC_Os05g32530-AT1G04410
LOC_Os11g05160	OsAHL1	plant embryo development trait	Os	AT4G35090	CAT2	plant height	At	LOC_Os11g05160-AT4G35090
LOC_Os11g05160	OsAHL1	plant embryo development trait	Os	AT4G29100	BHLH68	plant height	At	LOC_Os11g05160-AT4G29100
LOC_Os05g51830	OsHDT1;HDT71	blast disease resistance	Os	AT4G35090	CAT2	plant height	At	LOC_Os05g51830-AT4G35090
LOC_Os05g51830	OsHDT1;HDT71	blast disease resistance	Os	AT2G38120	AtAUX1	plant height	At	LOC_Os05g51830-AT2G38120
LOC_Os05g51830	OsHDT1;HDT71	blast disease resistance	Os	AT2G42590	GF14 MU	plant height	At	LOC_Os05g51830-AT2G42590
LOC_Os05g51830	OsHDT1;HDT71	blast disease resistance	Os	AT1G72610	ATGER1	plant height	At	LOC_Os05g51830-AT1G72610
LOC_Os10g05690	OsAUX4	drought tolerance	Os	AT2G42590	GF14 MU	plant height	At	LOC_Os10g05690-AT2G42590
LOC_Os10g05690	OsAUX4	drought tolerance	Os	AT1G72610	ATGER1	plant height	At	LOC_Os10g05690-AT1G72610
LOC_Os02g46090	CDPK5	leaf shape	Os	AT4G35090	CAT2	plant height	At	LOC_Os02g46090-AT4G35090
LOC_Os02g46090	CDPK5	leaf shape	Os	AT2G42590	GF14 MU	plant height	At	LOC_Os02g46090-AT2G42590
LOC_Os07g44290	OsCIPK21	cold tolerance	Os	AT2G42590	GF14 MU	plant height	At	LOC_Os07g44290-AT2G42590
LOC_Os07g44290	OsCIPK21	cold tolerance	Os	AT1G31330	PSAF	plant height	At	LOC_Os07g44290-AT1G31330
LOC_Os07g44290	OsCIPK21	cold tolerance	Os	AT3G52590	eL4y	plant height	At	LOC_Os07g44290-AT3G52590
LOC_Os03g12790	DG1#GFD1#GS3.1	inflorescence development trait	Os	AT2G42590	GF14 MU	plant height	At	LOC_Os03g12790-AT2G42590
LOC_Os03g12790	DG1#GFD1#GS3.1	inflorescence development trait	Os	AT1G31330	PSAF	plant height	At	LOC_Os03g12790-AT1G31330
LOC_Os02g14720	GW2#gw2.1	seed size	Os	AT1G04410	c-NAD-MDH1	plant height	At	LOC_Os02g14720-AT1G04410
LOC_Os02g14720	GW2#gw2.1	seed size	Os	AT2G42590	GF14 MU	plant height	At	LOC_Os02g14720-AT2G42590
LOC_Os02g14720	GW2#gw2.1	seed size	Os	AT1G72610	ATGER1	plant height	At	LOC_Os02g14720-AT1G72610
LOC_Os06g09630	OsKASI	grain yield per plant	Os	AT4G35090	CAT2	plant height	At	LOC_Os06g09630-AT4G35090
LOC_Os06g09630	OsKASI	grain yield per plant	Os	AT4G29100	BHLH68	plant height	At	LOC_Os06g09630-AT4G29100
LOC_Os06g09630	OsKASI	grain yield per plant	Os	AT3G08580	AAC1	plant height	At	LOC_Os06g09630-AT3G08580
LOC_Os06g09630	OsKASI	grain yield per plant	Os	AT1G04410	c-NAD-MDH1	plant height	At	LOC_Os06g09630-AT1G04410
LOC_Os02g44230	OsTPP1	brown planthopper resistance	Os	AT2G39730	RCA	plant height	At	LOC_Os02g44230-AT2G39730
LOC_Os02g44230	OsTPP1	brown planthopper resistance	Os	AT4G29100	BHLH68	plant height	At	LOC_Os02g44230-AT4G29100
LOC_Os01g39680	SaM	pollen sterility	Os	AT4G35090	CAT2	plant height	At	LOC_Os01g39680-AT4G35090
LOC_Os01g39680	SaM	pollen sterility	Os	AT2G39730	RCA	plant height	At	LOC_Os01g39680-AT2G39730
LOC_Os01g39680	SaM	pollen sterility	Os	AT2G42590	GF14 MU	plant height	At	LOC_Os01g39680-AT2G42590
LOC_Os01g39680	SaM	pollen sterility	Os	AT1G72610	ATGER1	plant height	At	LOC_Os01g39680-AT1G72610
LOC_Os11g29870		abscisic acid sensitivity	Os	AT4G35090	CAT2	plant height	At	LOC_Os11g29870-AT4G35090
LOC_Os11g29870		abscisic acid sensitivity	Os	AT2G42590	GF14 MU	plant height	At	LOC_Os11g29870-AT2G42590
LOC_Os11g29870		abscisic acid sensitivity	Os	AT1G72610	ATGER1	plant height	At	LOC_Os11g29870-AT1G72610
LOC_Os12g38400	OsMYB91	stem length	Os	AT4G35090	CAT2	plant height	At	LOC_Os12g38400-AT4G35090
LOC_Os12g38400	OsMYB91	stem length	Os	AT2G42590	GF14 MU	plant height	At	LOC_Os12g38400-AT2G42590
LOC_Os04g38720	OMTN2#OsNAC2#Ostil1	days to heading	Os	AT4G35090	CAT2	plant height	At	LOC_Os04g38720-AT4G35090
LOC_Os04g38720	OMTN2#OsNAC2#Ostil1	days to heading	Os	AT3G08580	AAC1	plant height	At	LOC_Os04g38720-AT3G08580
LOC_Os04g38720	OMTN2#OsNAC2#Ostil1	days to heading	Os	AT5G54160	AtCOMT	plant height	At	LOC_Os04g38720-AT5G54160
LOC_Os04g38720	OMTN2#OsNAC2#Ostil1	days to heading	Os	AT2G42590	GF14 MU	plant height	At	LOC_Os04g38720-AT2G42590
LOC_Os04g38720	OMTN2#OsNAC2#Ostil1	days to heading	Os	AT1G72610	ATGER1	plant height	At	LOC_Os04g38720-AT1G72610
LOC_Os01g12710		leaf senescence trait	Os	AT4G35090	CAT2	plant height	At	LOC_Os01g12710-AT4G35090
LOC_Os01g12710		leaf senescence trait	Os	AT2G42590	GF14 MU	plant height	At	LOC_Os01g12710-AT2G42590
LOC_Os01g12710		leaf senescence trait	Os	AT1G72610	ATGER1	plant height	At	LOC_Os01g12710-AT1G72610
LOC_Os09g20390	OsTPP7	oxygen sensitivity	Os	AT3G08650		plant height	At	LOC_Os09g20390-AT3G08650
LOC_Os09g20390	OsTPP7	oxygen sensitivity	Os	AT4G35090	CAT2	plant height	At	LOC_Os09g20390-AT4G35090
LOC_Os09g20390	OsTPP7	oxygen sensitivity	Os	AT2G39730	RCA	plant height	At	LOC_Os09g20390-AT2G39730
LOC_Os09g20390	OsTPP7	oxygen sensitivity	Os	AT2G45960	ATHH2	plant height	At	LOC_Os09g20390-AT2G45960
LOC_Os09g20390	OsTPP7	oxygen sensitivity	Os	AT2G42590	GF14 MU	plant height	At	LOC_Os09g20390-AT2G42590
LOC_Os05g45810	OsCBL4	salt tolerance	Os	AT4G35090	CAT2	plant height	At	LOC_Os05g45810-AT4G35090
LOC_Os05g45810	OsCBL4	salt tolerance	Os	AT4G29100	BHLH68	plant height	At	LOC_Os05g45810-AT4G29100
LOC_Os05g45810	OsCBL4	salt tolerance	Os	AT3G08580	AAC1	plant height	At	LOC_Os05g45810-AT3G08580
LOC_Os05g45810	OsCBL4	salt tolerance	Os	AT5G54160	AtCOMT	plant height	At	LOC_Os05g45810-AT5G54160
LOC_Os01g54560	OsTPS2	lateral root number	Os	AT4G35090	CAT2	plant height	At	LOC_Os01g54560-AT4G35090
LOC_Os02g02960		seed protein content	Os	AT4G35090	CAT2	plant height	At	LOC_Os02g02960-AT4G35090
LOC_Os02g02960		seed protein content	Os	AT2G38120	AtAUX1	plant height	At	LOC_Os02g02960-AT2G38120
LOC_Os02g02960		seed protein content	Os	AT4G29100	BHLH68	plant height	At	LOC_Os02g02960-AT4G29100
LOC_Os02g02960		seed protein content	Os	AT3G08580	AAC1	plant height	At	LOC_Os02g02960-AT3G08580
LOC_Os02g02960		seed protein content	Os	AT2G42590	GF14 MU	plant height	At	LOC_Os02g02960-AT2G42590
LOC_Os02g02960		seed protein content	Os	AT1G72610	ATGER1	plant height	At	LOC_Os02g02960-AT1G72610
LOC_Os02g02960		seed protein content	Os	AT4G09320	ATNDK1	plant trait	At	LOC_Os02g02960-AT4G09320
LOC_Os08g32620	OsPHD49#OsEBL1	grain length	Os	AT4G35090	CAT2	plant height	At	LOC_Os08g32620-AT4G35090
LOC_Os08g32620	OsPHD49#OsEBL1	grain length	Os	AT2G38120	AtAUX1	plant height	At	LOC_Os08g32620-AT2G38120
LOC_Os08g32620	OsPHD49#OsEBL1	grain length	Os	AT2G39730	RCA	plant height	At	LOC_Os08g32620-AT2G39730
LOC_Os08g32620	OsPHD49#OsEBL1	grain length	Os	AT4G29100	BHLH68	plant height	At	LOC_Os08g32620-AT4G29100
LOC_Os08g32620	OsPHD49#OsEBL1	grain length	Os	AT3G08580	AAC1	plant height	At	LOC_Os08g32620-AT3G08580
LOC_Os07g08880	OsSHL1#OsPHD41	leaf angle	Os	AT4G35090	CAT2	plant height	At	LOC_Os07g08880-AT4G35090
LOC_Os07g08880	OsSHL1#OsPHD41	leaf angle	Os	AT5G47210		plant height	At	LOC_Os07g08880-AT5G47210
LOC_Os07g08880	OsSHL1#OsPHD41	leaf angle	Os	AT2G42590	GF14 MU	plant height	At	LOC_Os07g08880-AT2G42590
LOC_Os04g38870	OsGF14b#14-3-3	osmotic response sensitivity	Os	AT4G35090	CAT2	plant height	At	LOC_Os04g38870-AT4G35090
LOC_Os04g38870	OsGF14b#14-3-3	osmotic response sensitivity	Os	AT3G08580	AAC1	plant height	At	LOC_Os04g38870-AT3G08580
LOC_Os04g38870	OsGF14b#14-3-3	osmotic response sensitivity	Os	AT2G42590	GF14 MU	plant height	At	LOC_Os04g38870-AT2G42590
LOC_Os04g38870	OsGF14b#14-3-3	osmotic response sensitivity	Os	AT1G72610	ATGER1	plant height	At	LOC_Os04g38870-AT1G72610
LOC_Os05g51830	OsHDT1;HDT71	blast disease resistance	Os	AT3G08580	AAC1	plant height	At	LOC_Os05g51830-AT3G08580
LOC_Os08g23930		nitrate uptake	Os	AT1G72610	ATGER1	plant height	At	LOC_Os08g23930-AT1G72610
LOC_Os04g20270	OsSRT1#SRT71#OsSIRT71	chalky endosperm	Os	AT4G35090	CAT2	plant height	At	LOC_Os04g20270-AT4G35090
LOC_Os04g20270	OsSRT1#SRT71#OsSIRT71	chalky endosperm	Os	AT2G38120	AtAUX1	plant height	At	LOC_Os04g20270-AT2G38120
LOC_Os04g20270	OsSRT1#SRT71#OsSIRT71	chalky endosperm	Os	AT2G39730	RCA	plant height	At	LOC_Os04g20270-AT2G39730
LOC_Os04g20270	OsSRT1#SRT71#OsSIRT71	chalky endosperm	Os	AT3G08580	AAC1	plant height	At	LOC_Os04g20270-AT3G08580
LOC_Os03g02010	OsDRM2	plant height	Os	AT4G35090	CAT2	plant height	At	LOC_Os03g02010-AT4G35090
LOC_Os03g02010	OsDRM2	plant height	Os	AT2G38120	AtAUX1	plant height	At	LOC_Os03g02010-AT2G38120
LOC_Os03g02010	OsDRM2	plant height	Os	AT2G39730	RCA	plant height	At	LOC_Os03g02010-AT2G39730
LOC_Os03g02010	OsDRM2	plant height	Os	AT4G29100	BHLH68	plant height	At	LOC_Os03g02010-AT4G29100
LOC_Os03g02010	OsDRM2	plant height	Os	AT3G08580	AAC1	plant height	At	LOC_Os03g02010-AT3G08580
LOC_Os05g26770		salt tolerance	Os	AT5G22010	RFC1	plant growth and development trait	At	LOC_Os05g26770-AT5G22010

## Sheet: salt tolerance
Supplementary Table 6-7. Trait ontology analysis of 516 PPIs involved in salt tolerance
geneid_Os	symbol	Des	species	geneid_At	symbol	Des	species	pair
LOC_Os03g50250	OsBiP2	heat tolerance	Os	AT1G01620	PIP1;3	salt tolerance	At	LOC_Os03g50250-AT1G01620
LOC_Os11g19210		blast disease resistance	Os	AT1G03870	FLA9	salt tolerance	At	LOC_Os11g19210-AT1G03870
LOC_Os02g04810	OsARF5	glutinous endosperm	Os	AT1G04270	RPS15	salt tolerance	At	LOC_Os02g04810-AT1G04270
LOC_Os04g43910	OsARF1#qSE4	water stress trait	Os	AT1G04690	KAB1	salt tolerance	At	LOC_Os04g43910-AT1G04690
LOC_Os01g47430		seed growth and development trait	Os	AT1G07770	RPS15A	salt tolerance	At	LOC_Os01g47430-AT1G07770
LOC_Os12g16880		secondary branch number	Os	AT1G08380	PSAO	salt tolerance	At	LOC_Os12g16880-AT1G08380
LOC_Os11g05340		days to heading	Os	AT1G08380	PSAO	salt tolerance	At	LOC_Os11g05340-AT1G08380
LOC_Os03g20780		root morphology trait	Os	AT1G08380	PSAO	salt tolerance	At	LOC_Os03g20780-AT1G08380
LOC_Os02g48360		primary macronutrient sensitivity	Os	AT1G08380	PSAO	salt tolerance	At	LOC_Os02g48360-AT1G08380
LOC_Os01g66560		#N/A	Os	AT1G08380	PSAO	salt tolerance	At	LOC_Os01g66560-AT1G08380
LOC_Os01g39134		arsenic content trait	Os	AT1G08380	PSAO	salt tolerance	At	LOC_Os01g39134-AT1G08380
LOC_Os11g03300	OsNAC1#ONAC122	abscisic acid sensitivity	Os	AT1G13280	AOC4	salt tolerance	At	LOC_Os11g03300-AT1G13280
LOC_Os07g48630		ethylene sensitivity	Os	AT1G13280	AOC4	salt tolerance	At	LOC_Os07g48630-AT1G13280
LOC_Os04g52290		rice bacterial blight disease resistance	Os	AT1G13280	AOC4	salt tolerance	At	LOC_Os04g52290-AT1G13280
LOC_Os07g09020		seedling height	Os	AT1G20620	ATCAT3	salt tolerance	At	LOC_Os07g09020-AT1G20620
LOC_Os03g15360		salt tolerance	Os	AT1G20630	CAT1	salt tolerance	At	LOC_Os03g15360-AT1G20630
LOC_Os03g31070		drought tolerance	Os	AT1G21750	ATPDI5	salt tolerance	At	LOC_Os03g31070-AT1G21750
LOC_Os09g26420	OsBIERF1	rice tungro virus resistance	Os	AT1G21750	ATPDI5	salt tolerance	At	LOC_Os09g26420-AT1G21750
LOC_Os09g06400		yellow dwarf disease resistance	Os	AT1G22780	PFL	salt tolerance	At	LOC_Os09g06400-AT1G22780
LOC_Os05g27930	OsDREB2B	heat tolerance	Os	AT1G22780	PFL	salt tolerance	At	LOC_Os05g27930-AT1G22780
LOC_Os01g66280		days to heading	Os	AT1G22780	PFL	salt tolerance	At	LOC_Os01g66280-AT1G22780
LOC_Os02g30510		panicle number	Os	AT1G25300		salt tolerance	At	LOC_Os02g30510-AT1G25300
LOC_Os09g26420	OsBIERF1	rice tungro virus resistance	Os	AT1G31710	CuAOalpha3	salt tolerance	At	LOC_Os09g26420-AT1G31710
LOC_Os12g41290		rice bacterial blight disease resistance	Os	AT1G32870	ANAC13	salt tolerance	At	LOC_Os12g41290-AT1G32870
LOC_Os10g37660	OsTRE1	days to heading	Os	AT1G44350	ILL6	salt tolerance	At	LOC_Os10g37660-AT1G44350
LOC_Os06g40510		shoot axis internode length	Os	AT1G44350	ILL6	salt tolerance	At	LOC_Os06g40510-AT1G44350
LOC_Os10g41310	REL2#OsDLT1#RSD1	drought tolerance	Os	AT1G44575	CP22	salt tolerance	At	LOC_Os10g41310-AT1G44575
LOC_Os07g09020		seedling height	Os	AT1G44575	CP22	salt tolerance	At	LOC_Os07g09020-AT1G44575
LOC_Os03g06530		f1-hybrid incompatibility	Os	AT1G44575	CP22	salt tolerance	At	LOC_Os03g06530-AT1G44575
LOC_Os02g49480	OsbHLH34	rice bacterial blight disease resistance	Os	AT1G44575	CP22	salt tolerance	At	LOC_Os02g49480-AT1G44575
LOC_Os07g09020		seedling height	Os	AT1G48420	ACD1	salt tolerance	At	LOC_Os07g09020-AT1G48420
LOC_Os11g35310	OsPSK7	grain length	Os	AT1G52630		salt tolerance	At	LOC_Os11g35310-AT1G52630
LOC_Os06g40590		filled grain percentage	Os	AT1G53910	ERF74	salt tolerance	At	LOC_Os06g40590-AT1G53910
LOC_Os05g27930	OsDREB2B	heat tolerance	Os	AT1G53910	ERF74	salt tolerance	At	LOC_Os05g27930-AT1G53910
LOC_Os01g04020		grain yield per plant	Os	AT1G58520	OSCA2.1	salt tolerance	At	LOC_Os01g04020-AT1G58520
LOC_Os03g21850		heat tolerance	Os	AT1G64190	PGD1	salt tolerance	At	LOC_Os03g21850-AT1G64190
LOC_Os05g27930	OsDREB2B	heat tolerance	Os	AT1G66160	ATCMPG1	salt tolerance	At	LOC_Os05g27930-AT1G66160
LOC_Os09g29370		nitrate uptake	Os	AT2G05100	LHCB2	salt tolerance	At	LOC_Os09g29370-AT2G05100
LOC_Os07g39220	OsBZR1	mitotic cell cycle trait	Os	AT2G05100	LHCB2	salt tolerance	At	LOC_Os07g39220-AT2G05100
LOC_Os07g13920		1000-dehulled grain weight	Os	AT2G05100	LHCB2	salt tolerance	At	LOC_Os07g13920-AT2G05100
LOC_Os06g21590		black streak dwarf virus resistance	Os	AT2G05100	LHCB2	salt tolerance	At	LOC_Os06g21590-AT2G05100
LOC_Os05g27930	OsDREB2B	heat tolerance	Os	AT2G05100	LHCB2	salt tolerance	At	LOC_Os05g27930-AT2G05100
LOC_Os04g51490		oxygen sensitivity	Os	AT2G05100	LHCB2	salt tolerance	At	LOC_Os04g51490-AT2G05100
LOC_Os02g10060		head rice yield	Os	AT2G05100	LHCB2	salt tolerance	At	LOC_Os02g10060-AT2G05100
LOC_Os01g47430		seed growth and development trait	Os	AT2G05100	LHCB2	salt tolerance	At	LOC_Os01g47430-AT2G05100
LOC_Os01g28600		spikelet fertility	Os	AT2G05100	LHCB2	salt tolerance	At	LOC_Os01g28600-AT2G05100
LOC_Os02g54160	OsEREBP1	herbicide sensitivity	Os	AT2G05100	LHCB2	salt tolerance	At	LOC_Os02g54160-AT2G05100
LOC_Os04g56530	OsMAPKKKε#OsMAPKKK24	auxin content	Os	AT2G17360	eS4z	salt tolerance	At	LOC_Os04g56530-AT2G17360
LOC_Os08g35880		filled grain percentage	Os	AT2G27150	AAO3	salt tolerance	At	LOC_Os08g35880-AT2G27150
LOC_Os06g09390	OsERF71	chlorophyll content	Os	AT2G27450	ATNLP1	salt tolerance	At	LOC_Os06g09390-AT2G27450
LOC_Os07g43540		#N/A	Os	AT2G36830	GAMMA-TIP	salt tolerance	At	LOC_Os07g43540-AT2G36830
LOC_Os05g34540	OsGDI1	1000-dehulled grain weight	Os	AT2G40590	eS26y	salt tolerance	At	LOC_Os05g34540-AT2G40590
LOC_Os05g27930	OsDREB2B	heat tolerance	Os	AT2G45960	ATHH2	salt tolerance	At	LOC_Os05g27930-AT2G45960
LOC_Os05g31610		aluminum sensitivity	Os	AT2G45960	ATHH2	salt tolerance	At	LOC_Os05g31610-AT2G45960
LOC_Os02g32590	OsHsfA3	drought tolerance	Os	AT2G45960	ATHH2	salt tolerance	At	LOC_Os02g32590-AT2G45960
LOC_Os06g48950	OsARF19#OsARF7a	UV-B light sensitivity	Os	AT3G01180	AtSS2	salt tolerance	At	LOC_Os06g48950-AT3G01180
LOC_Os02g10060		head rice yield	Os	AT3G01180	AtSS2	salt tolerance	At	LOC_Os02g10060-AT3G01180
LOC_Os10g37430		sodium content	Os	AT3G09840	ATCDC48	salt tolerance	At	LOC_Os10g37430-AT3G09840
LOC_Os09g29370		nitrate uptake	Os	AT3G10480	ANAC5	salt tolerance	At	LOC_Os09g29370-AT3G10480
LOC_Os07g20110	OsMEG2	1000-grain weight	Os	AT3G10490	ANAC51	salt tolerance	At	LOC_Os07g20110-AT3G10490
LOC_Os01g15640	OsNTL3#OsNAC8	amylose content	Os	AT3G10490	ANAC51	salt tolerance	At	LOC_Os01g15640-AT3G10490
LOC_Os09g29370		nitrate uptake	Os	AT3G18040	MPK9	salt tolerance	At	LOC_Os09g29370-AT3G18040
LOC_Os07g07680		panicle number	Os	AT3G21720	ICL	salt tolerance	At	LOC_Os07g07680-AT3G21720
LOC_Os02g54160	OsEREBP1	herbicide sensitivity	Os	AT3G21720	ICL	salt tolerance	At	LOC_Os02g54160-AT3G21720
LOC_Os03g15360		salt tolerance	Os	AT3G22400	ATLOX5	salt tolerance	At	LOC_Os03g15360-AT3G22400
LOC_Os02g54160	OsEREBP1	herbicide sensitivity	Os	AT3G22400	ATLOX5	salt tolerance	At	LOC_Os02g54160-AT3G22400
LOC_Os05g49180		sterility related trait	Os	AT3G26520	GAMMA-TIP2	salt tolerance	At	LOC_Os05g49180-AT3G26520
LOC_Os02g27000		plant height	Os	AT3G26520	GAMMA-TIP2	salt tolerance	At	LOC_Os02g27000-AT3G26520
LOC_Os01g59850		seed growth and development trait	Os	AT3G26520	GAMMA-TIP2	salt tolerance	At	LOC_Os01g59850-AT3G26520
LOC_Os01g47430		seed growth and development trait	Os	AT3G27170	ATCLC-B	salt tolerance	At	LOC_Os01g47430-AT3G27170
LOC_Os12g40520		salt tolerance	Os	AT3G27690	DEG13	salt tolerance	At	LOC_Os12g40520-AT3G27690
LOC_Os06g48950	OsARF19#OsARF7a	UV-B light sensitivity	Os	AT3G27690	DEG13	salt tolerance	At	LOC_Os06g48950-AT3G27690
LOC_Os01g47430		seed growth and development trait	Os	AT3G27690	DEG13	salt tolerance	At	LOC_Os01g47430-AT3G27690
LOC_Os09g29370		nitrate uptake	Os	AT3G44680	AtHDA9	salt tolerance	At	LOC_Os09g29370-AT3G44680
LOC_Os07g08460		chloroplast development trait	Os	AT3G44680	AtHDA9	salt tolerance	At	LOC_Os07g08460-AT3G44680
LOC_Os05g27930	OsDREB2B	heat tolerance	Os	AT3G44680	AtHDA9	salt tolerance	At	LOC_Os05g27930-AT3G44680
LOC_Os04g57350		relative chlorophyll content	Os	AT3G44680	AtHDA9	salt tolerance	At	LOC_Os04g57350-AT3G44680
LOC_Os04g39540		hydrogen peroxide content	Os	AT3G45440	LecRK-I.6	salt tolerance	At	LOC_Os04g39540-AT3G45440
LOC_Os12g16880		secondary branch number	Os	AT3G47220	ATPLC9	salt tolerance	At	LOC_Os12g16880-AT3G47220
LOC_Os05g49180		sterility related trait	Os	AT3G49870	ARL8a	salt tolerance	At	LOC_Os05g49180-AT3G49870
LOC_Os12g02589		rice bacterial blight disease resistance	Os	AT3G51630	ATWNK5	salt tolerance	At	LOC_Os12g02589-AT3G51630
LOC_Os01g59850		seed growth and development trait	Os	AT3G51860	ATCAX3	salt tolerance	At	LOC_Os01g59850-AT3G51860
LOC_Os11g38990		grain length to width ratio	Os	AT3G53910		salt tolerance	At	LOC_Os11g38990-AT3G53910
LOC_Os02g54160	OsEREBP1	herbicide sensitivity	Os	AT3G57870	AHUS5	salt tolerance	At	LOC_Os02g54160-AT3G57870
LOC_Os05g49180		sterility related trait	Os	AT3G61430	ATPIP1	salt tolerance	At	LOC_Os05g49180-AT3G61430
LOC_Os03g49170		total fat content	Os	AT4G00430	PIP1;4	salt tolerance	At	LOC_Os03g49170-AT4G00430
LOC_Os09g29370		nitrate uptake	Os	AT4G01070	GT72B1	salt tolerance	At	LOC_Os09g29370-AT4G01070
LOC_Os02g10060		head rice yield	Os	AT4G01520	anac67	salt tolerance	At	LOC_Os02g10060-AT4G01520
LOC_Os01g70610		brassinosteroid sensitivity	Os	AT4G04750	IF1	salt tolerance	At	LOC_Os01g70610-AT4G04750
LOC_Os06g40510		shoot axis internode length	Os	AT4G12334		salt tolerance	At	LOC_Os06g40510-AT4G12334
LOC_Os05g02130	Xb3	rice bacterial blight disease resistance	Os	AT4G15530	PPDK	salt tolerance	At	LOC_Os05g02130-AT4G15530
LOC_Os03g52700	OsHOS1	drought tolerance	Os	AT4G15530	PPDK	salt tolerance	At	LOC_Os03g52700-AT4G15530
LOC_Os02g54160	OsEREBP1	herbicide sensitivity	Os	AT4G17340	DELTA-TIP2	salt tolerance	At	LOC_Os02g54160-AT4G17340
LOC_Os05g35170		iron sensitivity	Os	AT4G18700	ATWL4	salt tolerance	At	LOC_Os05g35170-AT4G18700
LOC_Os02g34500	DMD1	male sterility	Os	AT4G18700	ATWL4	salt tolerance	At	LOC_Os02g34500-AT4G18700
LOC_Os02g48620		grain length	Os	AT4G21610	LOL2	salt tolerance	At	LOC_Os02g48620-AT4G21610
LOC_Os02g48360		primary macronutrient sensitivity	Os	AT4G22790	RHC1	salt tolerance	At	LOC_Os02g48360-AT4G22790
LOC_Os03g19080	SSD1	gibberellic acid sensitivity	Os	AT4G28910	NINJA	salt tolerance	At	LOC_Os03g19080-AT4G28910
LOC_Os09g08670		shoot axis internode length	Os	AT4G35090	CAT2	salt tolerance	At	LOC_Os09g08670-AT4G35090
LOC_Os05g06940	OsCRSH3	boron sensitivity	Os	AT4G35220	CYCLASE2	salt tolerance	At	LOC_Os05g06940-AT4G35220
LOC_Os09g24200	OsRAD23	salt tolerance	Os	AT5G02960	uS12y	salt tolerance	At	LOC_Os09g24200-AT5G02960
LOC_Os05g04820		submergence tolerance	Os	AT5G02960	uS12y	salt tolerance	At	LOC_Os05g04820-AT5G02960
LOC_Os03g37970		hydrogen peroxide content	Os	AT5G09510	uS19x	salt tolerance	At	LOC_Os03g37970-AT5G09510
LOC_Os07g48630		ethylene sensitivity	Os	AT5G09660	PMDH2	salt sensitivity	At	LOC_Os07g48630-AT5G09660
LOC_Os05g04820		submergence tolerance	Os	AT5G11170	UAP56a	salt tolerance	At	LOC_Os05g04820-AT5G11170
LOC_Os06g49130		panicle length	Os	AT5G12040		salt tolerance	At	LOC_Os06g49130-AT5G12040
LOC_Os07g27760		seed growth and development trait	Os	AT5G13930	ATCHS	salt tolerance	At	LOC_Os07g27760-AT5G13930
LOC_Os02g55640		plant height	Os	AT5G15950	SAMDC2	salt tolerance	At	LOC_Os02g55640-AT5G15950
LOC_Os02g54160	OsEREBP1	herbicide sensitivity	Os	AT5G16130	eS7x	salt tolerance	At	LOC_Os02g54160-AT5G16130
LOC_Os01g15640	OsNTL3#OsNAC8	amylose content	Os	AT5G39850	uS4y	salt tolerance	At	LOC_Os01g15640-AT5G39850
LOC_Os09g29370		nitrate uptake	Os	AT5G41670	PGD3	salt tolerance	At	LOC_Os09g29370-AT5G41670
LOC_Os02g54160	OsEREBP1	herbicide sensitivity	Os	AT5G58330	NADP-MDH	salt tolerance	At	LOC_Os02g54160-AT5G58330
LOC_Os09g06400		yellow dwarf disease resistance	Os	AT5G58420	eS4x	salt tolerance	At	LOC_Os09g06400-AT5G58420
LOC_Os06g49130		panicle length	Os	AT5G61170	eS19x	salt tolerance	At	LOC_Os06g49130-AT5G61170
LOC_Os03g12820	OsSRO1c#BOC1	stomatal conductance	Os	AT5G61170	eS19x	salt tolerance	At	LOC_Os03g12820-AT5G61170
LOC_Os08g19370		transpiration rate	Os	AT5G64960	CDKC2	salt tolerance	At	LOC_Os08g19370-AT5G64960
LOC_Os07g01140		adventitious root number	Os	AT5G66590		salt tolerance	At	LOC_Os07g01140-AT5G66590
LOC_Os07g48700		phosphate content	Os	AT5G09660	PMDH2	salt sensitivity	At	LOC_Os07g48700-AT5G09660
LOC_Os01g59850		seed growth and development trait	Os	AT5G15200	uS4z	salt tolerance	At	LOC_Os01g59850-AT5G15200
LOC_Os08g01750		heat tolerance	Os	AT4G35090	CAT2	salt tolerance	At	LOC_Os08g01750-AT4G35090
LOC_Os03g63770		leaf lamina joint bending	Os	AT2G38530	AtLtpI-5	salt tolerance	At	LOC_Os03g63770-AT2G38530
LOC_Os02g32680		nitrate content	Os	AT5G15200	uS4z	salt tolerance	At	LOC_Os02g32680-AT5G15200
LOC_Os02g24604		pollen sterility	Os	AT3G26520	GAMMA-TIP2	salt tolerance	At	LOC_Os02g24604-AT3G26520
LOC_Os05g27930	OsDREB2B	heat tolerance	Os	AT5G58420	eS4x	salt tolerance	At	LOC_Os05g27930-AT5G58420
LOC_Os03g03660		gibberellic acid sensitivity	Os	AT3G02080	eS19z	salt tolerance	At	LOC_Os03g03660-AT3G02080
LOC_Os02g54160	OsEREBP1	herbicide sensitivity	Os	AT5G61790	ATCNX1	salt tolerance	At	LOC_Os02g54160-AT5G61790
LOC_Os02g24604		pollen sterility	Os	AT3G61430	ATPIP1	salt tolerance	At	LOC_Os02g24604-AT3G61430
LOC_Os05g27930	OsDREB2B	heat tolerance	Os	AT2G42590	GF14 MU	salt tolerance	At	LOC_Os05g27930-AT2G42590
LOC_Os02g12800		#N/A	Os	AT1G37130	ATNR2	salt tolerance	At	LOC_Os02g12800-AT1G37130
LOC_Os01g15640	OsNTL3#OsNAC8	amylose content	Os	AT1G23130		salt tolerance	At	LOC_Os01g15640-AT1G23130
LOC_Os01g15640	OsNTL3#OsNAC8	amylose content	Os	AT4G35090	CAT2	salt tolerance	At	LOC_Os01g15640-AT4G35090
LOC_Os01g13690		#N/A	Os	AT3G21720	ICL	salt tolerance	At	LOC_Os01g13690-AT3G21720
LOC_Os03g03660		gibberellic acid sensitivity	Os	AT5G43940	ADH2	salt tolerance	At	LOC_Os03g03660-AT5G43940
LOC_Os05g49180		sterility related trait	Os	AT2G37270	ATRPS5B	salt tolerance	At	LOC_Os05g49180-AT2G37270
LOC_Os02g24604		pollen sterility	Os	AT3G48070		salt tolerance	At	LOC_Os02g24604-AT3G48070
LOC_Os01g13690		#N/A	Os	AT5G15200	uS4z	salt tolerance	At	LOC_Os01g13690-AT5G15200
LOC_Os02g24604		pollen sterility	Os	AT5G10690		salt tolerance	At	LOC_Os02g24604-AT5G10690
LOC_Os05g43950	OsVOZ2	dehulled grain width	Os	AT5G35630	ATGSL1	salt tolerance	At	LOC_Os05g43950-AT5G35630
LOC_Os08g01750		heat tolerance	Os	AT2G05070	LHCB2	salt tolerance	At	LOC_Os08g01750-AT2G05070
LOC_Os01g47430		seed growth and development trait	Os	AT5G28540	BIP1	salt tolerance	At	LOC_Os01g47430-AT5G28540
LOC_Os03g03660		gibberellic acid sensitivity	Os	AT1G69490	ANAC29	salt tolerance	At	LOC_Os03g03660-AT1G69490
LOC_Os03g03660		gibberellic acid sensitivity	Os	AT3G27690	DEG13	salt tolerance	At	LOC_Os03g03660-AT3G27690
LOC_Os02g24604		pollen sterility	Os	AT2G42590	GF14 MU	salt tolerance	At	LOC_Os02g24604-AT2G42590
LOC_Os01g13690		#N/A	Os	AT3G26520	GAMMA-TIP2	salt tolerance	At	LOC_Os01g13690-AT3G26520
LOC_Os05g27930	OsDREB2B	heat tolerance	Os	AT1G58520	OSCA2.1	salt tolerance	At	LOC_Os05g27930-AT1G58520
LOC_Os02g54160	OsEREBP1	herbicide sensitivity	Os	AT2G42590	GF14 MU	salt tolerance	At	LOC_Os02g54160-AT2G42590
LOC_Os05g43950	OsVOZ2	dehulled grain width	Os	AT3G27690	DEG13	salt tolerance	At	LOC_Os05g43950-AT3G27690
LOC_Os06g48950	OsARF19#OsARF7a	UV-B light sensitivity	Os	AT5G15200	uS4z	salt tolerance	At	LOC_Os06g48950-AT5G15200
LOC_Os11g35090		tiller angle	Os	AT3G21720	ICL	salt tolerance	At	LOC_Os11g35090-AT3G21720
LOC_Os03g37970		hydrogen peroxide content	Os	AT2G05070	LHCB2	salt tolerance	At	LOC_Os03g37970-AT2G05070
LOC_Os02g54160	OsEREBP1	herbicide sensitivity	Os	AT5G02960	uS12y	salt tolerance	At	LOC_Os02g54160-AT5G02960
LOC_Os01g15640	OsNTL3#OsNAC8	amylose content	Os	AT2G05070	LHCB2	salt tolerance	At	LOC_Os01g15640-AT2G05070
LOC_Os07g48700		phosphate content	Os	AT1G08380	PSAO	salt tolerance	At	LOC_Os07g48700-AT1G08380
LOC_Os06g48950	OsARF19#OsARF7a	UV-B light sensitivity	Os	AT3G26520	GAMMA-TIP2	salt tolerance	At	LOC_Os06g48950-AT3G26520
LOC_Os01g59850		seed growth and development trait	Os	AT5G02960	uS12y	salt tolerance	At	LOC_Os01g59850-AT5G02960
LOC_Os11g35090		tiller angle	Os	AT5G15200	uS4z	salt tolerance	At	LOC_Os11g35090-AT5G15200
LOC_Os05g27930	OsDREB2B	heat tolerance	Os	AT1G32870	ANAC13	salt tolerance	At	LOC_Os05g27930-AT1G32870
LOC_Os06g21390	OsSIRP3#MKRN	days to heading	Os	AT3G54050	cfbp1	salt tolerance	At	LOC_Os06g21390-AT3G54050
LOC_Os02g57610		plant height	Os	AT5G66590		salt tolerance	At	LOC_Os02g57610-AT5G66590
LOC_Os01g59850		seed growth and development trait	Os	AT2G42590	GF14 MU	salt tolerance	At	LOC_Os01g59850-AT2G42590
LOC_Os02g24604		pollen sterility	Os	AT1G58520	OSCA2.1	salt tolerance	At	LOC_Os02g24604-AT1G58520
LOC_Os07g37650		grain length	Os	AT4G31500	ATR4	salt tolerance	At	LOC_Os07g37650-AT4G31500
LOC_Os02g24604		pollen sterility	Os	AT1G08380	PSAO	salt tolerance	At	LOC_Os02g24604-AT1G08380
LOC_Os06g09390	OsERF71	chlorophyll content	Os	AT2G38530	AtLtpI-5	salt tolerance	At	LOC_Os06g09390-AT2G38530
LOC_Os02g32680		nitrate content	Os	AT1G58520	OSCA2.1	salt tolerance	At	LOC_Os02g32680-AT1G58520
LOC_Os02g54160	OsEREBP1	herbicide sensitivity	Os	AT1G08380	PSAO	salt tolerance	At	LOC_Os02g54160-AT1G08380
LOC_Os07g25710	OsPHR2	brown planthopper resistance	Os	AT2G42590	GF14 MU	salt tolerance	At	LOC_Os07g25710-AT2G42590
LOC_Os07g48700		phosphate content	Os	AT2G34650	ABR	salt tolerance	At	LOC_Os07g48700-AT2G34650
LOC_Os05g27930	OsDREB2B	heat tolerance	Os	AT4G22720		salt tolerance	At	LOC_Os05g27930-AT4G22720
LOC_Os02g24604		pollen sterility	Os	AT2G34650	ABR	salt tolerance	At	LOC_Os02g24604-AT2G34650
LOC_Os09g20350	OsDREB6	cold tolerance	Os	AT4G31500	ATR4	salt tolerance	At	LOC_Os09g20350-AT4G31500
LOC_Os01g13690		#N/A	Os	AT3G01180	AtSS2	salt tolerance	At	LOC_Os01g13690-AT3G01180
LOC_Os04g31050		nitrate uptake	Os	AT1G04410	c-NAD-MDH1	salt tolerance	At	LOC_Os04g31050-AT1G04410
LOC_Os02g17190		rice bacterial blight disease resistance	Os	AT1G08380	PSAO	salt tolerance	At	LOC_Os02g17190-AT1G08380
LOC_Os09g20350	OsDREB6	cold tolerance	Os	AT4G35090	CAT2	salt tolerance	At	LOC_Os09g20350-AT4G35090
LOC_Os01g59850		seed growth and development trait	Os	AT1G23130		salt tolerance	At	LOC_Os01g59850-AT1G23130
LOC_Os05g35170		iron sensitivity	Os	AT2G42590	GF14 MU	salt tolerance	At	LOC_Os05g35170-AT2G42590
LOC_Os07g48700		phosphate content	Os	AT4G35090	CAT2	salt tolerance	At	LOC_Os07g48700-AT4G35090
LOC_Os02g24604		pollen sterility	Os	AT4G35090	CAT2	salt tolerance	At	LOC_Os02g24604-AT4G35090
LOC_Os03g20780		root morphology trait	Os	AT2G38530	AtLtpI-5	salt tolerance	At	LOC_Os03g20780-AT2G38530
LOC_Os03g03660		gibberellic acid sensitivity	Os	AT3G26520	GAMMA-TIP2	salt tolerance	At	LOC_Os03g03660-AT3G26520
LOC_Os02g54160	OsEREBP1	herbicide sensitivity	Os	AT4G35090	CAT2	salt tolerance	At	LOC_Os02g54160-AT4G35090
LOC_Os01g15640	OsNTL3#OsNAC8	amylose content	Os	AT3G27690	DEG13	salt tolerance	At	LOC_Os01g15640-AT3G27690
LOC_Os02g11820		plant embryo development trait	Os	AT2G05070	LHCB2	salt tolerance	At	LOC_Os02g11820-AT2G05070
LOC_Os07g48700		phosphate content	Os	AT1G06160	ERF59	salt tolerance	At	LOC_Os07g48700-AT1G06160
LOC_Os05g39720	OsWRKY7	rice bacterial blight disease resistance	Os	AT2G38120	AtAUX1	salt tolerance	At	LOC_Os05g39720-AT2G38120
LOC_Os02g57650	OsNTL6#OsNAC78	stem length	Os	AT3G48070		salt tolerance	At	LOC_Os02g57650-AT3G48070
LOC_Os06g48950	OsARF19#OsARF7a	UV-B light sensitivity	Os	AT5G02960	uS12y	salt tolerance	At	LOC_Os06g48950-AT5G02960
LOC_Os02g55640		plant height	Os	AT3G43810	AtCAM7	salt tolerance	At	LOC_Os02g55640-AT3G43810
LOC_Os01g04020		grain yield per plant	Os	AT4G28910	NINJA	salt tolerance	At	LOC_Os01g04020-AT4G28910
LOC_Os07g37650		grain length	Os	AT3G02080	eS19z	salt tolerance	At	LOC_Os07g37650-AT3G02080
LOC_Os02g54160	OsEREBP1	herbicide sensitivity	Os	AT5G20410	ATMGD2	salt tolerance	At	LOC_Os02g54160-AT5G20410
LOC_Os10g37660	OsTRE1	days to heading	Os	AT3G21720	ICL	salt tolerance	At	LOC_Os10g37660-AT3G21720
LOC_Os06g09390	OsERF71	chlorophyll content	Os	AT1G23130		salt tolerance	At	LOC_Os06g09390-AT1G23130
LOC_Os02g54160	OsEREBP1	herbicide sensitivity	Os	AT3G49870	ARL8a	salt tolerance	At	LOC_Os02g54160-AT3G49870
LOC_Os01g04020		grain yield per plant	Os	AT3G01180	AtSS2	salt tolerance	At	LOC_Os01g04020-AT3G01180
LOC_Os01g59850		seed growth and development trait	Os	AT1G37130	ATNR2	salt tolerance	At	LOC_Os01g59850-AT1G37130
LOC_Os01g47430		seed growth and development trait	Os	AT5G02960	uS12y	salt tolerance	At	LOC_Os01g47430-AT5G02960
LOC_Os03g20780		root morphology trait	Os	AT5G02960	uS12y	salt tolerance	At	LOC_Os03g20780-AT5G02960
LOC_Os04g37540		plant height	Os	AT1G08380	PSAO	salt tolerance	At	LOC_Os04g37540-AT1G08380
LOC_Os03g39020		chlorophyll b content	Os	AT5G45750	AtRABA1c	salt tolerance	At	LOC_Os03g39020-AT5G45750
LOC_Os02g39390	RSS1	salt tolerance	Os	AT5G09660	PMDH2	salt sensitivity	At	LOC_Os02g39390-AT5G09660
LOC_Os01g59850		seed growth and development trait	Os	AT4G22720		salt tolerance	At	LOC_Os01g59850-AT4G22720
LOC_Os06g48950	OsARF19#OsARF7a	UV-B light sensitivity	Os	AT1G58520	OSCA2.1	salt tolerance	At	LOC_Os06g48950-AT1G58520
LOC_Os02g24604		pollen sterility	Os	AT2G38120	AtAUX1	salt tolerance	At	LOC_Os02g24604-AT2G38120
LOC_Os01g15640	OsNTL3#OsNAC8	amylose content	Os	AT1G20620	ATCAT3	salt tolerance	At	LOC_Os01g15640-AT1G20620
LOC_Os01g59850		seed growth and development trait	Os	AT4G35090	CAT2	salt tolerance	At	LOC_Os01g59850-AT4G35090
LOC_Os06g48950	OsARF19#OsARF7a	UV-B light sensitivity	Os	AT1G08380	PSAO	salt tolerance	At	LOC_Os06g48950-AT1G08380
LOC_Os01g15640	OsNTL3#OsNAC8	amylose content	Os	AT1G04410	c-NAD-MDH1	salt tolerance	At	LOC_Os01g15640-AT1G04410
LOC_Os02g24604		pollen sterility	Os	AT2G05070	LHCB2	salt tolerance	At	LOC_Os02g24604-AT2G05070
LOC_Os03g61730		lateral root number	Os	AT4G37930	SHM1	salt tolerance	At	LOC_Os03g61730-AT4G37930
LOC_Os06g09390	OsERF71	chlorophyll content	Os	AT4G31500	ATR4	salt tolerance	At	LOC_Os06g09390-AT4G31500
LOC_Os05g27930	OsDREB2B	heat tolerance	Os	AT3G02360	PGD2	salt tolerance	At	LOC_Os05g27930-AT3G02360
LOC_Os01g15640	OsNTL3#OsNAC8	amylose content	Os	AT3G21720	ICL	salt tolerance	At	LOC_Os01g15640-AT3G21720
LOC_Os06g09390	OsERF71	chlorophyll content	Os	AT4G35090	CAT2	salt tolerance	At	LOC_Os06g09390-AT4G35090
LOC_Os02g24604		pollen sterility	Os	AT3G56800	ACAM-3	salt tolerance	At	LOC_Os02g24604-AT3G56800
LOC_Os02g24604		pollen sterility	Os	AT3G02080	eS19z	salt tolerance	At	LOC_Os02g24604-AT3G02080
LOC_Os02g54160	OsEREBP1	herbicide sensitivity	Os	AT3G02080	eS19z	salt tolerance	At	LOC_Os02g54160-AT3G02080
LOC_Os03g03660		gibberellic acid sensitivity	Os	AT5G02960	uS12y	salt tolerance	At	LOC_Os03g03660-AT5G02960
LOC_Os05g27930	OsDREB2B	heat tolerance	Os	AT3G27690	DEG13	salt tolerance	At	LOC_Os05g27930-AT3G27690
LOC_Os09g10850		seed set percent	Os	AT2G34650	ABR	salt tolerance	At	LOC_Os09g10850-AT2G34650
LOC_Os05g27930	OsDREB2B	heat tolerance	Os	AT1G01620	PIP1;3	salt tolerance	At	LOC_Os05g27930-AT1G01620
LOC_Os06g48950	OsARF19#OsARF7a	UV-B light sensitivity	Os	AT4G35090	CAT2	salt tolerance	At	LOC_Os06g48950-AT4G35090
LOC_Os01g15640	OsNTL3#OsNAC8	amylose content	Os	AT5G15200	uS4z	salt tolerance	At	LOC_Os01g15640-AT5G15200
LOC_Os02g32680		nitrate content	Os	AT3G02080	eS19z	salt tolerance	At	LOC_Os02g32680-AT3G02080
LOC_Os02g39390	RSS1	salt tolerance	Os	AT5G02960	uS12y	salt tolerance	At	LOC_Os02g39390-AT5G02960
LOC_Os06g09390	OsERF71	chlorophyll content	Os	AT2G05070	LHCB2	salt tolerance	At	LOC_Os06g09390-AT2G05070
LOC_Os01g47430		seed growth and development trait	Os	AT4G39200	eS25w	salt tolerance	At	LOC_Os01g47430-AT4G39200
LOC_Os06g48950	OsARF19#OsARF7a	UV-B light sensitivity	Os	AT1G06160	ERF59	salt tolerance	At	LOC_Os06g48950-AT1G06160
LOC_Os03g37970		hydrogen peroxide content	Os	AT3G26520	GAMMA-TIP2	salt tolerance	At	LOC_Os03g37970-AT3G26520
LOC_Os03g20780		root morphology trait	Os	AT2G39770	CYT1	salt tolerance	At	LOC_Os03g20780-AT2G39770
LOC_Os06g48950	OsARF19#OsARF7a	UV-B light sensitivity	Os	AT3G02470	SAMDC	salt tolerance	At	LOC_Os06g48950-AT3G02470
LOC_Os03g13970	OsRPN1	bakanae disease resistance	Os	AT1G14400	ATUBC1	salt tolerance	At	LOC_Os03g13970-AT1G14400
LOC_Os03g39100		lutein content	Os	AT3G02080	eS19z	salt tolerance	At	LOC_Os03g39100-AT3G02080
LOC_Os02g54160	OsEREBP1	herbicide sensitivity	Os	AT1G04270	RPS15	salt tolerance	At	LOC_Os02g54160-AT1G04270
LOC_Os05g43950	OsVOZ2	dehulled grain width	Os	AT2G42590	GF14 MU	salt tolerance	At	LOC_Os05g43950-AT2G42590
LOC_Os07g48700		phosphate content	Os	AT2G17360	eS4z	salt tolerance	At	LOC_Os07g48700-AT2G17360
LOC_Os03g63770		leaf lamina joint bending	Os	AT5G15200	uS4z	salt tolerance	At	LOC_Os03g63770-AT5G15200
LOC_Os05g48970		plant cell size	Os	AT3G55450	PBL1	salt tolerance	At	LOC_Os05g48970-AT3G55450
LOC_Os01g59850		seed growth and development trait	Os	AT1G04270	RPS15	salt tolerance	At	LOC_Os01g59850-AT1G04270
LOC_Os12g37970		drought tolerance	Os	AT1G08380	PSAO	salt tolerance	At	LOC_Os12g37970-AT1G08380
LOC_Os02g54160	OsEREBP1	herbicide sensitivity	Os	AT3G02360	PGD2	salt tolerance	At	LOC_Os02g54160-AT3G02360
LOC_Os02g54160	OsEREBP1	herbicide sensitivity	Os	AT2G17360	eS4z	salt tolerance	At	LOC_Os02g54160-AT2G17360
LOC_Os06g48950	OsARF19#OsARF7a	UV-B light sensitivity	Os	AT1G18080	ATARCA	salt tolerance	At	LOC_Os06g48950-AT1G18080
LOC_Os03g20780		root morphology trait	Os	AT5G15200	uS4z	salt tolerance	At	LOC_Os03g20780-AT5G15200
LOC_Os05g43950	OsVOZ2	dehulled grain width	Os	AT1G58520	OSCA2.1	salt tolerance	At	LOC_Os05g43950-AT1G58520
LOC_Os08g01750		heat tolerance	Os	AT5G15950	SAMDC2	salt tolerance	At	LOC_Os08g01750-AT5G15950
LOC_Os05g27930	OsDREB2B	heat tolerance	Os	AT1G04410	c-NAD-MDH1	salt tolerance	At	LOC_Os05g27930-AT1G04410
LOC_Os02g39390	RSS1	salt tolerance	Os	AT1G08380	PSAO	salt tolerance	At	LOC_Os02g39390-AT1G08380
LOC_Os08g01750		heat tolerance	Os	AT2G42590	GF14 MU	salt tolerance	At	LOC_Os08g01750-AT2G42590
LOC_Os02g54160	OsEREBP1	herbicide sensitivity	Os	AT3G27690	DEG13	salt tolerance	At	LOC_Os02g54160-AT3G27690
LOC_Os03g20780		root morphology trait	Os	AT3G02080	eS19z	salt tolerance	At	LOC_Os03g20780-AT3G02080
LOC_Os02g57610		plant height	Os	AT4G22720		salt tolerance	At	LOC_Os02g57610-AT4G22720
LOC_Os03g03660		gibberellic acid sensitivity	Os	AT4G35090	CAT2	salt tolerance	At	LOC_Os03g03660-AT4G35090
LOC_Os01g15640	OsNTL3#OsNAC8	amylose content	Os	AT2G38530	AtLtpI-5	salt tolerance	At	LOC_Os01g15640-AT2G38530
LOC_Os03g37970		hydrogen peroxide content	Os	AT2G42590	GF14 MU	salt tolerance	At	LOC_Os03g37970-AT2G42590
LOC_Os03g57450	OsCPK1	days to heading	Os	AT2G17360	eS4z	salt tolerance	At	LOC_Os03g57450-AT2G17360
LOC_Os05g34720		panicle inflorescence size	Os	AT1G04270	RPS15	salt tolerance	At	LOC_Os05g34720-AT1G04270
LOC_Os06g48950	OsARF19#OsARF7a	UV-B light sensitivity	Os	AT3G54050	cfbp1	salt tolerance	At	LOC_Os06g48950-AT3G54050
LOC_Os01g59850		seed growth and development trait	Os	AT2G17360	eS4z	salt tolerance	At	LOC_Os01g59850-AT2G17360
LOC_Os02g24604		pollen sterility	Os	AT5G13930	ATCHS	salt tolerance	At	LOC_Os02g24604-AT5G13930
LOC_Os01g47430		seed growth and development trait	Os	AT2G05070	LHCB2	salt tolerance	At	LOC_Os01g47430-AT2G05070
LOC_Os05g34720		panicle inflorescence size	Os	AT2G17360	eS4z	salt tolerance	At	LOC_Os05g34720-AT2G17360
LOC_Os05g27930	OsDREB2B	heat tolerance	Os	AT5G66590		salt tolerance	At	LOC_Os05g27930-AT5G66590
LOC_Os03g03660		gibberellic acid sensitivity	Os	AT3G49870	ARL8a	salt tolerance	At	LOC_Os03g03660-AT3G49870
LOC_Os03g29810	NAL9#VYL#ClpP	leaf color	Os	AT2G42590	GF14 MU	salt tolerance	At	LOC_Os03g29810-AT2G42590
LOC_Os07g48700		phosphate content	Os	AT5G15200	uS4z	salt tolerance	At	LOC_Os07g48700-AT5G15200
LOC_Os06g48950	OsARF19#OsARF7a	UV-B light sensitivity	Os	AT1G14400	ATUBC1	salt tolerance	At	LOC_Os06g48950-AT1G14400
LOC_Os02g54160	OsEREBP1	herbicide sensitivity	Os	AT1G34030	uS13y	salt tolerance	At	LOC_Os02g54160-AT1G34030
LOC_Os02g54160	OsEREBP1	herbicide sensitivity	Os	AT5G15200	uS4z	salt tolerance	At	LOC_Os02g54160-AT5G15200
LOC_Os03g61730		lateral root number	Os	AT1G61250	AtSCAMP1	salt tolerance	At	LOC_Os03g61730-AT1G61250
LOC_Os05g34720		panicle inflorescence size	Os	AT1G69490	ANAC29	salt tolerance	At	LOC_Os05g34720-AT1G69490
LOC_Os07g48700		phosphate content	Os	AT3G26520	GAMMA-TIP2	salt tolerance	At	LOC_Os07g48700-AT3G26520
LOC_Os06g48950	OsARF19#OsARF7a	UV-B light sensitivity	Os	AT2G36830	GAMMA-TIP	salt tolerance	At	LOC_Os06g48950-AT2G36830
LOC_Os02g24604		pollen sterility	Os	AT1G04410	c-NAD-MDH1	salt tolerance	At	LOC_Os02g24604-AT1G04410
LOC_Os05g43950	OsVOZ2	dehulled grain width	Os	AT2G34650	ABR	salt tolerance	At	LOC_Os05g43950-AT2G34650
LOC_Os03g03660		gibberellic acid sensitivity	Os	AT4G31500	ATR4	salt tolerance	At	LOC_Os03g03660-AT4G31500
LOC_Os02g57650	OsNTL6#OsNAC78	stem length	Os	AT2G38120	AtAUX1	salt tolerance	At	LOC_Os02g57650-AT2G38120
LOC_Os02g17190		rice bacterial blight disease resistance	Os	AT5G13930	ATCHS	salt tolerance	At	LOC_Os02g17190-AT5G13930
LOC_Os10g37660	OsTRE1	days to heading	Os	AT1G20110	FREE1	salt tolerance	At	LOC_Os10g37660-AT1G20110
LOC_Os02g57650	OsNTL6#OsNAC78	stem length	Os	AT3G02080	eS19z	salt tolerance	At	LOC_Os02g57650-AT3G02080
LOC_Os02g54160	OsEREBP1	herbicide sensitivity	Os	AT3G26520	GAMMA-TIP2	salt tolerance	At	LOC_Os02g54160-AT3G26520
LOC_Os02g54160	OsEREBP1	herbicide sensitivity	Os	AT5G46570	BSK2	salt tolerance	At	LOC_Os02g54160-AT5G46570
LOC_Os02g39390	RSS1	salt tolerance	Os	AT3G25760	AOC1	salt tolerance	At	LOC_Os02g39390-AT3G25760
LOC_Os04g47180		chalky endosperm	Os	AT4G31500	ATR4	salt tolerance	At	LOC_Os04g47180-AT4G31500
LOC_Os01g47430		seed growth and development trait	Os	AT2G36830	GAMMA-TIP	salt tolerance	At	LOC_Os01g47430-AT2G36830
LOC_Os02g55640		plant height	Os	AT5G02960	uS12y	salt tolerance	At	LOC_Os02g55640-AT5G02960
LOC_Os02g24604		pollen sterility	Os	AT5G15200	uS4z	salt tolerance	At	LOC_Os02g24604-AT5G15200
LOC_Os01g59850		seed growth and development trait	Os	AT5G13930	ATCHS	salt tolerance	At	LOC_Os01g59850-AT5G13930
LOC_Os09g20350	OsDREB6	cold tolerance	Os	AT5G09660	PMDH2	salt sensitivity	At	LOC_Os09g20350-AT5G09660
LOC_Os05g26770		salt tolerance	Os	AT2G42590	GF14 MU	salt tolerance	At	LOC_Os05g26770-AT2G42590
LOC_Os02g48360		primary macronutrient sensitivity	Os	AT5G15200	uS4z	salt tolerance	At	LOC_Os02g48360-AT5G15200
LOC_Os02g48360		primary macronutrient sensitivity	Os	AT1G14400	ATUBC1	salt tolerance	At	LOC_Os02g48360-AT1G14400
LOC_Os09g08670		shoot axis internode length	Os	AT2G38120	AtAUX1	salt tolerance	At	LOC_Os09g08670-AT2G38120
LOC_Os09g08670		shoot axis internode length	Os	AT5G13930	ATCHS	salt tolerance	At	LOC_Os09g08670-AT5G13930
LOC_Os10g28360	OsARD4	chloroplast development trait	Os	AT4G35090	CAT2	salt tolerance	At	LOC_Os10g28360-AT4G35090
LOC_Os10g28360	OsARD4	chloroplast development trait	Os	AT2G42590	GF14 MU	salt tolerance	At	LOC_Os10g28360-AT2G42590
LOC_Os10g28360	OsARD4	chloroplast development trait	Os	AT5G15200	uS4z	salt tolerance	At	LOC_Os10g28360-AT5G15200
LOC_Os10g28360	OsARD4	chloroplast development trait	Os	AT1G48830	eS7z	salt tolerance	At	LOC_Os10g28360-AT1G48830
LOC_Os07g44280		chlorophyll a content	Os	AT4G35090	CAT2	salt tolerance	At	LOC_Os07g44280-AT4G35090
LOC_Os07g44280		chlorophyll a content	Os	AT5G08790	anac81	salt tolerance	At	LOC_Os07g44280-AT5G08790
LOC_Os07g44280		chlorophyll a content	Os	AT3G02080	eS19z	salt tolerance	At	LOC_Os07g44280-AT3G02080
LOC_Os07g44370		filled grain percentage	Os	AT4G35090	CAT2	salt tolerance	At	LOC_Os07g44370-AT4G35090
LOC_Os07g44370		filled grain percentage	Os	AT5G13930	ATCHS	salt tolerance	At	LOC_Os07g44370-AT5G13930
LOC_Os07g44370		filled grain percentage	Os	AT2G42590	GF14 MU	salt tolerance	At	LOC_Os07g44370-AT2G42590
LOC_Os11g07020	AldP	pigment content trait	Os	AT5G13930	ATCHS	salt tolerance	At	LOC_Os11g07020-AT5G13930
LOC_Os11g07020	AldP	pigment content trait	Os	AT5G02960	uS12y	salt tolerance	At	LOC_Os11g07020-AT5G02960
LOC_Os03g17570	OsPRR73#OsCCT11	grain yield trait	Os	AT4G35090	CAT2	salt tolerance	At	LOC_Os03g17570-AT4G35090
LOC_Os03g17570	OsPRR73#OsCCT11	grain yield trait	Os	AT2G42590	GF14 MU	salt tolerance	At	LOC_Os03g17570-AT2G42590
LOC_Os03g17570	OsPRR73#OsCCT11	grain yield trait	Os	AT5G15200	uS4z	salt tolerance	At	LOC_Os03g17570-AT5G15200
LOC_Os01g62300		panicle inflorescence size	Os	AT1G01620	PIP1;3	salt tolerance	At	LOC_Os01g62300-AT1G01620
LOC_Os01g62300		panicle inflorescence size	Os	AT5G08790	anac81	salt tolerance	At	LOC_Os01g62300-AT5G08790
LOC_Os04g56230		abscisic acid sensitivity	Os	AT4G35090	CAT2	salt tolerance	At	LOC_Os04g56230-AT4G35090
LOC_Os04g56230		abscisic acid sensitivity	Os	AT5G54160	AtCOMT	salt tolerance	At	LOC_Os04g56230-AT5G54160
LOC_Os04g56230		abscisic acid sensitivity	Os	AT2G42590	GF14 MU	salt tolerance	At	LOC_Os04g56230-AT2G42590
LOC_Os04g56230		abscisic acid sensitivity	Os	AT3G26520	GAMMA-TIP2	salt tolerance	At	LOC_Os04g56230-AT3G26520
LOC_Os05g32530		brown planthopper resistance	Os	AT1G04410	c-NAD-MDH1	salt tolerance	At	LOC_Os05g32530-AT1G04410
LOC_Os05g32530		brown planthopper resistance	Os	AT5G02960	uS12y	salt tolerance	At	LOC_Os05g32530-AT5G02960
LOC_Os11g05160	OsAHL1	plant embryo development trait	Os	AT4G35090	CAT2	salt tolerance	At	LOC_Os11g05160-AT4G35090
LOC_Os11g05160	OsAHL1	plant embryo development trait	Os	AT5G13930	ATCHS	salt tolerance	At	LOC_Os11g05160-AT5G13930
LOC_Os11g05160	OsAHL1	plant embryo development trait	Os	AT5G15200	uS4z	salt tolerance	At	LOC_Os11g05160-AT5G15200
LOC_Os11g05160	OsAHL1	plant embryo development trait	Os	AT5G02960	uS12y	salt tolerance	At	LOC_Os11g05160-AT5G02960
LOC_Os05g51830	OsHDT1;HDT71	blast disease resistance	Os	AT4G35090	CAT2	salt tolerance	At	LOC_Os05g51830-AT4G35090
LOC_Os05g51830	OsHDT1;HDT71	blast disease resistance	Os	AT2G38120	AtAUX1	salt tolerance	At	LOC_Os05g51830-AT2G38120
LOC_Os05g51830	OsHDT1;HDT71	blast disease resistance	Os	AT5G13930	ATCHS	salt tolerance	At	LOC_Os05g51830-AT5G13930
LOC_Os05g51830	OsHDT1;HDT71	blast disease resistance	Os	AT1G01620	PIP1;3	salt tolerance	At	LOC_Os05g51830-AT1G01620
LOC_Os05g51830	OsHDT1;HDT71	blast disease resistance	Os	AT2G05070	LHCB2	salt tolerance	At	LOC_Os05g51830-AT2G05070
LOC_Os05g51830	OsHDT1;HDT71	blast disease resistance	Os	AT2G42590	GF14 MU	salt tolerance	At	LOC_Os05g51830-AT2G42590
LOC_Os10g05690	OsAUX4	drought tolerance	Os	AT2G42590	GF14 MU	salt tolerance	At	LOC_Os10g05690-AT2G42590
LOC_Os02g46090	CDPK5	leaf shape	Os	AT4G35090	CAT2	salt tolerance	At	LOC_Os02g46090-AT4G35090
LOC_Os02g46090	CDPK5	leaf shape	Os	AT5G13930	ATCHS	salt tolerance	At	LOC_Os02g46090-AT5G13930
LOC_Os02g46090	CDPK5	leaf shape	Os	AT2G42590	GF14 MU	salt tolerance	At	LOC_Os02g46090-AT2G42590
LOC_Os02g46090	CDPK5	leaf shape	Os	AT5G15200	uS4z	salt tolerance	At	LOC_Os02g46090-AT5G15200
LOC_Os07g44290	OsCIPK21	cold tolerance	Os	AT5G24930	ATCOL4	salt tolerance	At	LOC_Os07g44290-AT5G24930
LOC_Os07g44290	OsCIPK21	cold tolerance	Os	AT2G42590	GF14 MU	salt tolerance	At	LOC_Os07g44290-AT2G42590
LOC_Os07g44290	OsCIPK21	cold tolerance	Os	AT5G02960	uS12y	salt tolerance	At	LOC_Os07g44290-AT5G02960
LOC_Os03g12790	DG1#GFD1#GS3.1	inflorescence development trait	Os	AT2G42590	GF14 MU	salt tolerance	At	LOC_Os03g12790-AT2G42590
LOC_Os03g12790	DG1#GFD1#GS3.1	inflorescence development trait	Os	AT5G15200	uS4z	salt tolerance	At	LOC_Os03g12790-AT5G15200
LOC_Os02g14720	GW2#gw2.1	seed size	Os	AT5G13930	ATCHS	salt tolerance	At	LOC_Os02g14720-AT5G13930
LOC_Os02g14720	GW2#gw2.1	seed size	Os	AT1G04410	c-NAD-MDH1	salt tolerance	At	LOC_Os02g14720-AT1G04410
LOC_Os02g14720	GW2#gw2.1	seed size	Os	AT2G42590	GF14 MU	salt tolerance	At	LOC_Os02g14720-AT2G42590
LOC_Os02g14720	GW2#gw2.1	seed size	Os	AT5G15200	uS4z	salt tolerance	At	LOC_Os02g14720-AT5G15200
LOC_Os06g09630	OsKASI	grain yield per plant	Os	AT4G37930	SHM1	salt tolerance	At	LOC_Os06g09630-AT4G37930
LOC_Os06g09630	OsKASI	grain yield per plant	Os	AT4G35090	CAT2	salt tolerance	At	LOC_Os06g09630-AT4G35090
LOC_Os06g09630	OsKASI	grain yield per plant	Os	AT5G13930	ATCHS	salt tolerance	At	LOC_Os06g09630-AT5G13930
LOC_Os06g09630	OsKASI	grain yield per plant	Os	AT1G04410	c-NAD-MDH1	salt tolerance	At	LOC_Os06g09630-AT1G04410
LOC_Os08g31470	PAY1	dehulled grain width	Os	AT1G08380	PSAO	salt tolerance	At	LOC_Os08g31470-AT1G08380
LOC_Os01g39680	SaM	pollen sterility	Os	AT4G35090	CAT2	salt tolerance	At	LOC_Os01g39680-AT4G35090
LOC_Os01g39680	SaM	pollen sterility	Os	AT1G01620	PIP1;3	salt tolerance	At	LOC_Os01g39680-AT1G01620
LOC_Os01g39680	SaM	pollen sterility	Os	AT2G42590	GF14 MU	salt tolerance	At	LOC_Os01g39680-AT2G42590
LOC_Os01g39680	SaM	pollen sterility	Os	AT2G33380	AtCLO3	salt tolerance	At	LOC_Os01g39680-AT2G33380
LOC_Os01g39680	SaM	pollen sterility	Os	AT5G15200	uS4z	salt tolerance	At	LOC_Os01g39680-AT5G15200
LOC_Os11g29870		abscisic acid sensitivity	Os	AT4G35090	CAT2	salt tolerance	At	LOC_Os11g29870-AT4G35090
LOC_Os11g29870		abscisic acid sensitivity	Os	AT2G42590	GF14 MU	salt tolerance	At	LOC_Os11g29870-AT2G42590
LOC_Os11g29870		abscisic acid sensitivity	Os	AT5G15200	uS4z	salt tolerance	At	LOC_Os11g29870-AT5G15200
LOC_Os12g38400	OsMYB91	stem length	Os	AT4G35090	CAT2	salt tolerance	At	LOC_Os12g38400-AT4G35090
LOC_Os12g38400	OsMYB91	stem length	Os	AT1G01620	PIP1;3	salt tolerance	At	LOC_Os12g38400-AT1G01620
LOC_Os12g38400	OsMYB91	stem length	Os	AT2G42590	GF14 MU	salt tolerance	At	LOC_Os12g38400-AT2G42590
LOC_Os12g38400	OsMYB91	stem length	Os	AT3G11940	AML1	salt tolerance	At	LOC_Os12g38400-AT3G11940
LOC_Os12g38400	OsMYB91	stem length	Os	AT5G15200	uS4z	salt tolerance	At	LOC_Os12g38400-AT5G15200
LOC_Os12g38400	OsMYB91	stem length	Os	AT5G02960	uS12y	salt tolerance	At	LOC_Os12g38400-AT5G02960
LOC_Os04g38720	OMTN2#OsNAC2#Ostil1	days to heading	Os	AT4G35090	CAT2	salt tolerance	At	LOC_Os04g38720-AT4G35090
LOC_Os04g38720	OMTN2#OsNAC2#Ostil1	days to heading	Os	AT5G13930	ATCHS	salt tolerance	At	LOC_Os04g38720-AT5G13930
LOC_Os04g38720	OMTN2#OsNAC2#Ostil1	days to heading	Os	AT5G54160	AtCOMT	salt tolerance	At	LOC_Os04g38720-AT5G54160
LOC_Os04g38720	OMTN2#OsNAC2#Ostil1	days to heading	Os	AT2G42590	GF14 MU	salt tolerance	At	LOC_Os04g38720-AT2G42590
LOC_Os01g12710		leaf senescence trait	Os	AT4G35090	CAT2	salt tolerance	At	LOC_Os01g12710-AT4G35090
LOC_Os01g12710		leaf senescence trait	Os	AT1G01620	PIP1;3	salt tolerance	At	LOC_Os01g12710-AT1G01620
LOC_Os01g12710		leaf senescence trait	Os	AT4G30280	ATXTH18	salt tolerance	At	LOC_Os01g12710-AT4G30280
LOC_Os01g12710		leaf senescence trait	Os	AT2G42590	GF14 MU	salt tolerance	At	LOC_Os01g12710-AT2G42590
LOC_Os01g12710		leaf senescence trait	Os	AT5G15200	uS4z	salt tolerance	At	LOC_Os01g12710-AT5G15200
LOC_Os09g20390	OsTPP7	oxygen sensitivity	Os	AT4G35090	CAT2	salt tolerance	At	LOC_Os09g20390-AT4G35090
LOC_Os09g20390	OsTPP7	oxygen sensitivity	Os	AT5G13930	ATCHS	salt tolerance	At	LOC_Os09g20390-AT5G13930
LOC_Os09g20390	OsTPP7	oxygen sensitivity	Os	AT2G45960	ATHH2	salt tolerance	At	LOC_Os09g20390-AT2G45960
LOC_Os09g20390	OsTPP7	oxygen sensitivity	Os	AT1G01620	PIP1;3	salt tolerance	At	LOC_Os09g20390-AT1G01620
LOC_Os09g20390	OsTPP7	oxygen sensitivity	Os	AT2G42590	GF14 MU	salt tolerance	At	LOC_Os09g20390-AT2G42590
LOC_Os09g20390	OsTPP7	oxygen sensitivity	Os	AT3G26520	GAMMA-TIP2	salt tolerance	At	LOC_Os09g20390-AT3G26520
LOC_Os05g45810	OsCBL4	salt tolerance	Os	AT4G35090	CAT2	salt tolerance	At	LOC_Os05g45810-AT4G35090
LOC_Os05g45810	OsCBL4	salt tolerance	Os	AT5G13930	ATCHS	salt tolerance	At	LOC_Os05g45810-AT5G13930
LOC_Os05g45810	OsCBL4	salt tolerance	Os	AT5G54160	AtCOMT	salt tolerance	At	LOC_Os05g45810-AT5G54160
LOC_Os01g54560	OsTPS2	lateral root number	Os	AT4G35090	CAT2	salt tolerance	At	LOC_Os01g54560-AT4G35090
LOC_Os01g54560	OsTPS2	lateral root number	Os	AT5G13930	ATCHS	salt tolerance	At	LOC_Os01g54560-AT5G13930
LOC_Os01g54560	OsTPS2	lateral root number	Os	AT1G01620	PIP1;3	salt tolerance	At	LOC_Os01g54560-AT1G01620
LOC_Os01g54560	OsTPS2	lateral root number	Os	AT5G15200	uS4z	salt tolerance	At	LOC_Os01g54560-AT5G15200
LOC_Os01g54560	OsTPS2	lateral root number	Os	AT1G08380	PSAO	salt tolerance	At	LOC_Os01g54560-AT1G08380
LOC_Os01g54560	OsTPS2	lateral root number	Os	AT5G02960	uS12y	salt tolerance	At	LOC_Os01g54560-AT5G02960
LOC_Os02g02960		seed protein content	Os	AT4G35090	CAT2	salt tolerance	At	LOC_Os02g02960-AT4G35090
LOC_Os02g02960		seed protein content	Os	AT2G38120	AtAUX1	salt tolerance	At	LOC_Os02g02960-AT2G38120
LOC_Os02g02960		seed protein content	Os	AT1G70310	SPDS2	salt tolerance	At	LOC_Os02g02960-AT1G70310
LOC_Os02g02960		seed protein content	Os	AT1G01620	PIP1;3	salt tolerance	At	LOC_Os02g02960-AT1G01620
LOC_Os02g02960		seed protein content	Os	AT2G42590	GF14 MU	salt tolerance	At	LOC_Os02g02960-AT2G42590
LOC_Os02g02960		seed protein content	Os	AT5G15200	uS4z	salt tolerance	At	LOC_Os02g02960-AT5G15200
LOC_Os08g32620	OsPHD49#OsEBL1	grain length	Os	AT4G35090	CAT2	salt tolerance	At	LOC_Os08g32620-AT4G35090
LOC_Os08g32620	OsPHD49#OsEBL1	grain length	Os	AT2G38120	AtAUX1	salt tolerance	At	LOC_Os08g32620-AT2G38120
LOC_Os08g32620	OsPHD49#OsEBL1	grain length	Os	AT5G13930	ATCHS	salt tolerance	At	LOC_Os08g32620-AT5G13930
LOC_Os08g32620	OsPHD49#OsEBL1	grain length	Os	AT1G01620	PIP1;3	salt tolerance	At	LOC_Os08g32620-AT1G01620
LOC_Os07g08880	OsSHL1#OsPHD41	leaf angle	Os	AT4G35090	CAT2	salt tolerance	At	LOC_Os07g08880-AT4G35090
LOC_Os07g08880	OsSHL1#OsPHD41	leaf angle	Os	AT5G13930	ATCHS	salt tolerance	At	LOC_Os07g08880-AT5G13930
LOC_Os07g08880	OsSHL1#OsPHD41	leaf angle	Os	AT2G42590	GF14 MU	salt tolerance	At	LOC_Os07g08880-AT2G42590
LOC_Os07g08880	OsSHL1#OsPHD41	leaf angle	Os	AT5G02960	uS12y	salt tolerance	At	LOC_Os07g08880-AT5G02960
LOC_Os04g38870	OsGF14b#14-3-3	osmotic response sensitivity	Os	AT4G35090	CAT2	salt tolerance	At	LOC_Os04g38870-AT4G35090
LOC_Os04g38870	OsGF14b#14-3-3	osmotic response sensitivity	Os	AT5G13930	ATCHS	salt tolerance	At	LOC_Os04g38870-AT5G13930
LOC_Os04g38870	OsGF14b#14-3-3	osmotic response sensitivity	Os	AT1G01620	PIP1;3	salt tolerance	At	LOC_Os04g38870-AT1G01620
LOC_Os04g38870	OsGF14b#14-3-3	osmotic response sensitivity	Os	AT2G42590	GF14 MU	salt tolerance	At	LOC_Os04g38870-AT2G42590
LOC_Os04g38870	OsGF14b#14-3-3	osmotic response sensitivity	Os	AT5G15200	uS4z	salt tolerance	At	LOC_Os04g38870-AT5G15200
LOC_Os04g38870	OsGF14b#14-3-3	osmotic response sensitivity	Os	AT1G08380	PSAO	salt tolerance	At	LOC_Os04g38870-AT1G08380
LOC_Os05g51830	OsHDT1;HDT71	blast disease resistance	Os	AT5G15200	uS4z	salt tolerance	At	LOC_Os05g51830-AT5G15200
LOC_Os08g23930		nitrate uptake	Os	AT5G13930	ATCHS	salt tolerance	At	LOC_Os08g23930-AT5G13930
LOC_Os08g23930		nitrate uptake	Os	AT5G15200	uS4z	salt tolerance	At	LOC_Os08g23930-AT5G15200
LOC_Os04g20270	OsSRT1#SRT71#OsSIRT71	chalky endosperm	Os	AT4G35090	CAT2	salt tolerance	At	LOC_Os04g20270-AT4G35090
LOC_Os04g20270	OsSRT1#SRT71#OsSIRT71	chalky endosperm	Os	AT2G38120	AtAUX1	salt tolerance	At	LOC_Os04g20270-AT2G38120
LOC_Os04g20270	OsSRT1#SRT71#OsSIRT71	chalky endosperm	Os	AT5G13930	ATCHS	salt tolerance	At	LOC_Os04g20270-AT5G13930
LOC_Os04g20270	OsSRT1#SRT71#OsSIRT71	chalky endosperm	Os	AT1G70310	SPDS2	salt tolerance	At	LOC_Os04g20270-AT1G70310
LOC_Os03g02010	OsDRM2	plant height	Os	AT4G35090	CAT2	salt tolerance	At	LOC_Os03g02010-AT4G35090
LOC_Os03g02010	OsDRM2	plant height	Os	AT2G38120	AtAUX1	salt tolerance	At	LOC_Os03g02010-AT2G38120
LOC_Os03g02010	OsDRM2	plant height	Os	AT5G13930	ATCHS	salt tolerance	At	LOC_Os03g02010-AT5G13930
LOC_Os12g26204			Os	AT2G38470	WRKY33	salt tolerance	At	LOC_Os12g26204-AT2G38470

## Sheet: cold tolerance
Supplementary Table 6-8. Trait ontology analysis of 350 PPIs involved in cold tolerance
geneid_Os	symbol	Des	species	geneid_At	symbol	Des	species	pair
LOC_Os03g50250	OsBiP2	heat tolerance	Os	AT1G01620	PIP1;3	cold tolerance	At	LOC_Os03g50250-AT1G01620
LOC_Os01g59850		seed growth and development trait	Os	AT1G02780	eL19x	cold tolerance	At	LOC_Os01g59850-AT1G02780
LOC_Os05g25330		blast disease resistance	Os	AT1G07890	APX1	cold tolerance	At	LOC_Os05g25330-AT1G07890
LOC_Os07g09020		seedling height	Os	AT1G18540	eL6z	cold tolerance	At	LOC_Os07g09020-AT1G18540
LOC_Os05g45330		days to heading	Os	AT1G18540	eL6z	cold tolerance	At	LOC_Os05g45330-AT1G18540
LOC_Os03g39100		lutein content	Os	AT1G18540	eL6z	cold tolerance	At	LOC_Os03g39100-AT1G18540
LOC_Os03g14370	OsACR9	nitrate content	Os	AT1G18540	eL6z	cold tolerance	At	LOC_Os03g14370-AT1G18540
LOC_Os01g47430		seed growth and development trait	Os	AT1G18540	eL6z	cold tolerance	At	LOC_Os01g47430-AT1G18540
LOC_Os07g09020		seedling height	Os	AT1G20620	ATCAT3	cold tolerance	At	LOC_Os07g09020-AT1G20620
LOC_Os03g15360		salt tolerance	Os	AT1G20630	CAT1	cold tolerance	At	LOC_Os03g15360-AT1G20630
LOC_Os03g31070		drought tolerance	Os	AT1G21750	ATPDI5	cold tolerance	At	LOC_Os03g31070-AT1G21750
LOC_Os09g26420	OsBIERF1	rice tungro virus resistance	Os	AT1G21750	ATPDI5	cold tolerance	At	LOC_Os09g26420-AT1G21750
LOC_Os10g34230		cytokinin sensitivity	Os	AT1G27400	uL22z	cold tolerance	At	LOC_Os10g34230-AT1G27400
LOC_Os08g36700	OsHsfB4a	submergence tolerance	Os	AT1G29970	eL2z	cold tolerance	At	LOC_Os08g36700-AT1G29970
LOC_Os09g29370		nitrate uptake	Os	AT1G32550	FdC2	cold tolerance	At	LOC_Os09g29370-AT1G32550
LOC_Os05g49180		sterility related trait	Os	AT1G32550	FdC2	cold tolerance	At	LOC_Os05g49180-AT1G32550
LOC_Os01g47430		seed growth and development trait	Os	AT1G32550	FdC2	cold tolerance	At	LOC_Os01g47430-AT1G32550
LOC_Os09g39420		photosynthetic rate	Os	AT1G32550	FdC2	cold tolerance	At	LOC_Os09g39420-AT1G32550
LOC_Os03g42770		gel consistency	Os	AT1G32550	FdC2	cold tolerance	At	LOC_Os03g42770-AT1G32550
LOC_Os12g36590		shoot axis internode length	Os	AT1G48260	CIPK17	cold tolerance	At	LOC_Os12g36590-AT1G48260
LOC_Os05g27930	OsDREB2B	heat tolerance	Os	AT1G66160	ATCMPG1	cold tolerance	At	LOC_Os05g27930-AT1G66160
LOC_Os07g09020		seedling height	Os	AT1G72610	ATGER1	cold tolerance	At	LOC_Os07g09020-AT1G72610
LOC_Os02g51670		variegated leaf	Os	AT1G72610	ATGER1	cold tolerance	At	LOC_Os02g51670-AT1G72610
LOC_Os12g40960	OsSKL1	chalky endosperm	Os	AT1G78630	emb1473	cold tolerance	At	LOC_Os12g40960-AT1G78630
LOC_Os09g29370		nitrate uptake	Os	AT1G78630	emb1473	cold tolerance	At	LOC_Os09g29370-AT1G78630
LOC_Os06g30280	OsMEG3	vascular bundle number	Os	AT1G78630	emb1473	cold tolerance	At	LOC_Os06g30280-AT1G78630
LOC_Os06g09390	OsERF71	chlorophyll content	Os	AT1G78630	emb1473	cold tolerance	At	LOC_Os06g09390-AT1G78630
LOC_Os02g54160	OsEREBP1	herbicide sensitivity	Os	AT1G78630	emb1473	cold tolerance	At	LOC_Os02g54160-AT1G78630
LOC_Os01g66280		days to heading	Os	AT1G78630	emb1473	cold tolerance	At	LOC_Os01g66280-AT1G78630
LOC_Os08g35880		filled grain percentage	Os	AT2G27150	AAO3	cold tolerance	At	LOC_Os08g35880-AT2G27150
LOC_Os01g27160		salt tolerance	Os	AT2G32220	eL27z	cold tolerance	At	LOC_Os01g27160-AT2G32220
LOC_Os07g43540		#N/A	Os	AT2G36830	GAMMA-TIP	cold tolerance	At	LOC_Os07g43540-AT2G36830
LOC_Os03g19890		seed color	Os	AT2G38860	DJ-1e	cold tolerance	At	LOC_Os03g19890-AT2G38860
LOC_Os05g27930	OsDREB2B	heat tolerance	Os	AT2G43460	eL38z	cold tolerance	At	LOC_Os05g27930-AT2G43460
LOC_Os05g27930	OsDREB2B	heat tolerance	Os	AT2G45960	ATHH2	cold tolerance	At	LOC_Os05g27930-AT2G45960
LOC_Os05g31610		aluminum sensitivity	Os	AT2G45960	ATHH2	cold tolerance	At	LOC_Os05g31610-AT2G45960
LOC_Os02g32590	OsHsfA3	drought tolerance	Os	AT2G45960	ATHH2	cold tolerance	At	LOC_Os02g32590-AT2G45960
LOC_Os03g08460	OsEBP89	auxin sensitivity	Os	AT3G07160	ATGSL1	cold tolerance	At	LOC_Os03g08460-AT3G07160
LOC_Os05g27930	OsDREB2B	heat tolerance	Os	AT3G07160	ATGSL1	cold tolerance	At	LOC_Os05g27930-AT3G07160
LOC_Os11g32110	OsARF23#OsARF1	jasmonic acid sensitivity	Os	AT3G14600	eL2x	cold tolerance	At	LOC_Os11g32110-AT3G14600
LOC_Os07g09020		seedling height	Os	AT3G14600	eL2x	cold tolerance	At	LOC_Os07g09020-AT3G14600
LOC_Os03g37140		crown rootless	Os	AT3G14600	eL2x	cold tolerance	At	LOC_Os03g37140-AT3G14600
LOC_Os05g04820		submergence tolerance	Os	AT3G14930	HEME1	cold tolerance	At	LOC_Os05g04820-AT3G14930
LOC_Os12g36590		shoot axis internode length	Os	AT3G23180		cold tolerance	At	LOC_Os12g36590-AT3G23180
LOC_Os05g27930	OsDREB2B	heat tolerance	Os	AT3G24830	RPL13aB	cold tolerance	At	LOC_Os05g27930-AT3G24830
LOC_Os06g51084		amylopectin content	Os	AT3G25520	ATL5	cold tolerance	At	LOC_Os06g51084-AT3G25520
LOC_Os06g13860		hydrogen peroxide content	Os	AT3G25520	ATL5	cold tolerance	At	LOC_Os06g13860-AT3G25520
LOC_Os05g49180		sterility related trait	Os	AT3G25520	ATL5	cold tolerance	At	LOC_Os05g49180-AT3G25520
LOC_Os05g49180		sterility related trait	Os	AT3G26520	GAMMA-TIP2	cold tolerance	At	LOC_Os05g49180-AT3G26520
LOC_Os02g27000		plant height	Os	AT3G26520	GAMMA-TIP2	cold tolerance	At	LOC_Os02g27000-AT3G26520
LOC_Os01g59850		seed growth and development trait	Os	AT3G26520	GAMMA-TIP2	cold tolerance	At	LOC_Os01g59850-AT3G26520
LOC_Os01g15640	OsNTL3#OsNAC8	amylose content	Os	AT3G28040		cold tolerance	At	LOC_Os01g15640-AT3G28040
LOC_Os01g47430		seed growth and development trait	Os	AT3G29160	AKIN11	cold tolerance	At	LOC_Os01g47430-AT3G29160
LOC_Os09g29370		nitrate uptake	Os	AT3G44680	AtHDA9	cold tolerance	At	LOC_Os09g29370-AT3G44680
LOC_Os07g08460		chloroplast development trait	Os	AT3G44680	AtHDA9	cold tolerance	At	LOC_Os07g08460-AT3G44680
LOC_Os05g27930	OsDREB2B	heat tolerance	Os	AT3G44680	AtHDA9	cold tolerance	At	LOC_Os05g27930-AT3G44680
LOC_Os04g57350		relative chlorophyll content	Os	AT3G44680	AtHDA9	cold tolerance	At	LOC_Os04g57350-AT3G44680
LOC_Os12g16880		secondary branch number	Os	AT3G47220	ATPLC9	cold tolerance	At	LOC_Os12g16880-AT3G47220
LOC_Os05g49180		sterility related trait	Os	AT3G49870	ARL8a	cold tolerance	At	LOC_Os05g49180-AT3G49870
LOC_Os01g66280		days to heading	Os	AT3G51600	LTP5	cold tolerance	At	LOC_Os01g66280-AT3G51600
LOC_Os12g02589		rice bacterial blight disease resistance	Os	AT3G51630	ATWNK5	cold tolerance	At	LOC_Os12g02589-AT3G51630
LOC_Os01g59850		seed growth and development trait	Os	AT3G51860	ATCAX3	cold tolerance	At	LOC_Os01g59850-AT3G51860
LOC_Os09g29370		nitrate uptake	Os	AT3G54210	bL17c	cold tolerance	At	LOC_Os09g29370-AT3G54210
LOC_Os06g21110	Os2H16	panicle number	Os	AT3G54210	bL17c	cold tolerance	At	LOC_Os06g21110-AT3G54210
LOC_Os03g39100		lutein content	Os	AT3G54210	bL17c	cold tolerance	At	LOC_Os03g39100-AT3G54210
LOC_Os02g22160		drought tolerance	Os	AT3G54210	bL17c	cold tolerance	At	LOC_Os02g22160-AT3G54210
LOC_Os11g36340		filled grain percentage	Os	AT3G54600	DJ-1f	cold tolerance	At	LOC_Os11g36340-AT3G54600
LOC_Os05g49180		sterility related trait	Os	AT3G61430	ATPIP1	cold tolerance	At	LOC_Os05g49180-AT3G61430
LOC_Os03g49170		total fat content	Os	AT4G00430	PIP1;4	cold tolerance	At	LOC_Os03g49170-AT4G00430
LOC_Os01g40990		gravity response trait	Os	AT4G12190		cold tolerance	At	LOC_Os01g40990-AT4G12190
LOC_Os01g59850		seed growth and development trait	Os	AT4G14230		cold tolerance	At	LOC_Os01g59850-AT4G14230
LOC_Os05g04820		submergence tolerance	Os	AT4G14320	API2	cold tolerance	At	LOC_Os05g04820-AT4G14320
LOC_Os04g57350		relative chlorophyll content	Os	AT4G14320	API2	cold tolerance	At	LOC_Os04g57350-AT4G14320
LOC_Os01g16540		drought tolerance	Os	AT4G14320	API2	cold tolerance	At	LOC_Os01g16540-AT4G14320
LOC_Os07g09020		seedling height	Os	AT4G16030		cold tolerance	At	LOC_Os07g09020-AT4G16030
LOC_Os01g66280		days to heading	Os	AT4G16030		cold tolerance	At	LOC_Os01g66280-AT4G16030
LOC_Os01g47740	OsZFP1#UCIP2	leaf width	Os	AT4G16720	eL15z	cold tolerance	At	LOC_Os01g47740-AT4G16720
LOC_Os09g29370		nitrate uptake	Os	AT4G22590	TPPG	cold tolerance	At	LOC_Os09g29370-AT4G22590
LOC_Os03g26020		osmotic response sensitivity	Os	AT4G22590	TPPG	cold tolerance	At	LOC_Os03g26020-AT4G22590
LOC_Os03g08470	OsLG3#OsERF62#OsRAF#OsSTAP1	embryo sac abortion	Os	AT4G22590	TPPG	cold tolerance	At	LOC_Os03g08470-AT4G22590
LOC_Os09g08670		shoot axis internode length	Os	AT4G35090	CAT2	cold tolerance	At	LOC_Os09g08670-AT4G35090
LOC_Os04g52290		rice bacterial blight disease resistance	Os	AT5G03740	HD2C	cold tolerance	At	LOC_Os04g52290-AT5G03740
LOC_Os05g04820		submergence tolerance	Os	AT5G11170	UAP56a	cold tolerance	At	LOC_Os05g04820-AT5G11170
LOC_Os01g04020		grain yield per plant	Os	AT5G54380	THE1	cold tolerance	At	LOC_Os01g04020-AT5G54380
LOC_Os06g48950	OsARF19#OsARF7a	UV-B light sensitivity	Os	AT5G54770	THI1	cold tolerance	At	LOC_Os06g48950-AT5G54770
LOC_Os01g59850		seed growth and development trait	Os	AT5G54770	THI1	cold tolerance	At	LOC_Os01g59850-AT5G54770
LOC_Os01g27160		salt tolerance	Os	AT5G54770	THI1	cold tolerance	At	LOC_Os01g27160-AT5G54770
LOC_Os08g34890		in vitro regeneration ability	Os	AT5G61670	AtOR	cold tolerance	At	LOC_Os08g34890-AT5G61670
LOC_Os03g63770		leaf lamina joint bending	Os	AT5G61670	AtOR	cold tolerance	At	LOC_Os03g63770-AT5G61670
LOC_Os04g57350		relative chlorophyll content	Os	AT5G62810	AtPED2	cold tolerance	At	LOC_Os04g57350-AT5G62810
LOC_Os07g01140		adventitious root number	Os	AT5G66590		cold tolerance	At	LOC_Os07g01140-AT5G66590
LOC_Os02g24604		pollen sterility	Os	AT3G53420	AtPIP2;1	cold tolerance	At	LOC_Os02g24604-AT3G53420
LOC_Os08g01750		heat tolerance	Os	AT4G35090	CAT2	cold tolerance	At	LOC_Os08g01750-AT4G35090
LOC_Os03g63770		leaf lamina joint bending	Os	AT2G38530	AtLtpI-5	cold tolerance	At	LOC_Os03g63770-AT2G38530
LOC_Os02g24604		pollen sterility	Os	AT3G26520	GAMMA-TIP2	cold tolerance	At	LOC_Os02g24604-AT3G26520
LOC_Os01g48190	OsDi19-3	osmotic response sensitivity	Os	AT1G12860	ICE2	cold tolerance	At	LOC_Os01g48190-AT1G12860
LOC_Os06g48950	OsARF19#OsARF7a	UV-B light sensitivity	Os	AT1G74060	eL6y	cold tolerance	At	LOC_Os06g48950-AT1G74060
LOC_Os02g54160	OsEREBP1	herbicide sensitivity	Os	AT5G61790	ATCNX1	cold tolerance	At	LOC_Os02g54160-AT5G61790
LOC_Os05g27930	OsDREB2B	heat tolerance	Os	AT1G72610	ATGER1	cold tolerance	At	LOC_Os05g27930-AT1G72610
LOC_Os02g51760		chlorophyll a content	Os	AT1G07890	APX1	cold tolerance	At	LOC_Os02g51760-AT1G07890
LOC_Os02g24604		pollen sterility	Os	AT3G61430	ATPIP1	cold tolerance	At	LOC_Os02g24604-AT3G61430
LOC_Os05g27930	OsDREB2B	heat tolerance	Os	AT2G42590	GF14 MU	cold tolerance	At	LOC_Os05g27930-AT2G42590
LOC_Os02g12800		#N/A	Os	AT1G37130	ATNR2	cold tolerance	At	LOC_Os02g12800-AT1G37130
LOC_Os01g15640	OsNTL3#OsNAC8	amylose content	Os	AT4G35090	CAT2	cold tolerance	At	LOC_Os01g15640-AT4G35090
LOC_Os11g35090		tiller angle	Os	AT1G74060	eL6y	cold tolerance	At	LOC_Os11g35090-AT1G74060
LOC_Os01g47430		seed growth and development trait	Os	AT1G74060	eL6y	cold tolerance	At	LOC_Os01g47430-AT1G74060
LOC_Os01g47430		seed growth and development trait	Os	AT3G48520	CYP94B3	cold tolerance	At	LOC_Os01g47430-AT3G48520
LOC_Os06g48950	OsARF19#OsARF7a	UV-B light sensitivity	Os	AT3G24830	RPL13aB	cold tolerance	At	LOC_Os06g48950-AT3G24830
LOC_Os09g20350	OsDREB6	cold tolerance	Os	AT4G02380	AtLEA5	cold tolerance	At	LOC_Os09g20350-AT4G02380
LOC_Os01g59850		seed growth and development trait	Os	AT4G25100	ATFSD1	cold tolerance	At	LOC_Os01g59850-AT4G25100
LOC_Os08g01750		heat tolerance	Os	AT2G39010	PIP2;6	cold tolerance	At	LOC_Os08g01750-AT2G39010
LOC_Os06g48950	OsARF19#OsARF7a	UV-B light sensitivity	Os	AT2G34480	eL2y	cold tolerance	At	LOC_Os06g48950-AT2G34480
LOC_Os02g24604		pollen sterility	Os	AT1G02780	eL19x	cold tolerance	At	LOC_Os02g24604-AT1G02780
LOC_Os03g03660		gibberellic acid sensitivity	Os	AT1G69490	ANAC29	cold tolerance	At	LOC_Os03g03660-AT1G69490
LOC_Os02g24604		pollen sterility	Os	AT1G72610	ATGER1	cold tolerance	At	LOC_Os02g24604-AT1G72610
LOC_Os02g24604		pollen sterility	Os	AT2G42590	GF14 MU	cold tolerance	At	LOC_Os02g24604-AT2G42590
LOC_Os01g13690		#N/A	Os	AT3G26520	GAMMA-TIP2	cold tolerance	At	LOC_Os01g13690-AT3G26520
LOC_Os11g07040	OsCDPK14#OsCPK24	cold tolerance	Os	AT4G16390	SVR7	cold tolerance	At	LOC_Os11g07040-AT4G16390
LOC_Os02g54160	OsEREBP1	herbicide sensitivity	Os	AT2G42590	GF14 MU	cold tolerance	At	LOC_Os02g54160-AT2G42590
LOC_Os03g03660		gibberellic acid sensitivity	Os	AT1G74060	eL6y	cold tolerance	At	LOC_Os03g03660-AT1G74060
LOC_Os11g07040	OsCDPK14#OsCPK24	cold tolerance	Os	AT1G67430	uL22y	cold tolerance	At	LOC_Os11g07040-AT1G67430
LOC_Os06g48950	OsARF19#OsARF7a	UV-B light sensitivity	Os	AT3G14930	HEME1	cold tolerance	At	LOC_Os06g48950-AT3G14930
LOC_Os11g35090		tiller angle	Os	AT2G34480	eL2y	cold tolerance	At	LOC_Os11g35090-AT2G34480
LOC_Os02g51760		chlorophyll a content	Os	AT1G74060	eL6y	cold tolerance	At	LOC_Os02g51760-AT1G74060
LOC_Os06g48950	OsARF19#OsARF7a	UV-B light sensitivity	Os	AT3G26520	GAMMA-TIP2	cold tolerance	At	LOC_Os06g48950-AT3G26520
LOC_Os06g09390	OsERF71	chlorophyll content	Os	AT1G72610	ATGER1	cold tolerance	At	LOC_Os06g09390-AT1G72610
LOC_Os01g59850		seed growth and development trait	Os	AT5G22650	ATHD2	cold tolerance	At	LOC_Os01g59850-AT5G22650
LOC_Os02g57650	OsNTL6#OsNAC78	stem length	Os	AT4G25100	ATFSD1	cold tolerance	At	LOC_Os02g57650-AT4G25100
LOC_Os02g57650	OsNTL6#OsNAC78	stem length	Os	AT3G53420	AtPIP2;1	cold tolerance	At	LOC_Os02g57650-AT3G53420
LOC_Os02g57610		plant height	Os	AT5G66590		cold tolerance	At	LOC_Os02g57610-AT5G66590
LOC_Os01g59850		seed growth and development trait	Os	AT2G42590	GF14 MU	cold tolerance	At	LOC_Os01g59850-AT2G42590
LOC_Os05g43950	OsVOZ2	dehulled grain width	Os	AT2G18020	EMB2296	cold tolerance	At	LOC_Os05g43950-AT2G18020
LOC_Os07g37650		grain length	Os	AT4G31500	ATR4	cold tolerance	At	LOC_Os07g37650-AT4G31500
LOC_Os06g09390	OsERF71	chlorophyll content	Os	AT2G38530	AtLtpI-5	cold tolerance	At	LOC_Os06g09390-AT2G38530
LOC_Os07g25710	OsPHR2	brown planthopper resistance	Os	AT2G42590	GF14 MU	cold tolerance	At	LOC_Os07g25710-AT2G42590
LOC_Os09g20350	OsDREB6	cold tolerance	Os	AT4G31500	ATR4	cold tolerance	At	LOC_Os09g20350-AT4G31500
LOC_Os06g48950	OsARF19#OsARF7a	UV-B light sensitivity	Os	AT1G72610	ATGER1	cold tolerance	At	LOC_Os06g48950-AT1G72610
LOC_Os06g48590	OsMPK4#OsMAPK4#OsMSRMK3#OsMAPK7#OsMPK7	jasmonic acid sensitivity	Os	AT1G55490	CPN6B	cold tolerance	At	LOC_Os06g48590-AT1G55490
LOC_Os09g20350	OsDREB6	cold tolerance	Os	AT4G35090	CAT2	cold tolerance	At	LOC_Os09g20350-AT4G35090
LOC_Os05g35170		iron sensitivity	Os	AT2G42590	GF14 MU	cold tolerance	At	LOC_Os05g35170-AT2G42590
LOC_Os07g48700		phosphate content	Os	AT4G35090	CAT2	cold tolerance	At	LOC_Os07g48700-AT4G35090
LOC_Os02g24604		pollen sterility	Os	AT4G35090	CAT2	cold tolerance	At	LOC_Os02g24604-AT4G35090
LOC_Os03g20780		root morphology trait	Os	AT2G38530	AtLtpI-5	cold tolerance	At	LOC_Os03g20780-AT2G38530
LOC_Os03g03660		gibberellic acid sensitivity	Os	AT3G26520	GAMMA-TIP2	cold tolerance	At	LOC_Os03g03660-AT3G26520
LOC_Os02g54160	OsEREBP1	herbicide sensitivity	Os	AT4G35090	CAT2	cold tolerance	At	LOC_Os02g54160-AT4G35090
LOC_Os07g48700		phosphate content	Os	AT1G06160	ERF59	cold tolerance	At	LOC_Os07g48700-AT1G06160
LOC_Os09g20350	OsDREB6	cold tolerance	Os	AT3G22230	eL27y	cold tolerance	At	LOC_Os09g20350-AT3G22230
LOC_Os03g37970		hydrogen peroxide content	Os	AT1G74060	eL6y	cold tolerance	At	LOC_Os03g37970-AT1G74060
LOC_Os07g48700		phosphate content	Os	AT3G22230	eL27y	cold tolerance	At	LOC_Os07g48700-AT3G22230
LOC_Os02g11820		plant embryo development trait	Os	AT4G23100	ATECS1	cold tolerance	At	LOC_Os02g11820-AT4G23100
LOC_Os01g15640	OsNTL3#OsNAC8	amylose content	Os	AT1G74060	eL6y	cold tolerance	At	LOC_Os01g15640-AT1G74060
LOC_Os02g54160	OsEREBP1	herbicide sensitivity	Os	AT3G49870	ARL8a	cold tolerance	At	LOC_Os02g54160-AT3G49870
LOC_Os07g37650		grain length	Os	AT3G54210	bL17c	cold tolerance	At	LOC_Os07g37650-AT3G54210
LOC_Os01g59850		seed growth and development trait	Os	AT1G37130	ATNR2	cold tolerance	At	LOC_Os01g59850-AT1G37130
LOC_Os01g67250	OsRad21-1	salt tolerance	Os	AT2G34480	eL2y	cold tolerance	At	LOC_Os01g67250-AT2G34480
LOC_Os03g61730		lateral root number	Os	AT3G51600	LTP5	cold tolerance	At	LOC_Os03g61730-AT3G51600
LOC_Os07g48700		phosphate content	Os	AT3G60370		cold tolerance	At	LOC_Os07g48700-AT3G60370
LOC_Os01g15640	OsNTL3#OsNAC8	amylose content	Os	AT1G20620	ATCAT3	cold tolerance	At	LOC_Os01g15640-AT1G20620
LOC_Os01g59850		seed growth and development trait	Os	AT4G35090	CAT2	cold tolerance	At	LOC_Os01g59850-AT4G35090
LOC_Os02g24604		pollen sterility	Os	AT3G22230	eL27y	cold tolerance	At	LOC_Os02g24604-AT3G22230
LOC_Os06g06090	OsMAPK6#OsMPK6#OsSIPK#DSG1#OsMPK1#BLS1#LOG6	dehulled grain weight	Os	AT1G07890	APX1	cold tolerance	At	LOC_Os06g06090-AT1G07890
LOC_Os03g61730		lateral root number	Os	AT4G37930	SHM1	cold tolerance	At	LOC_Os03g61730-AT4G37930
LOC_Os06g09390	OsERF71	chlorophyll content	Os	AT4G31500	ATR4	cold tolerance	At	LOC_Os06g09390-AT4G31500
LOC_Os02g32680		nitrate content	Os	AT3G22230	eL27y	cold tolerance	At	LOC_Os02g32680-AT3G22230
LOC_Os06g09390	OsERF71	chlorophyll content	Os	AT4G35090	CAT2	cold tolerance	At	LOC_Os06g09390-AT4G35090
LOC_Os02g54160	OsEREBP1	herbicide sensitivity	Os	AT3G07160	ATGSL1	cold tolerance	At	LOC_Os02g54160-AT3G07160
LOC_Os02g34500	DMD1	male sterility	Os	AT4G27090	eL14y	cold tolerance	At	LOC_Os02g34500-AT4G27090
LOC_Os05g27930	OsDREB2B	heat tolerance	Os	AT1G01620	PIP1;3	cold tolerance	At	LOC_Os05g27930-AT1G01620
LOC_Os06g48950	OsARF19#OsARF7a	UV-B light sensitivity	Os	AT4G35090	CAT2	cold tolerance	At	LOC_Os06g48950-AT4G35090
LOC_Os02g54160	OsEREBP1	herbicide sensitivity	Os	AT3G54210	bL17c	cold tolerance	At	LOC_Os02g54160-AT3G54210
LOC_Os11g35090		tiller angle	Os	AT1G78630	emb1473	cold tolerance	At	LOC_Os11g35090-AT1G78630
LOC_Os05g27930	OsDREB2B	heat tolerance	Os	AT1G74060	eL6y	cold tolerance	At	LOC_Os05g27930-AT1G74060
LOC_Os06g48950	OsARF19#OsARF7a	UV-B light sensitivity	Os	AT1G06160	ERF59	cold tolerance	At	LOC_Os06g48950-AT1G06160
LOC_Os02g24604		pollen sterility	Os	AT5G08670		cold tolerance	At	LOC_Os02g24604-AT5G08670
LOC_Os03g37970		hydrogen peroxide content	Os	AT3G26520	GAMMA-TIP2	cold tolerance	At	LOC_Os03g37970-AT3G26520
LOC_Os01g43870		grain length	Os	AT2G34480	eL2y	cold tolerance	At	LOC_Os01g43870-AT2G34480
LOC_Os05g43950	OsVOZ2	dehulled grain width	Os	AT2G42590	GF14 MU	cold tolerance	At	LOC_Os05g43950-AT2G42590
LOC_Os06g48950	OsARF19#OsARF7a	UV-B light sensitivity	Os	AT1G07890	APX1	cold tolerance	At	LOC_Os06g48950-AT1G07890
LOC_Os05g34720		panicle inflorescence size	Os	AT3G54210	bL17c	cold tolerance	At	LOC_Os05g34720-AT3G54210
LOC_Os08g01750		heat tolerance	Os	AT2G42590	GF14 MU	cold tolerance	At	LOC_Os08g01750-AT2G42590
LOC_Os07g48700		phosphate content	Os	AT3G22890	APS1	cold tolerance	At	LOC_Os07g48700-AT3G22890
LOC_Os06g48950	OsARF19#OsARF7a	UV-B light sensitivity	Os	AT3G22230	eL27y	cold tolerance	At	LOC_Os06g48950-AT3G22230
LOC_Os03g01012		osmotic response sensitivity	Os	AT3G22230	eL27y	cold tolerance	At	LOC_Os03g01012-AT3G22230
LOC_Os02g24604		pollen sterility	Os	AT3G48520	CYP94B3	cold tolerance	At	LOC_Os02g24604-AT3G48520
LOC_Os02g54160	OsEREBP1	herbicide sensitivity	Os	AT1G74060	eL6y	cold tolerance	At	LOC_Os02g54160-AT1G74060
LOC_Os09g35710		panicle weight	Os	AT1G12860	ICE2	cold tolerance	At	LOC_Os09g35710-AT1G12860
LOC_Os03g03660		gibberellic acid sensitivity	Os	AT4G35090	CAT2	cold tolerance	At	LOC_Os03g03660-AT4G35090
LOC_Os01g15640	OsNTL3#OsNAC8	amylose content	Os	AT2G38530	AtLtpI-5	cold tolerance	At	LOC_Os01g15640-AT2G38530
LOC_Os03g37970		hydrogen peroxide content	Os	AT2G42590	GF14 MU	cold tolerance	At	LOC_Os03g37970-AT2G42590
LOC_Os03g13970	OsRPN1	bakanae disease resistance	Os	AT5G14700		cold tolerance	At	LOC_Os03g13970-AT5G14700
LOC_Os05g27930	OsDREB2B	heat tolerance	Os	AT5G66590		cold tolerance	At	LOC_Os05g27930-AT5G66590
LOC_Os03g03660		gibberellic acid sensitivity	Os	AT3G49870	ARL8a	cold tolerance	At	LOC_Os03g03660-AT3G49870
LOC_Os02g24604		pollen sterility	Os	AT1G12860	ICE2	cold tolerance	At	LOC_Os02g24604-AT1G12860
LOC_Os03g29810	NAL9#VYL#ClpP	leaf color	Os	AT2G42590	GF14 MU	cold tolerance	At	LOC_Os03g29810-AT2G42590
LOC_Os02g24604		pollen sterility	Os	AT3G24830	RPL13aB	cold tolerance	At	LOC_Os02g24604-AT3G24830
LOC_Os02g54160	OsEREBP1	herbicide sensitivity	Os	AT3G24830	RPL13aB	cold tolerance	At	LOC_Os02g54160-AT3G24830
LOC_Os05g34720		panicle inflorescence size	Os	AT1G69490	ANAC29	cold tolerance	At	LOC_Os05g34720-AT1G69490
LOC_Os08g01750		heat tolerance	Os	AT3G51600	LTP5	cold tolerance	At	LOC_Os08g01750-AT3G51600
LOC_Os07g48700		phosphate content	Os	AT3G26520	GAMMA-TIP2	cold tolerance	At	LOC_Os07g48700-AT3G26520
LOC_Os06g48950	OsARF19#OsARF7a	UV-B light sensitivity	Os	AT2G36830	GAMMA-TIP	cold tolerance	At	LOC_Os06g48950-AT2G36830
LOC_Os03g03660		gibberellic acid sensitivity	Os	AT4G31500	ATR4	cold tolerance	At	LOC_Os03g03660-AT4G31500
LOC_Os07g25710	OsPHR2	brown planthopper resistance	Os	AT4G27090	eL14y	cold tolerance	At	LOC_Os07g25710-AT4G27090
LOC_Os02g32680		nitrate content	Os	AT3G24830	RPL13aB	cold tolerance	At	LOC_Os02g32680-AT3G24830
LOC_Os02g54160	OsEREBP1	herbicide sensitivity	Os	AT3G26520	GAMMA-TIP2	cold tolerance	At	LOC_Os02g54160-AT3G26520
LOC_Os02g57650	OsNTL6#OsNAC78	stem length	Os	AT1G07890	APX1	cold tolerance	At	LOC_Os02g57650-AT1G07890
LOC_Os02g54160	OsEREBP1	herbicide sensitivity	Os	AT5G46570	BSK2	cold tolerance	At	LOC_Os02g54160-AT5G46570
LOC_Os01g59850		seed growth and development trait	Os	AT2G34480	eL2y	cold tolerance	At	LOC_Os01g59850-AT2G34480
LOC_Os04g47180		chalky endosperm	Os	AT4G31500	ATR4	cold tolerance	At	LOC_Os04g47180-AT4G31500
LOC_Os01g47430		seed growth and development trait	Os	AT2G36830	GAMMA-TIP	cold tolerance	At	LOC_Os01g47430-AT2G36830
LOC_Os05g26770		salt tolerance	Os	AT1G74060	eL6y	cold tolerance	At	LOC_Os05g26770-AT1G74060
LOC_Os05g26770		salt tolerance	Os	AT2G42590	GF14 MU	cold tolerance	At	LOC_Os05g26770-AT2G42590
LOC_Os09g08670		shoot axis internode length	Os	AT3G14930	HEME1	cold tolerance	At	LOC_Os09g08670-AT3G14930
LOC_Os10g28360	OsARD4	chloroplast development trait	Os	AT4G35090	CAT2	cold tolerance	At	LOC_Os10g28360-AT4G35090
LOC_Os10g28360	OsARD4	chloroplast development trait	Os	AT2G42590	GF14 MU	cold tolerance	At	LOC_Os10g28360-AT2G42590
LOC_Os10g28360	OsARD4	chloroplast development trait	Os	AT1G72610	ATGER1	cold tolerance	At	LOC_Os10g28360-AT1G72610
LOC_Os10g28360	OsARD4	chloroplast development trait	Os	AT3G24830	RPL13aB	cold tolerance	At	LOC_Os10g28360-AT3G24830
LOC_Os10g28360	OsARD4	chloroplast development trait	Os	AT3G16080	eL37x	cold tolerance	At	LOC_Os10g28360-AT3G16080
LOC_Os07g44280		chlorophyll a content	Os	AT4G35090	CAT2	cold tolerance	At	LOC_Os07g44280-AT4G35090
LOC_Os07g44280		chlorophyll a content	Os	AT1G74060	eL6y	cold tolerance	At	LOC_Os07g44280-AT1G74060
LOC_Os07g44280		chlorophyll a content	Os	AT5G08790	anac81	cold tolerance	At	LOC_Os07g44280-AT5G08790
LOC_Os07g44280		chlorophyll a content	Os	AT3G24830	RPL13aB	cold tolerance	At	LOC_Os07g44280-AT3G24830
LOC_Os07g44280		chlorophyll a content	Os	AT3G54210	bL17c	cold tolerance	At	LOC_Os07g44280-AT3G54210
LOC_Os07g44370		filled grain percentage	Os	AT4G35090	CAT2	cold tolerance	At	LOC_Os07g44370-AT4G35090
LOC_Os07g44370		filled grain percentage	Os	AT2G42590	GF14 MU	cold tolerance	At	LOC_Os07g44370-AT2G42590
LOC_Os11g07020	AldP	pigment content trait	Os	AT1G74060	eL6y	cold tolerance	At	LOC_Os11g07020-AT1G74060
LOC_Os11g07020	AldP	pigment content trait	Os	AT1G72610	ATGER1	cold tolerance	At	LOC_Os11g07020-AT1G72610
LOC_Os11g07020	AldP	pigment content trait	Os	AT3G22230	eL27y	cold tolerance	At	LOC_Os11g07020-AT3G22230
LOC_Os11g07020	AldP	pigment content trait	Os	AT3G55750	eL33x	cold tolerance	At	LOC_Os11g07020-AT3G55750
LOC_Os11g07020	AldP	pigment content trait	Os	AT1G41880	eL33z	cold tolerance	At	LOC_Os11g07020-AT1G41880
LOC_Os03g17570	OsPRR73#OsCCT11	grain yield trait	Os	AT4G35090	CAT2	cold tolerance	At	LOC_Os03g17570-AT4G35090
LOC_Os03g17570	OsPRR73#OsCCT11	grain yield trait	Os	AT2G42590	GF14 MU	cold tolerance	At	LOC_Os03g17570-AT2G42590
LOC_Os03g17570	OsPRR73#OsCCT11	grain yield trait	Os	AT3G54210	bL17c	cold tolerance	At	LOC_Os03g17570-AT3G54210
LOC_Os03g17570	OsPRR73#OsCCT11	grain yield trait	Os	AT3G51600	LTP5	cold tolerance	At	LOC_Os03g17570-AT3G51600
LOC_Os01g62300		panicle inflorescence size	Os	AT1G01620	PIP1;3	cold tolerance	At	LOC_Os01g62300-AT1G01620
LOC_Os01g62300		panicle inflorescence size	Os	AT5G08790	anac81	cold tolerance	At	LOC_Os01g62300-AT5G08790
LOC_Os04g56230		abscisic acid sensitivity	Os	AT4G35090	CAT2	cold tolerance	At	LOC_Os04g56230-AT4G35090
LOC_Os04g56230		abscisic acid sensitivity	Os	AT2G42590	GF14 MU	cold tolerance	At	LOC_Os04g56230-AT2G42590
LOC_Os04g56230		abscisic acid sensitivity	Os	AT3G26520	GAMMA-TIP2	cold tolerance	At	LOC_Os04g56230-AT3G26520
LOC_Os05g32530		brown planthopper resistance	Os	AT1G74060	eL6y	cold tolerance	At	LOC_Os05g32530-AT1G74060
LOC_Os11g05160	OsAHL1	plant embryo development trait	Os	AT4G35090	CAT2	cold tolerance	At	LOC_Os11g05160-AT4G35090
LOC_Os11g05160	OsAHL1	plant embryo development trait	Os	AT1G02780	eL19x	cold tolerance	At	LOC_Os11g05160-AT1G02780
LOC_Os11g05160	OsAHL1	plant embryo development trait	Os	AT3G22230	eL27y	cold tolerance	At	LOC_Os11g05160-AT3G22230
LOC_Os05g51830	OsHDT1;HDT71	blast disease resistance	Os	AT4G35090	CAT2	cold tolerance	At	LOC_Os05g51830-AT4G35090
LOC_Os05g51830	OsHDT1;HDT71	blast disease resistance	Os	AT1G01620	PIP1;3	cold tolerance	At	LOC_Os05g51830-AT1G01620
LOC_Os05g51830	OsHDT1;HDT71	blast disease resistance	Os	AT2G42590	GF14 MU	cold tolerance	At	LOC_Os05g51830-AT2G42590
LOC_Os05g51830	OsHDT1;HDT71	blast disease resistance	Os	AT2G18020	EMB2296	cold tolerance	At	LOC_Os05g51830-AT2G18020
LOC_Os05g51830	OsHDT1;HDT71	blast disease resistance	Os	AT1G74060	eL6y	cold tolerance	At	LOC_Os05g51830-AT1G74060
LOC_Os05g51830	OsHDT1;HDT71	blast disease resistance	Os	AT3G54210	bL17c	cold tolerance	At	LOC_Os05g51830-AT3G54210
LOC_Os05g51830	OsHDT1;HDT71	blast disease resistance	Os	AT1G72610	ATGER1	cold tolerance	At	LOC_Os05g51830-AT1G72610
LOC_Os10g05690	OsAUX4	drought tolerance	Os	AT2G42590	GF14 MU	cold tolerance	At	LOC_Os10g05690-AT2G42590
LOC_Os10g05690	OsAUX4	drought tolerance	Os	AT1G74060	eL6y	cold tolerance	At	LOC_Os10g05690-AT1G74060
LOC_Os10g05690	OsAUX4	drought tolerance	Os	AT1G72610	ATGER1	cold tolerance	At	LOC_Os10g05690-AT1G72610
LOC_Os10g05690	OsAUX4	drought tolerance	Os	AT3G24830	RPL13aB	cold tolerance	At	LOC_Os10g05690-AT3G24830
LOC_Os02g46090	CDPK5	leaf shape	Os	AT4G35090	CAT2	cold tolerance	At	LOC_Os02g46090-AT4G35090
LOC_Os02g46090	CDPK5	leaf shape	Os	AT2G42590	GF14 MU	cold tolerance	At	LOC_Os02g46090-AT2G42590
LOC_Os02g46090	CDPK5	leaf shape	Os	AT3G25520	ATL5	cold tolerance	At	LOC_Os02g46090-AT3G25520
LOC_Os02g46090	CDPK5	leaf shape	Os	AT1G74060	eL6y	cold tolerance	At	LOC_Os02g46090-AT1G74060
LOC_Os02g46090	CDPK5	leaf shape	Os	AT3G54210	bL17c	cold tolerance	At	LOC_Os02g46090-AT3G54210
LOC_Os07g44290	OsCIPK21	cold tolerance	Os	AT5G24930	ATCOL4	cold tolerance	At	LOC_Os07g44290-AT5G24930
LOC_Os07g44290	OsCIPK21	cold tolerance	Os	AT5G54770	THI1	cold tolerance	At	LOC_Os07g44290-AT5G54770
LOC_Os07g44290	OsCIPK21	cold tolerance	Os	AT2G42590	GF14 MU	cold tolerance	At	LOC_Os07g44290-AT2G42590
LOC_Os07g44290	OsCIPK21	cold tolerance	Os	AT1G74060	eL6y	cold tolerance	At	LOC_Os07g44290-AT1G74060
LOC_Os03g12790	DG1#GFD1#GS3.1	inflorescence development trait	Os	AT2G42590	GF14 MU	cold tolerance	At	LOC_Os03g12790-AT2G42590
LOC_Os03g12790	DG1#GFD1#GS3.1	inflorescence development trait	Os	AT1G74050	eL6x	cold tolerance	At	LOC_Os03g12790-AT1G74050
LOC_Os03g12790	DG1#GFD1#GS3.1	inflorescence development trait	Os	AT3G54210	bL17c	cold tolerance	At	LOC_Os03g12790-AT3G54210
LOC_Os02g14720	GW2#gw2.1	seed size	Os	AT2G42590	GF14 MU	cold tolerance	At	LOC_Os02g14720-AT2G42590
LOC_Os02g14720	GW2#gw2.1	seed size	Os	AT2G18020	EMB2296	cold tolerance	At	LOC_Os02g14720-AT2G18020
LOC_Os02g14720	GW2#gw2.1	seed size	Os	AT3G54210	bL17c	cold tolerance	At	LOC_Os02g14720-AT3G54210
LOC_Os02g14720	GW2#gw2.1	seed size	Os	AT1G72610	ATGER1	cold tolerance	At	LOC_Os02g14720-AT1G72610
LOC_Os02g14720	GW2#gw2.1	seed size	Os	AT3G24830	RPL13aB	cold tolerance	At	LOC_Os02g14720-AT3G24830
LOC_Os06g09630	OsKASI	grain yield per plant	Os	AT4G37930	SHM1	cold tolerance	At	LOC_Os06g09630-AT4G37930
LOC_Os06g09630	OsKASI	grain yield per plant	Os	AT4G35090	CAT2	cold tolerance	At	LOC_Os06g09630-AT4G35090
LOC_Os02g44230	OsTPP1	brown planthopper resistance	Os	AT1G74060	eL6y	cold tolerance	At	LOC_Os02g44230-AT1G74060
LOC_Os02g44230	OsTPP1	brown planthopper resistance	Os	AT2G34480	eL2y	cold tolerance	At	LOC_Os02g44230-AT2G34480
LOC_Os01g39680	SaM	pollen sterility	Os	AT4G35090	CAT2	cold tolerance	At	LOC_Os01g39680-AT4G35090
LOC_Os01g39680	SaM	pollen sterility	Os	AT5G54770	THI1	cold tolerance	At	LOC_Os01g39680-AT5G54770
LOC_Os01g39680	SaM	pollen sterility	Os	AT1G01620	PIP1;3	cold tolerance	At	LOC_Os01g39680-AT1G01620
LOC_Os01g39680	SaM	pollen sterility	Os	AT2G42590	GF14 MU	cold tolerance	At	LOC_Os01g39680-AT2G42590
LOC_Os01g39680	SaM	pollen sterility	Os	AT1G74060	eL6y	cold tolerance	At	LOC_Os01g39680-AT1G74060
LOC_Os01g39680	SaM	pollen sterility	Os	AT2G33380	AtCLO3	cold tolerance	At	LOC_Os01g39680-AT2G33380
LOC_Os01g39680	SaM	pollen sterility	Os	AT3G54210	bL17c	cold tolerance	At	LOC_Os01g39680-AT3G54210
LOC_Os01g39680	SaM	pollen sterility	Os	AT1G72610	ATGER1	cold tolerance	At	LOC_Os01g39680-AT1G72610
LOC_Os01g39680	SaM	pollen sterility	Os	AT3G24830	RPL13aB	cold tolerance	At	LOC_Os01g39680-AT3G24830
LOC_Os01g39680	SaM	pollen sterility	Os	AT3G51600	LTP5	cold tolerance	At	LOC_Os01g39680-AT3G51600
LOC_Os11g29870		abscisic acid sensitivity	Os	AT4G35090	CAT2	cold tolerance	At	LOC_Os11g29870-AT4G35090
LOC_Os11g29870		abscisic acid sensitivity	Os	AT2G42590	GF14 MU	cold tolerance	At	LOC_Os11g29870-AT2G42590
LOC_Os11g29870		abscisic acid sensitivity	Os	AT1G74060	eL6y	cold tolerance	At	LOC_Os11g29870-AT1G74060
LOC_Os11g29870		abscisic acid sensitivity	Os	AT1G72610	ATGER1	cold tolerance	At	LOC_Os11g29870-AT1G72610
LOC_Os12g38400	OsMYB91	stem length	Os	AT4G35090	CAT2	cold tolerance	At	LOC_Os12g38400-AT4G35090
LOC_Os12g38400	OsMYB91	stem length	Os	AT1G01620	PIP1;3	cold tolerance	At	LOC_Os12g38400-AT1G01620
LOC_Os12g38400	OsMYB91	stem length	Os	AT2G42590	GF14 MU	cold tolerance	At	LOC_Os12g38400-AT2G42590
LOC_Os12g38400	OsMYB91	stem length	Os	AT1G74060	eL6y	cold tolerance	At	LOC_Os12g38400-AT1G74060
LOC_Os12g38400	OsMYB91	stem length	Os	AT3G24830	RPL13aB	cold tolerance	At	LOC_Os12g38400-AT3G24830
LOC_Os12g38400	OsMYB91	stem length	Os	AT3G22230	eL27y	cold tolerance	At	LOC_Os12g38400-AT3G22230
LOC_Os04g38720	OMTN2#OsNAC2#Ostil1	days to heading	Os	AT4G35090	CAT2	cold tolerance	At	LOC_Os04g38720-AT4G35090
LOC_Os04g38720	OMTN2#OsNAC2#Ostil1	days to heading	Os	AT2G42590	GF14 MU	cold tolerance	At	LOC_Os04g38720-AT2G42590
LOC_Os04g38720	OMTN2#OsNAC2#Ostil1	days to heading	Os	AT1G74060	eL6y	cold tolerance	At	LOC_Os04g38720-AT1G74060
LOC_Os04g38720	OMTN2#OsNAC2#Ostil1	days to heading	Os	AT3G24830	RPL13aB	cold tolerance	At	LOC_Os04g38720-AT3G24830
LOC_Os04g38720	OMTN2#OsNAC2#Ostil1	days to heading	Os	AT1G72610	ATGER1	cold tolerance	At	LOC_Os04g38720-AT1G72610
LOC_Os01g12710		leaf senescence trait	Os	AT4G35090	CAT2	cold tolerance	At	LOC_Os01g12710-AT4G35090
LOC_Os01g12710		leaf senescence trait	Os	AT1G01620	PIP1;3	cold tolerance	At	LOC_Os01g12710-AT1G01620
LOC_Os01g12710		leaf senescence trait	Os	AT2G42590	GF14 MU	cold tolerance	At	LOC_Os01g12710-AT2G42590
LOC_Os01g12710		leaf senescence trait	Os	AT1G72610	ATGER1	cold tolerance	At	LOC_Os01g12710-AT1G72610
LOC_Os01g12710		leaf senescence trait	Os	AT3G24830	RPL13aB	cold tolerance	At	LOC_Os01g12710-AT3G24830
LOC_Os09g20390	OsTPP7	oxygen sensitivity	Os	AT4G35090	CAT2	cold tolerance	At	LOC_Os09g20390-AT4G35090
LOC_Os09g20390	OsTPP7	oxygen sensitivity	Os	AT2G45960	ATHH2	cold tolerance	At	LOC_Os09g20390-AT2G45960
LOC_Os09g20390	OsTPP7	oxygen sensitivity	Os	AT1G01620	PIP1;3	cold tolerance	At	LOC_Os09g20390-AT1G01620
LOC_Os09g20390	OsTPP7	oxygen sensitivity	Os	AT2G42590	GF14 MU	cold tolerance	At	LOC_Os09g20390-AT2G42590
LOC_Os09g20390	OsTPP7	oxygen sensitivity	Os	AT3G26520	GAMMA-TIP2	cold tolerance	At	LOC_Os09g20390-AT3G26520
LOC_Os09g20390	OsTPP7	oxygen sensitivity	Os	AT1G74060	eL6y	cold tolerance	At	LOC_Os09g20390-AT1G74060
LOC_Os09g20390	OsTPP7	oxygen sensitivity	Os	AT3G24830	RPL13aB	cold tolerance	At	LOC_Os09g20390-AT3G24830
LOC_Os05g45810	OsCBL4	salt tolerance	Os	AT4G35090	CAT2	cold tolerance	At	LOC_Os05g45810-AT4G35090
LOC_Os05g45810	OsCBL4	salt tolerance	Os	AT3G14930	HEME1	cold tolerance	At	LOC_Os05g45810-AT3G14930
LOC_Os05g45810	OsCBL4	salt tolerance	Os	AT3G25520	ATL5	cold tolerance	At	LOC_Os05g45810-AT3G25520
LOC_Os01g54560	OsTPS2	lateral root number	Os	AT4G35090	CAT2	cold tolerance	At	LOC_Os01g54560-AT4G35090
LOC_Os01g54560	OsTPS2	lateral root number	Os	AT1G01620	PIP1;3	cold tolerance	At	LOC_Os01g54560-AT1G01620
LOC_Os01g54560	OsTPS2	lateral root number	Os	AT1G74060	eL6y	cold tolerance	At	LOC_Os01g54560-AT1G74060
LOC_Os01g54560	OsTPS2	lateral root number	Os	AT3G24830	RPL13aB	cold tolerance	At	LOC_Os01g54560-AT3G24830
LOC_Os01g54560	OsTPS2	lateral root number	Os	AT3G22230	eL27y	cold tolerance	At	LOC_Os01g54560-AT3G22230
LOC_Os01g54560	OsTPS2	lateral root number	Os	AT3G51600	LTP5	cold tolerance	At	LOC_Os01g54560-AT3G51600
LOC_Os02g02960		seed protein content	Os	AT4G35090	CAT2	cold tolerance	At	LOC_Os02g02960-AT4G35090
LOC_Os02g02960		seed protein content	Os	AT4G30960	ATCIPK6	cold tolerance	At	LOC_Os02g02960-AT4G30960
LOC_Os02g02960		seed protein content	Os	AT1G01620	PIP1;3	cold tolerance	At	LOC_Os02g02960-AT1G01620
LOC_Os02g02960		seed protein content	Os	AT2G42590	GF14 MU	cold tolerance	At	LOC_Os02g02960-AT2G42590
LOC_Os02g02960		seed protein content	Os	AT1G74060	eL6y	cold tolerance	At	LOC_Os02g02960-AT1G74060
LOC_Os02g02960		seed protein content	Os	AT1G72610	ATGER1	cold tolerance	At	LOC_Os02g02960-AT1G72610
LOC_Os02g02960		seed protein content	Os	AT3G24830	RPL13aB	cold tolerance	At	LOC_Os02g02960-AT3G24830
LOC_Os08g32620	OsPHD49#OsEBL1	grain length	Os	AT5G08670		cold tolerance	At	LOC_Os08g32620-AT5G08670
LOC_Os08g32620	OsPHD49#OsEBL1	grain length	Os	AT4G35090	CAT2	cold tolerance	At	LOC_Os08g32620-AT4G35090
LOC_Os08g32620	OsPHD49#OsEBL1	grain length	Os	AT1G01620	PIP1;3	cold tolerance	At	LOC_Os08g32620-AT1G01620
LOC_Os07g08880	OsSHL1#OsPHD41	leaf angle	Os	AT4G35090	CAT2	cold tolerance	At	LOC_Os07g08880-AT4G35090
LOC_Os07g08880	OsSHL1#OsPHD41	leaf angle	Os	AT2G42590	GF14 MU	cold tolerance	At	LOC_Os07g08880-AT2G42590
LOC_Os07g08880	OsSHL1#OsPHD41	leaf angle	Os	AT1G74060	eL6y	cold tolerance	At	LOC_Os07g08880-AT1G74060
LOC_Os07g08880	OsSHL1#OsPHD41	leaf angle	Os	AT3G54210	bL17c	cold tolerance	At	LOC_Os07g08880-AT3G54210
LOC_Os07g08880	OsSHL1#OsPHD41	leaf angle	Os	AT3G24830	RPL13aB	cold tolerance	At	LOC_Os07g08880-AT3G24830
LOC_Os04g38870	OsGF14b#14-3-3	osmotic response sensitivity	Os	AT4G35090	CAT2	cold tolerance	At	LOC_Os04g38870-AT4G35090
LOC_Os04g38870	OsGF14b#14-3-3	osmotic response sensitivity	Os	AT4G30960	ATCIPK6	cold tolerance	At	LOC_Os04g38870-AT4G30960
LOC_Os04g38870	OsGF14b#14-3-3	osmotic response sensitivity	Os	AT1G01620	PIP1;3	cold tolerance	At	LOC_Os04g38870-AT1G01620
LOC_Os04g38870	OsGF14b#14-3-3	osmotic response sensitivity	Os	AT2G42590	GF14 MU	cold tolerance	At	LOC_Os04g38870-AT2G42590
LOC_Os04g38870	OsGF14b#14-3-3	osmotic response sensitivity	Os	AT1G72610	ATGER1	cold tolerance	At	LOC_Os04g38870-AT1G72610
LOC_Os05g51830	OsHDT1;HDT71	blast disease resistance	Os	AT3G24830	RPL13aB	cold tolerance	At	LOC_Os05g51830-AT3G24830
LOC_Os08g23930		nitrate uptake	Os	AT1G74060	eL6y	cold tolerance	At	LOC_Os08g23930-AT1G74060
LOC_Os08g23930		nitrate uptake	Os	AT1G72610	ATGER1	cold tolerance	At	LOC_Os08g23930-AT1G72610
LOC_Os08g23930		nitrate uptake	Os	AT3G22230	eL27y	cold tolerance	At	LOC_Os08g23930-AT3G22230
LOC_Os04g20270	OsSRT1#SRT71#OsSIRT71	chalky endosperm	Os	AT4G35090	CAT2	cold tolerance	At	LOC_Os04g20270-AT4G35090
LOC_Os04g20270	OsSRT1#SRT71#OsSIRT71	chalky endosperm	Os	AT3G14930	HEME1	cold tolerance	At	LOC_Os04g20270-AT3G14930
LOC_Os03g02010	OsDRM2	plant height	Os	AT4G35090	CAT2	cold tolerance	At	LOC_Os03g02010-AT4G35090
LOC_Os03g02010	OsDRM2	plant height	Os	AT3G14930	HEME1	cold tolerance	At	LOC_Os03g02010-AT3G14930
LOC_Os03g02010	OsDRM2	plant height	Os	AT3G25520	ATL5	cold tolerance	At	LOC_Os03g02010-AT3G25520

## Sheet: yield
Supplementary Table 6-9. Trait ontology analysis of 319 PPIs involved in yield
geneid_Os	symbol	Des	species	geneid_At	symbol	Des	species	pair
LOC_Os03g50250	OsBiP2	heat tolerance	Os	AT1G01620	PIP1;3	grain yield trait	At	LOC_Os03g50250-AT1G01620
LOC_Os07g09020		seedling height	Os	AT1G02290	NFRKB3	grain yield per plant	At	LOC_Os07g09020-AT1G02290
LOC_Os05g48870	OsARF15#OsETT1#OsARF3b	lemma shape	Os	AT1G02290	NFRKB3	grain yield per plant	At	LOC_Os05g48870-AT1G02290
LOC_Os05g38460	OsMYB3R2-L	#N/A	Os	AT1G13380		1000-grain weight	At	LOC_Os05g38460-AT1G13380
LOC_Os05g27930	OsDREB2B	heat tolerance	Os	AT1G15215	DTF1	filled grain percentage	At	LOC_Os05g27930-AT1G15215
LOC_Os07g09020		seedling height	Os	AT1G20620	ATCAT3	filled grain number	At	LOC_Os07g09020-AT1G20620
LOC_Os03g15360		salt tolerance	Os	AT1G20630	CAT1	filled grain number	At	LOC_Os03g15360-AT1G20630
LOC_Os03g31070		drought tolerance	Os	AT1G21750	ATPDI5	1000-grain weight	At	LOC_Os03g31070-AT1G21750
LOC_Os09g26420	OsBIERF1	rice tungro virus resistance	Os	AT1G21750	ATPDI5	1000-grain weight	At	LOC_Os09g26420-AT1G21750
LOC_Os09g06270		salt sensitivity	Os	AT1G23460		filled grain percentage	At	LOC_Os09g06270-AT1G23460
LOC_Os06g09660		viral disease response	Os	AT1G29850	AtPDCD5	grain yield trait	At	LOC_Os06g09660-AT1G29850
LOC_Os08g36700	OsHsfB4a	submergence tolerance	Os	AT1G29970	eL2z	grain number trait	At	LOC_Os08g36700-AT1G29970
LOC_Os10g42710	OsSRO1a#TWI1	primary branch number	Os	AT1G31330	PSAF	grain yield trait	At	LOC_Os10g42710-AT1G31330
LOC_Os09g26420	OsBIERF1	rice tungro virus resistance	Os	AT1G31330	PSAF	grain yield trait	At	LOC_Os09g26420-AT1G31330
LOC_Os06g02144	Os6PGDH1#PGD1	amylose content	Os	AT1G31330	PSAF	grain yield trait	At	LOC_Os06g02144-AT1G31330
LOC_Os03g12820	OsSRO1c#BOC1	stomatal conductance	Os	AT1G31330	PSAF	grain yield trait	At	LOC_Os03g12820-AT1G31330
LOC_Os07g09020		seedling height	Os	AT1G32080	AtLrgB	grain yield trait	At	LOC_Os07g09020-AT1G32080
LOC_Os02g04810	OsARF5	glutinous endosperm	Os	AT1G49860	ATGSTF14	1000-dehulled grain weight	At	LOC_Os02g04810-AT1G49860
LOC_Os09g07600		heat tolerance	Os	AT1G53090	SPA4	filled grain percentage	At	LOC_Os09g07600-AT1G53090
LOC_Os12g29520	OsARF24	water stress trait	Os	AT1G67090	RBCS1A	grain yield trait	At	LOC_Os12g29520-AT1G67090
LOC_Os10g03480		salt tolerance	Os	AT1G67090	RBCS1A	grain yield trait	At	LOC_Os10g03480-AT1G67090
LOC_Os07g09020		seedling height	Os	AT1G67090	RBCS1A	grain yield trait	At	LOC_Os07g09020-AT1G67090
LOC_Os06g02144	Os6PGDH1#PGD1	amylose content	Os	AT1G67090	RBCS1A	grain yield trait	At	LOC_Os06g02144-AT1G67090
LOC_Os05g27930	OsDREB2B	heat tolerance	Os	AT1G67090	RBCS1A	grain yield trait	At	LOC_Os05g27930-AT1G67090
LOC_Os02g54160	OsEREBP1	herbicide sensitivity	Os	AT1G67090	RBCS1A	grain yield trait	At	LOC_Os02g54160-AT1G67090
LOC_Os01g47430		seed growth and development trait	Os	AT1G67090	RBCS1A	grain yield trait	At	LOC_Os01g47430-AT1G67090
LOC_Os12g32790		plant cell length	Os	AT1G67090	RBCS1A	grain yield trait	At	LOC_Os12g32790-AT1G67090
LOC_Os12g08390		1000-grain weight	Os	AT1G67090	RBCS1A	grain yield trait	At	LOC_Os12g08390-AT1G67090
LOC_Os11g15290		days to heading	Os	AT1G67090	RBCS1A	grain yield trait	At	LOC_Os11g15290-AT1G67090
LOC_Os10g37660	OsTRE1	days to heading	Os	AT1G67090	RBCS1A	grain yield trait	At	LOC_Os10g37660-AT1G67090
LOC_Os09g29370		nitrate uptake	Os	AT1G67090	RBCS1A	grain yield trait	At	LOC_Os09g29370-AT1G67090
LOC_Os09g26420	OsBIERF1	rice tungro virus resistance	Os	AT1G67090	RBCS1A	grain yield trait	At	LOC_Os09g26420-AT1G67090
LOC_Os09g06400		yellow dwarf disease resistance	Os	AT1G67090	RBCS1A	grain yield trait	At	LOC_Os09g06400-AT1G67090
LOC_Os08g42690	Xbos252	variegated leaf necrosis	Os	AT1G67090	RBCS1A	grain yield trait	At	LOC_Os08g42690-AT1G67090
LOC_Os08g37350		carotenoid content	Os	AT1G67090	RBCS1A	grain yield trait	At	LOC_Os08g37350-AT1G67090
LOC_Os08g25430		rice bacterial blight disease resistance	Os	AT1G67090	RBCS1A	grain yield trait	At	LOC_Os08g25430-AT1G67090
LOC_Os08g07490		floral organ morphology trait	Os	AT1G67090	RBCS1A	grain yield trait	At	LOC_Os08g07490-AT1G67090
LOC_Os07g48630		ethylene sensitivity	Os	AT1G67090	RBCS1A	grain yield trait	At	LOC_Os07g48630-AT1G67090
LOC_Os07g22420		panicle number	Os	AT1G67090	RBCS1A	grain yield trait	At	LOC_Os07g22420-AT1G67090
LOC_Os06g09390	OsERF71	chlorophyll content	Os	AT1G67090	RBCS1A	grain yield trait	At	LOC_Os06g09390-AT1G67090
LOC_Os05g49180		sterility related trait	Os	AT1G67090	RBCS1A	grain yield trait	At	LOC_Os05g49180-AT1G67090
LOC_Os05g43950	OsVOZ2	dehulled grain width	Os	AT1G67090	RBCS1A	grain yield trait	At	LOC_Os05g43950-AT1G67090
LOC_Os05g35170		iron sensitivity	Os	AT1G67090	RBCS1A	grain yield trait	At	LOC_Os05g35170-AT1G67090
LOC_Os05g33570	flo4#OsPPDKB#OsC4PPDK#cyOsPPDKB#chOsPPDKB	leaf senescence trait	Os	AT1G67090	RBCS1A	grain yield trait	At	LOC_Os05g33570-AT1G67090
LOC_Os05g32720		salt tolerance	Os	AT1G67090	RBCS1A	grain yield trait	At	LOC_Os05g32720-AT1G67090
LOC_Os05g04820		submergence tolerance	Os	AT1G67090	RBCS1A	grain yield trait	At	LOC_Os05g04820-AT1G67090
LOC_Os03g63020		jasmonic acid content	Os	AT1G67090	RBCS1A	grain yield trait	At	LOC_Os03g63020-AT1G67090
LOC_Os03g37970		hydrogen peroxide content	Os	AT1G67090	RBCS1A	grain yield trait	At	LOC_Os03g37970-AT1G67090
LOC_Os03g01820		oxidative stress	Os	AT1G67090	RBCS1A	grain yield trait	At	LOC_Os03g01820-AT1G67090
LOC_Os02g18280		variegated leaf necrosis	Os	AT1G67090	RBCS1A	grain yield trait	At	LOC_Os02g18280-AT1G67090
LOC_Os02g15980		inflorescence development trait	Os	AT1G67090	RBCS1A	grain yield trait	At	LOC_Os02g15980-AT1G67090
LOC_Os02g05830	OsRBCS1	gibberellic acid sensitivity	Os	AT1G67090	RBCS1A	grain yield trait	At	LOC_Os02g05830-AT1G67090
LOC_Os02g02020	OsCPPR1	oxidative stress	Os	AT1G67090	RBCS1A	grain yield trait	At	LOC_Os02g02020-AT1G67090
LOC_Os01g59850		seed growth and development trait	Os	AT1G67090	RBCS1A	grain yield trait	At	LOC_Os01g59850-AT1G67090
LOC_Os01g56800		proline content	Os	AT1G67090	RBCS1A	grain yield trait	At	LOC_Os01g56800-AT1G67090
LOC_Os01g54930	OsVOZ1	grain length	Os	AT1G67090	RBCS1A	grain yield trait	At	LOC_Os01g54930-AT1G67090
LOC_Os01g50420	OsMKKK62	abscisic acid sensitivity	Os	AT1G67090	RBCS1A	grain yield trait	At	LOC_Os01g50420-AT1G67090
LOC_Os01g47740	OsZFP1#UCIP2	leaf width	Os	AT1G67090	RBCS1A	grain yield trait	At	LOC_Os01g47740-AT1G67090
LOC_Os01g44040		proline content	Os	AT1G67090	RBCS1A	grain yield trait	At	LOC_Os01g44040-AT1G67090
LOC_Os01g15640	OsNTL3#OsNAC8	amylose content	Os	AT1G67090	RBCS1A	grain yield trait	At	LOC_Os01g15640-AT1G67090
LOC_Os01g12530		salt tolerance	Os	AT1G67090	RBCS1A	grain yield trait	At	LOC_Os01g12530-AT1G67090
LOC_Os01g04020		grain yield per plant	Os	AT1G67090	RBCS1A	grain yield trait	At	LOC_Os01g04020-AT1G67090
LOC_Os01g02320		genic male sterility-photoperiod sensitive	Os	AT1G67090	RBCS1A	grain yield trait	At	LOC_Os01g02320-AT1G67090
LOC_Os09g39420		photosynthetic rate	Os	AT1G79280	AtTPR	grain yield trait	At	LOC_Os09g39420-AT1G79280
LOC_Os09g29370		nitrate uptake	Os	AT1G79280	AtTPR	grain yield trait	At	LOC_Os09g29370-AT1G79280
LOC_Os09g08670		shoot axis internode length	Os	AT1G79280	AtTPR	grain yield trait	At	LOC_Os09g08670-AT1G79280
LOC_Os07g48630		ethylene sensitivity	Os	AT1G79280	AtTPR	grain yield trait	At	LOC_Os07g48630-AT1G79280
LOC_Os06g15990		male sterility	Os	AT1G79280	AtTPR	grain yield trait	At	LOC_Os06g15990-AT1G79280
LOC_Os01g59850		seed growth and development trait	Os	AT1G79280	AtTPR	grain yield trait	At	LOC_Os01g59850-AT1G79280
LOC_Os06g13860		hydrogen peroxide content	Os	AT1G79280	AtTPR	grain yield trait	At	LOC_Os06g13860-AT1G79280
LOC_Os05g31920		leaf width	Os	AT1G80140		1000-dehulled grain weight	At	LOC_Os05g31920-AT1G80140
LOC_Os09g29370		nitrate uptake	Os	AT2G04160	AIR3	1000-dehulled grain weight	At	LOC_Os09g29370-AT2G04160
LOC_Os03g39100		lutein content	Os	AT2G20360		1000-dehulled grain weight	At	LOC_Os03g39100-AT2G20360
LOC_Os08g35880		filled grain percentage	Os	AT2G27150	AAO3	grain yield trait	At	LOC_Os08g35880-AT2G27150
LOC_Os08g15190		pollen sterility	Os	AT2G28860	CYP71A4	grain number trait	At	LOC_Os08g15190-AT2G28860
LOC_Os07g48630		ethylene sensitivity	Os	AT2G34470	PSKF19	1000-dehulled grain weight	At	LOC_Os07g48630-AT2G34470
LOC_Os06g40510		shoot axis internode length	Os	AT2G34470	PSKF19	1000-dehulled grain weight	At	LOC_Os06g40510-AT2G34470
LOC_Os11g27220		shoot elongation rate	Os	AT2G40100	LHCB4.3	grain yield trait	At	LOC_Os11g27220-AT2G40100
LOC_Os11g08940		tiller number	Os	AT2G40100	LHCB4.3	grain yield trait	At	LOC_Os11g08940-AT2G40100
LOC_Os03g12820	OsSRO1c#BOC1	stomatal conductance	Os	AT2G40100	LHCB4.3	grain yield trait	At	LOC_Os03g12820-AT2G40100
LOC_Os12g40520		salt tolerance	Os	AT2G40100	LHCB4.3	grain yield trait	At	LOC_Os12g40520-AT2G40100
LOC_Os09g29370		nitrate uptake	Os	AT2G40100	LHCB4.3	grain yield trait	At	LOC_Os09g29370-AT2G40100
LOC_Os07g47950		rice bacterial leaf streak disease resistance	Os	AT2G40100	LHCB4.3	grain yield trait	At	LOC_Os07g47950-AT2G40100
LOC_Os03g37970		hydrogen peroxide content	Os	AT2G40100	LHCB4.3	grain yield trait	At	LOC_Os03g37970-AT2G40100
LOC_Os01g56800		proline content	Os	AT2G40100	LHCB4.3	grain yield trait	At	LOC_Os01g56800-AT2G40100
LOC_Os01g47430		seed growth and development trait	Os	AT2G40100	LHCB4.3	grain yield trait	At	LOC_Os01g47430-AT2G40100
LOC_Os05g27930	OsDREB2B	heat tolerance	Os	AT2G45960	ATHH2	grain yield trait	At	LOC_Os05g27930-AT2G45960
LOC_Os05g31610		aluminum sensitivity	Os	AT2G45960	ATHH2	grain yield trait	At	LOC_Os05g31610-AT2G45960
LOC_Os02g32590	OsHsfA3	drought tolerance	Os	AT2G45960	ATHH2	grain yield trait	At	LOC_Os02g32590-AT2G45960
LOC_Os12g04240		#N/A	Os	AT3G08940	LHCB4.2	grain yield trait	At	LOC_Os12g04240-AT3G08940
LOC_Os09g06400		yellow dwarf disease resistance	Os	AT3G08940	LHCB4.2	grain yield trait	At	LOC_Os09g06400-AT3G08940
LOC_Os05g27930	OsDREB2B	heat tolerance	Os	AT3G08940	LHCB4.2	grain yield trait	At	LOC_Os05g27930-AT3G08940
LOC_Os12g08360		grain number trait	Os	AT3G08940	LHCB4.2	grain yield trait	At	LOC_Os12g08360-AT3G08940
LOC_Os11g02190		filled grain percentage	Os	AT3G08940	LHCB4.2	grain yield trait	At	LOC_Os11g02190-AT3G08940
LOC_Os07g11300		1000-dehulled grain weight	Os	AT3G08940	LHCB4.2	grain yield trait	At	LOC_Os07g11300-AT3G08940
LOC_Os06g09390	OsERF71	chlorophyll content	Os	AT3G08940	LHCB4.2	grain yield trait	At	LOC_Os06g09390-AT3G08940
LOC_Os01g47740	OsZFP1#UCIP2	leaf width	Os	AT3G08940	LHCB4.2	grain yield trait	At	LOC_Os01g47740-AT3G08940
LOC_Os01g23620		shrunken endosperm	Os	AT3G08940	LHCB4.2	grain yield trait	At	LOC_Os01g23620-AT3G08940
LOC_Os05g38460	OsMYB3R2-L	#N/A	Os	AT3G09540	AtPLL1	1000-dehulled grain weight	At	LOC_Os05g38460-AT3G09540
LOC_Os11g32110	OsARF23#OsARF1	jasmonic acid sensitivity	Os	AT3G14600	eL2x	grain number trait	At	LOC_Os11g32110-AT3G14600
LOC_Os07g09020		seedling height	Os	AT3G14600	eL2x	grain number trait	At	LOC_Os07g09020-AT3G14600
LOC_Os03g37140		crown rootless	Os	AT3G14600	eL2x	grain number trait	At	LOC_Os03g37140-AT3G14600
LOC_Os01g16540		drought tolerance	Os	AT3G18070	BGLU43	grain number trait	At	LOC_Os01g16540-AT3G18070
LOC_Os01g47430		seed growth and development trait	Os	AT3G29160	AKIN11	grain yield trait	At	LOC_Os01g47430-AT3G29160
LOC_Os12g16880		secondary branch number	Os	AT3G47220	ATPLC9	1000-dehulled grain weight	At	LOC_Os12g16880-AT3G47220
LOC_Os09g01900		grain size	Os	AT3G55210	anac63	filled grain number	At	LOC_Os09g01900-AT3G55210
LOC_Os03g01580		salt sensitivity	Os	AT3G55800	SBPASE	grain number trait	At	LOC_Os03g01580-AT3G55800
LOC_Os04g52290		rice bacterial blight disease resistance	Os	AT3G60320	NRG2	filled grain number	At	LOC_Os04g52290-AT3G60320
LOC_Os05g49180		sterility related trait	Os	AT3G61430	ATPIP1	grain yield trait	At	LOC_Os05g49180-AT3G61430
LOC_Os03g49170		total fat content	Os	AT4G00430	PIP1;4	grain yield trait	At	LOC_Os03g49170-AT4G00430
LOC_Os07g37650		grain length	Os	AT4G04020	FIB	filled grain percentage	At	LOC_Os07g37650-AT4G04020
LOC_Os10g27350	OsS4-3	stem strength	Os	AT4G04540	CRK39	filled grain percentage	At	LOC_Os10g27350-AT4G04540
LOC_Os03g25550		#N/A	Os	AT4G04910	NSF	grain number trait	At	LOC_Os03g25550-AT4G04910
LOC_Os07g01230		inflorescence development trait	Os	AT4G05520	ATEHD2	grain number trait	At	LOC_Os07g01230-AT4G05520
LOC_Os07g30990		leaf width	Os	AT4G10180	ATDET1	100-grain weight	At	LOC_Os07g30990-AT4G10180
LOC_Os05g27930	OsDREB2B	heat tolerance	Os	AT4G12840		filled grain percentage	At	LOC_Os05g27930-AT4G12840
LOC_Os07g38530		drought tolerance	Os	AT4G14500		filled grain percentage	At	LOC_Os07g38530-AT4G14500
LOC_Os05g49180		sterility related trait	Os	AT4G22240	FBN1b	filled grain percentage	At	LOC_Os05g49180-AT4G22240
LOC_Os02g48360		primary macronutrient sensitivity	Os	AT4G22790	RHC1	1000-dehulled grain weight	At	LOC_Os02g48360-AT4G22790
LOC_Os09g08670		shoot axis internode length	Os	AT4G35090	CAT2	filled grain number	At	LOC_Os09g08670-AT4G35090
LOC_Os07g09020		seedling height	Os	AT5G01530	LHCB4.1	grain yield trait	At	LOC_Os07g09020-AT5G01530
LOC_Os06g09390	OsERF71	chlorophyll content	Os	AT5G01530	LHCB4.1	grain yield trait	At	LOC_Os06g09390-AT5G01530
LOC_Os05g35170		iron sensitivity	Os	AT5G01530	LHCB4.1	grain yield trait	At	LOC_Os05g35170-AT5G01530
LOC_Os05g01270	OsCYP2-2#OsNuCYP2-2	days to maturity	Os	AT5G01530	LHCB4.1	grain yield trait	At	LOC_Os05g01270-AT5G01530
LOC_Os03g31070		drought tolerance	Os	AT5G01530	LHCB4.1	grain yield trait	At	LOC_Os03g31070-AT5G01530
LOC_Os01g59850		seed growth and development trait	Os	AT5G01530	LHCB4.1	grain yield trait	At	LOC_Os01g59850-AT5G01530
LOC_Os09g06400		yellow dwarf disease resistance	Os	AT5G06550	JMJ22	1000-dehulled grain weight	At	LOC_Os09g06400-AT5G06550
LOC_Os02g51670		variegated leaf	Os	AT5G06550	JMJ22	1000-dehulled grain weight	At	LOC_Os02g51670-AT5G06550
LOC_Os03g37970		hydrogen peroxide content	Os	AT5G15650	ATRGP2	1000-dehulled grain weight	At	LOC_Os03g37970-AT5G15650
LOC_Os01g16540		drought tolerance	Os	AT5G26330		1000-dehulled grain weight	At	LOC_Os01g16540-AT5G26330
LOC_Os12g39640		adventitious root number	Os	AT5G38410	RBCS3B	grain yield trait	At	LOC_Os12g39640-AT5G38410
LOC_Os11g05340		days to heading	Os	AT5G38410	RBCS3B	grain yield trait	At	LOC_Os11g05340-AT5G38410
LOC_Os09g39420		photosynthetic rate	Os	AT5G38410	RBCS3B	grain yield trait	At	LOC_Os09g39420-AT5G38410
LOC_Os09g29370		nitrate uptake	Os	AT5G38410	RBCS3B	grain yield trait	At	LOC_Os09g29370-AT5G38410
LOC_Os05g51630	OsOSCA1.2#OsDDP6	total fat content	Os	AT5G38410	RBCS3B	grain yield trait	At	LOC_Os05g51630-AT5G38410
LOC_Os03g22300		shoot elongation rate	Os	AT5G38410	RBCS3B	grain yield trait	At	LOC_Os03g22300-AT5G38410
LOC_Os03g08470	OsLG3#OsERF62#OsRAF#OsSTAP1	embryo sac abortion	Os	AT5G38410	RBCS3B	grain yield trait	At	LOC_Os03g08470-AT5G38410
LOC_Os03g13200		root hair length	Os	AT5G38410	RBCS3B	grain yield trait	At	LOC_Os03g13200-AT5G38410
LOC_Os07g48700		phosphate content	Os	AT5G38420	DEG24	grain yield trait	At	LOC_Os07g48700-AT5G38420
LOC_Os05g27930	OsDREB2B	heat tolerance	Os	AT5G38420	DEG24	grain yield trait	At	LOC_Os05g27930-AT5G38420
LOC_Os09g32040	OsNAC42	nitrogen sensitivity	Os	AT5G59810	ATSBT5.4	1000-dehulled grain weight	At	LOC_Os09g32040-AT5G59810
LOC_Os02g24604		pollen sterility	Os	AT3G53420	AtPIP2;1	filled grain percentage	At	LOC_Os02g24604-AT3G53420
LOC_Os05g34720		panicle inflorescence size	Os	AT4G37830		filled grain percentage	At	LOC_Os05g34720-AT4G37830
LOC_Os06g06090	OsMAPK6#OsMPK6#OsSIPK#DSG1#OsMPK1#BLS1#LOG6	dehulled grain weight	Os	AT1G67090	RBCS1A	grain yield trait	At	LOC_Os06g06090-AT1G67090
LOC_Os02g24604		pollen sterility	Os	AT3G05060		1000-grain weight	At	LOC_Os02g24604-AT3G05060
LOC_Os09g26400	OsDSG1	endosperm quality	Os	AT1G67090	RBCS1A	grain yield trait	At	LOC_Os09g26400-AT1G67090
LOC_Os08g01750		heat tolerance	Os	AT4G35090	CAT2	filled grain number	At	LOC_Os08g01750-AT4G35090
LOC_Os02g24604		pollen sterility	Os	AT3G61430	ATPIP1	grain yield trait	At	LOC_Os02g24604-AT3G61430
LOC_Os02g24604		pollen sterility	Os	AT1G67090	RBCS1A	grain yield trait	At	LOC_Os02g24604-AT1G67090
LOC_Os01g15640	OsNTL3#OsNAC8	amylose content	Os	AT4G35090	CAT2	filled grain number	At	LOC_Os01g15640-AT4G35090
LOC_Os02g17190		rice bacterial blight disease resistance	Os	AT5G01530	LHCB4.1	grain yield trait	At	LOC_Os02g17190-AT5G01530
LOC_Os02g39390	RSS1	salt tolerance	Os	AT1G31330	PSAF	grain yield trait	At	LOC_Os02g39390-AT1G31330
LOC_Os07g25710	OsPHR2	brown planthopper resistance	Os	AT1G67090	RBCS1A	grain yield trait	At	LOC_Os07g25710-AT1G67090
LOC_Os08g01750		heat tolerance	Os	AT2G39010	PIP2;6	filled grain percentage	At	LOC_Os08g01750-AT2G39010
LOC_Os06g48950	OsARF19#OsARF7a	UV-B light sensitivity	Os	AT2G34480	eL2y	grain number trait	At	LOC_Os06g48950-AT2G34480
LOC_Os02g14730	LG1#OsUBP15	grain yield trait	Os	AT2G26900	BASS2	1000-grain weight	At	LOC_Os02g14730-AT2G26900
LOC_Os01g59850		seed growth and development trait	Os	AT3G08940	LHCB4.2	grain yield trait	At	LOC_Os01g59850-AT3G08940
LOC_Os11g07040	OsCDPK14#OsCPK24	cold tolerance	Os	AT4G16390	SVR7	yield trait	At	LOC_Os11g07040-AT4G16390
LOC_Os05g27930	OsDREB2B	heat tolerance	Os	AT5G38410	RBCS3B	grain yield trait	At	LOC_Os05g27930-AT5G38410
LOC_Os11g35090		tiller angle	Os	AT2G34480	eL2y	grain number trait	At	LOC_Os11g35090-AT2G34480
LOC_Os07g48700		phosphate content	Os	AT5G38410	RBCS3B	grain yield trait	At	LOC_Os07g48700-AT5G38410
LOC_Os02g54160	OsEREBP1	herbicide sensitivity	Os	AT5G38410	RBCS3B	grain yield trait	At	LOC_Os02g54160-AT5G38410
LOC_Os08g01750		heat tolerance	Os	AT2G26900	BASS2	1000-grain weight	At	LOC_Os08g01750-AT2G26900
LOC_Os06g48950	OsARF19#OsARF7a	UV-B light sensitivity	Os	AT3G08940	LHCB4.2	grain yield trait	At	LOC_Os06g48950-AT3G08940
LOC_Os02g20320		plant height	Os	AT1G32080	AtLrgB	grain yield trait	At	LOC_Os02g20320-AT1G32080
LOC_Os06g48950	OsARF19#OsARF7a	UV-B light sensitivity	Os	AT1G67090	RBCS1A	grain yield trait	At	LOC_Os06g48950-AT1G67090
LOC_Os06g48950	OsARF19#OsARF7a	UV-B light sensitivity	Os	AT5G27120		1000-grain weight	At	LOC_Os06g48950-AT5G27120
LOC_Os02g57650	OsNTL6#OsNAC78	stem length	Os	AT3G53420	AtPIP2;1	filled grain percentage	At	LOC_Os02g57650-AT3G53420
LOC_Os02g24604		pollen sterility	Os	AT5G26330		1000-dehulled grain weight	At	LOC_Os02g24604-AT5G26330
LOC_Os03g14520		lateral root number	Os	AT3G08940	LHCB4.2	grain yield trait	At	LOC_Os03g14520-AT3G08940
LOC_Os07g37650		grain length	Os	AT4G31500	ATR4	filled grain number	At	LOC_Os07g37650-AT4G31500
LOC_Os02g32680		nitrate content	Os	AT5G38410	RBCS3B	grain yield trait	At	LOC_Os02g32680-AT5G38410
LOC_Os09g20350	OsDREB6	cold tolerance	Os	AT4G31500	ATR4	filled grain number	At	LOC_Os09g20350-AT4G31500
LOC_Os04g31050		nitrate uptake	Os	AT1G04410	c-NAD-MDH1	1000-dehulled grain weight	At	LOC_Os04g31050-AT1G04410
LOC_Os09g20350	OsDREB6	cold tolerance	Os	AT4G35090	CAT2	filled grain number	At	LOC_Os09g20350-AT4G35090
LOC_Os07g48700		phosphate content	Os	AT4G35090	CAT2	filled grain number	At	LOC_Os07g48700-AT4G35090
LOC_Os02g24604		pollen sterility	Os	AT4G35090	CAT2	filled grain number	At	LOC_Os02g24604-AT4G35090
LOC_Os02g54160	OsEREBP1	herbicide sensitivity	Os	AT4G35090	CAT2	filled grain number	At	LOC_Os02g54160-AT4G35090
LOC_Os02g54160	OsEREBP1	herbicide sensitivity	Os	AT1G32080	AtLrgB	grain yield trait	At	LOC_Os02g54160-AT1G32080
LOC_Os07g48700		phosphate content	Os	AT1G06160	ERF59	grain yield trait	At	LOC_Os07g48700-AT1G06160
LOC_Os02g54160	OsEREBP1	herbicide sensitivity	Os	AT5G20410	ATMGD2	1000-dehulled grain weight	At	LOC_Os02g54160-AT5G20410
LOC_Os03g03660		gibberellic acid sensitivity	Os	AT1G67090	RBCS1A	grain yield trait	At	LOC_Os03g03660-AT1G67090
LOC_Os08g01750		heat tolerance	Os	AT4G01690	HEMG1	grain yield per plant	At	LOC_Os08g01750-AT4G01690
LOC_Os05g43950	OsVOZ2	dehulled grain width	Os	AT5G01530	LHCB4.1	grain yield trait	At	LOC_Os05g43950-AT5G01530
LOC_Os02g54160	OsEREBP1	herbicide sensitivity	Os	AT2G34470	PSKF19	1000-dehulled grain weight	At	LOC_Os02g54160-AT2G34470
LOC_Os01g13690		#N/A	Os	AT5G38410	RBCS3B	grain yield trait	At	LOC_Os01g13690-AT5G38410
LOC_Os01g67250	OsRad21-1	salt tolerance	Os	AT2G34480	eL2y	grain number trait	At	LOC_Os01g67250-AT2G34480
LOC_Os06g48950	OsARF19#OsARF7a	UV-B light sensitivity	Os	AT5G38430	RBCS1B	grain yield trait	At	LOC_Os06g48950-AT5G38430
LOC_Os01g15640	OsNTL3#OsNAC8	amylose content	Os	AT1G20620	ATCAT3	filled grain number	At	LOC_Os01g15640-AT1G20620
LOC_Os01g59850		seed growth and development trait	Os	AT4G35090	CAT2	filled grain number	At	LOC_Os01g59850-AT4G35090
LOC_Os06g48950	OsARF19#OsARF7a	UV-B light sensitivity	Os	AT5G38410	RBCS3B	grain yield trait	At	LOC_Os06g48950-AT5G38410
LOC_Os02g14730	LG1#OsUBP15	grain yield trait	Os	AT1G67090	RBCS1A	grain yield trait	At	LOC_Os02g14730-AT1G67090
LOC_Os01g15640	OsNTL3#OsNAC8	amylose content	Os	AT1G04410	c-NAD-MDH1	1000-dehulled grain weight	At	LOC_Os01g15640-AT1G04410
LOC_Os06g09390	OsERF71	chlorophyll content	Os	AT4G31500	ATR4	filled grain number	At	LOC_Os06g09390-AT4G31500
LOC_Os06g09390	OsERF71	chlorophyll content	Os	AT4G35090	CAT2	filled grain number	At	LOC_Os06g09390-AT4G35090
LOC_Os01g15640	OsNTL3#OsNAC8	amylose content	Os	AT5G01530	LHCB4.1	grain yield trait	At	LOC_Os01g15640-AT5G01530
LOC_Os05g27930	OsDREB2B	heat tolerance	Os	AT1G01620	PIP1;3	grain yield trait	At	LOC_Os05g27930-AT1G01620
LOC_Os06g48950	OsARF19#OsARF7a	UV-B light sensitivity	Os	AT4G35090	CAT2	filled grain number	At	LOC_Os06g48950-AT4G35090
LOC_Os07g48700		phosphate content	Os	AT2G26900	BASS2	1000-grain weight	At	LOC_Os07g48700-AT2G26900
LOC_Os07g48700		phosphate content	Os	AT1G01160	GIF2	grain yield trait	At	LOC_Os07g48700-AT1G01160
LOC_Os02g05450		seed growth and development trait	Os	AT1G67090	RBCS1A	grain yield trait	At	LOC_Os02g05450-AT1G67090
LOC_Os06g48950	OsARF19#OsARF7a	UV-B light sensitivity	Os	AT1G06160	ERF59	grain yield trait	At	LOC_Os06g48950-AT1G06160
LOC_Os01g43870		grain length	Os	AT2G34480	eL2y	grain number trait	At	LOC_Os01g43870-AT2G34480
LOC_Os03g20780		root morphology trait	Os	AT4G38290		filled grain percentage	At	LOC_Os03g20780-AT4G38290
LOC_Os07g37650		grain length	Os	AT5G38420	DEG24	grain yield trait	At	LOC_Os07g37650-AT5G38420
LOC_Os03g37970		hydrogen peroxide content	Os	AT5G01530	LHCB4.1	grain yield trait	At	LOC_Os03g37970-AT5G01530
LOC_Os06g21390	OsSIRP3#MKRN	days to heading	Os	AT1G67090	RBCS1A	grain yield trait	At	LOC_Os06g21390-AT1G67090
LOC_Os03g20780		root morphology trait	Os	AT1G67090	RBCS1A	grain yield trait	At	LOC_Os03g20780-AT1G67090
LOC_Os03g03660		gibberellic acid sensitivity	Os	AT5G38410	RBCS3B	grain yield trait	At	LOC_Os03g03660-AT5G38410
LOC_Os05g27930	OsDREB2B	heat tolerance	Os	AT1G68830	STN7	grain number trait	At	LOC_Os05g27930-AT1G68830
LOC_Os06g48950	OsARF19#OsARF7a	UV-B light sensitivity	Os	AT1G18080	ATARCA	yield trait	At	LOC_Os06g48950-AT1G18080
LOC_Os01g40200		grain length	Os	AT5G01530	LHCB4.1	grain yield trait	At	LOC_Os01g40200-AT5G01530
LOC_Os01g10610	OsBZR2	drought tolerance	Os	AT5G38420	DEG24	grain yield trait	At	LOC_Os01g10610-AT5G38420
LOC_Os05g43950	OsVOZ2	dehulled grain width	Os	AT5G38410	RBCS3B	grain yield trait	At	LOC_Os05g43950-AT5G38410
LOC_Os05g27930	OsDREB2B	heat tolerance	Os	AT1G04410	c-NAD-MDH1	1000-dehulled grain weight	At	LOC_Os05g27930-AT1G04410
LOC_Os06g48590	OsMPK4#OsMAPK4#OsMSRMK3#OsMAPK7#OsMPK7	jasmonic acid sensitivity	Os	AT1G67090	RBCS1A	grain yield trait	At	LOC_Os06g48590-AT1G67090
LOC_Os05g34720		panicle inflorescence size	Os	AT2G26900	BASS2	1000-grain weight	At	LOC_Os05g34720-AT2G26900
LOC_Os01g15640	OsNTL3#OsNAC8	amylose content	Os	AT5G15650	ATRGP2	1000-dehulled grain weight	At	LOC_Os01g15640-AT5G15650
LOC_Os05g27930	OsDREB2B	heat tolerance	Os	AT5G01530	LHCB4.1	grain yield trait	At	LOC_Os05g27930-AT5G01530
LOC_Os07g48700		phosphate content	Os	AT2G34520	RPS14	filled grain number	At	LOC_Os07g48700-AT2G34520
LOC_Os07g48700		phosphate content	Os	AT2G13360	AGT	filled grain number	At	LOC_Os07g48700-AT2G13360
LOC_Os03g03660		gibberellic acid sensitivity	Os	AT4G35090	CAT2	filled grain number	At	LOC_Os03g03660-AT4G35090
LOC_Os02g14730	LG1#OsUBP15	grain yield trait	Os	AT5G38430	RBCS1B	grain yield trait	At	LOC_Os02g14730-AT5G38430
LOC_Os01g47430		seed growth and development trait	Os	AT3G08650		1000-grain weight	At	LOC_Os01g47430-AT3G08650
LOC_Os03g39100		lutein content	Os	AT4G22240	FBN1b	filled grain percentage	At	LOC_Os03g39100-AT4G22240
LOC_Os02g24604		pollen sterility	Os	AT1G04410	c-NAD-MDH1	1000-dehulled grain weight	At	LOC_Os02g24604-AT1G04410
LOC_Os03g03660		gibberellic acid sensitivity	Os	AT4G31500	ATR4	filled grain number	At	LOC_Os03g03660-AT4G31500
LOC_Os03g20780		root morphology trait	Os	AT5G26330		1000-dehulled grain weight	At	LOC_Os03g20780-AT5G26330
LOC_Os03g03660		gibberellic acid sensitivity	Os	AT3G63270	ALP1	grain yield per plant	At	LOC_Os03g03660-AT3G63270
LOC_Os01g59850		seed growth and development trait	Os	AT2G34480	eL2y	grain number trait	At	LOC_Os01g59850-AT2G34480
LOC_Os04g47180		chalky endosperm	Os	AT4G31500	ATR4	filled grain number	At	LOC_Os04g47180-AT4G31500
LOC_Os02g54160	OsEREBP1	herbicide sensitivity	Os	AT5G01530	LHCB4.1	grain yield trait	At	LOC_Os02g54160-AT5G01530
LOC_Os02g54160	OsEREBP1	herbicide sensitivity	Os	AT3G25470		filled grain percentage	At	LOC_Os02g54160-AT3G25470
LOC_Os02g48360		primary macronutrient sensitivity	Os	AT5G01530	LHCB4.1	grain yield trait	At	LOC_Os02g48360-AT5G01530
LOC_Os02g48360		primary macronutrient sensitivity	Os	AT5G38410	RBCS3B	grain yield trait	At	LOC_Os02g48360-AT5G38410
LOC_Os09g08670		shoot axis internode length	Os	AT3G08650		1000-grain weight	At	LOC_Os09g08670-AT3G08650
LOC_Os09g08670		shoot axis internode length	Os	AT3G18080	BGLU44	grain number trait	At	LOC_Os09g08670-AT3G18080
LOC_Os10g28360	OsARD4	chloroplast development trait	Os	AT4G35090	CAT2	filled grain number	At	LOC_Os10g28360-AT4G35090
LOC_Os10g28360	OsARD4	chloroplast development trait	Os	AT5G01530	LHCB4.1	grain yield trait	At	LOC_Os10g28360-AT5G01530
LOC_Os07g44280		chlorophyll a content	Os	AT4G35090	CAT2	filled grain number	At	LOC_Os07g44280-AT4G35090
LOC_Os07g44280		chlorophyll a content	Os	AT5G01530	LHCB4.1	grain yield trait	At	LOC_Os07g44280-AT5G01530
LOC_Os07g44280		chlorophyll a content	Os	AT1G67090	RBCS1A	grain yield trait	At	LOC_Os07g44280-AT1G67090
LOC_Os07g44370		filled grain percentage	Os	AT4G35090	CAT2	filled grain number	At	LOC_Os07g44370-AT4G35090
LOC_Os07g44370		filled grain percentage	Os	AT5G01530	LHCB4.1	grain yield trait	At	LOC_Os07g44370-AT5G01530
LOC_Os07g44370		filled grain percentage	Os	AT2G28950	ATEXP6	filled grain percentage	At	LOC_Os07g44370-AT2G28950
LOC_Os11g07020	AldP	pigment content trait	Os	AT4G15475	RAD7b	grain yield per plant	At	LOC_Os11g07020-AT4G15475
LOC_Os11g07020	AldP	pigment content trait	Os	AT5G01530	LHCB4.1	grain yield trait	At	LOC_Os11g07020-AT5G01530
LOC_Os03g17570	OsPRR73#OsCCT11	grain yield trait	Os	AT4G35090	CAT2	filled grain number	At	LOC_Os03g17570-AT4G35090
LOC_Os01g62300		panicle inflorescence size	Os	AT1G01620	PIP1;3	grain yield trait	At	LOC_Os01g62300-AT1G01620
LOC_Os04g56230		abscisic acid sensitivity	Os	AT4G15475	RAD7b	grain yield per plant	At	LOC_Os04g56230-AT4G15475
LOC_Os04g56230		abscisic acid sensitivity	Os	AT4G35090	CAT2	filled grain number	At	LOC_Os04g56230-AT4G35090
LOC_Os04g56230		abscisic acid sensitivity	Os	AT5G54160	AtCOMT	grain yield trait	At	LOC_Os04g56230-AT5G54160
LOC_Os05g32530		brown planthopper resistance	Os	AT1G04410	c-NAD-MDH1	1000-dehulled grain weight	At	LOC_Os05g32530-AT1G04410
LOC_Os05g32530		brown planthopper resistance	Os	AT5G01530	LHCB4.1	grain yield trait	At	LOC_Os05g32530-AT5G01530
LOC_Os11g05160	OsAHL1	plant embryo development trait	Os	AT4G35090	CAT2	filled grain number	At	LOC_Os11g05160-AT4G35090
LOC_Os11g05160	OsAHL1	plant embryo development trait	Os	AT5G01530	LHCB4.1	grain yield trait	At	LOC_Os11g05160-AT5G01530
LOC_Os05g51830	OsHDT1;HDT71	blast disease resistance	Os	AT4G35090	CAT2	filled grain number	At	LOC_Os05g51830-AT4G35090
LOC_Os05g51830	OsHDT1;HDT71	blast disease resistance	Os	AT5G01530	LHCB4.1	grain yield trait	At	LOC_Os05g51830-AT5G01530
LOC_Os05g51830	OsHDT1;HDT71	blast disease resistance	Os	AT1G01620	PIP1;3	grain yield trait	At	LOC_Os05g51830-AT1G01620
LOC_Os10g05690	OsAUX4	drought tolerance	Os	AT5G01530	LHCB4.1	grain yield trait	At	LOC_Os10g05690-AT5G01530
LOC_Os02g46090	CDPK5	leaf shape	Os	AT4G35090	CAT2	filled grain number	At	LOC_Os02g46090-AT4G35090
LOC_Os07g44290	OsCIPK21	cold tolerance	Os	AT1G31330	PSAF	grain yield trait	At	LOC_Os07g44290-AT1G31330
LOC_Os03g12790	DG1#GFD1#GS3.1	inflorescence development trait	Os	AT5G01530	LHCB4.1	grain yield trait	At	LOC_Os03g12790-AT5G01530
LOC_Os03g12790	DG1#GFD1#GS3.1	inflorescence development trait	Os	AT1G31330	PSAF	grain yield trait	At	LOC_Os03g12790-AT1G31330
LOC_Os02g14720	GW2#gw2.1	seed size	Os	AT1G04410	c-NAD-MDH1	1000-dehulled grain weight	At	LOC_Os02g14720-AT1G04410
LOC_Os02g14720	GW2#gw2.1	seed size	Os	AT5G01530	LHCB4.1	grain yield trait	At	LOC_Os02g14720-AT5G01530
LOC_Os02g14720	GW2#gw2.1	seed size	Os	AT5G58590	RANBP1	grain yield per plant	At	LOC_Os02g14720-AT5G58590
LOC_Os06g09630	OsKASI	grain yield per plant	Os	AT4G35090	CAT2	filled grain number	At	LOC_Os06g09630-AT4G35090
LOC_Os06g09630	OsKASI	grain yield per plant	Os	AT1G04410	c-NAD-MDH1	1000-dehulled grain weight	At	LOC_Os06g09630-AT1G04410
LOC_Os06g09630	OsKASI	grain yield per plant	Os	AT5G01530	LHCB4.1	grain yield trait	At	LOC_Os06g09630-AT5G01530
LOC_Os02g44230	OsTPP1	brown planthopper resistance	Os	AT2G34480	eL2y	grain number trait	At	LOC_Os02g44230-AT2G34480
LOC_Os01g39680	SaM	pollen sterility	Os	AT4G35090	CAT2	filled grain number	At	LOC_Os01g39680-AT4G35090
LOC_Os01g39680	SaM	pollen sterility	Os	AT5G01530	LHCB4.1	grain yield trait	At	LOC_Os01g39680-AT5G01530
LOC_Os01g39680	SaM	pollen sterility	Os	AT1G01620	PIP1;3	grain yield trait	At	LOC_Os01g39680-AT1G01620
LOC_Os01g39680	SaM	pollen sterility	Os	AT1G67090	RBCS1A	grain yield trait	At	LOC_Os01g39680-AT1G67090
LOC_Os11g29870		abscisic acid sensitivity	Os	AT4G35090	CAT2	filled grain number	At	LOC_Os11g29870-AT4G35090
LOC_Os12g38400	OsMYB91	stem length	Os	AT4G35090	CAT2	filled grain number	At	LOC_Os12g38400-AT4G35090
LOC_Os12g38400	OsMYB91	stem length	Os	AT5G01530	LHCB4.1	grain yield trait	At	LOC_Os12g38400-AT5G01530
LOC_Os12g38400	OsMYB91	stem length	Os	AT1G01620	PIP1;3	grain yield trait	At	LOC_Os12g38400-AT1G01620
LOC_Os04g38720	OMTN2#OsNAC2#Ostil1	days to heading	Os	AT4G15475	RAD7b	grain yield per plant	At	LOC_Os04g38720-AT4G15475
LOC_Os04g38720	OMTN2#OsNAC2#Ostil1	days to heading	Os	AT4G35090	CAT2	filled grain number	At	LOC_Os04g38720-AT4G35090
LOC_Os04g38720	OMTN2#OsNAC2#Ostil1	days to heading	Os	AT5G54160	AtCOMT	grain yield trait	At	LOC_Os04g38720-AT5G54160
LOC_Os04g38720	OMTN2#OsNAC2#Ostil1	days to heading	Os	AT5G01530	LHCB4.1	grain yield trait	At	LOC_Os04g38720-AT5G01530
LOC_Os04g38720	OMTN2#OsNAC2#Ostil1	days to heading	Os	AT1G67090	RBCS1A	grain yield trait	At	LOC_Os04g38720-AT1G67090
LOC_Os01g12710		leaf senescence trait	Os	AT4G35090	CAT2	filled grain number	At	LOC_Os01g12710-AT4G35090
LOC_Os01g12710		leaf senescence trait	Os	AT5G01530	LHCB4.1	grain yield trait	At	LOC_Os01g12710-AT5G01530
LOC_Os01g12710		leaf senescence trait	Os	AT1G01620	PIP1;3	grain yield trait	At	LOC_Os01g12710-AT1G01620
LOC_Os09g20390	OsTPP7	oxygen sensitivity	Os	AT3G08650		1000-grain weight	At	LOC_Os09g20390-AT3G08650
LOC_Os09g20390	OsTPP7	oxygen sensitivity	Os	AT4G35090	CAT2	filled grain number	At	LOC_Os09g20390-AT4G35090
LOC_Os09g20390	OsTPP7	oxygen sensitivity	Os	AT2G45960	ATHH2	grain yield trait	At	LOC_Os09g20390-AT2G45960
LOC_Os09g20390	OsTPP7	oxygen sensitivity	Os	AT5G01530	LHCB4.1	grain yield trait	At	LOC_Os09g20390-AT5G01530
LOC_Os09g20390	OsTPP7	oxygen sensitivity	Os	AT1G01620	PIP1;3	grain yield trait	At	LOC_Os09g20390-AT1G01620
LOC_Os05g45810	OsCBL4	salt tolerance	Os	AT4G15475	RAD7b	grain yield per plant	At	LOC_Os05g45810-AT4G15475
LOC_Os05g45810	OsCBL4	salt tolerance	Os	AT4G35090	CAT2	filled grain number	At	LOC_Os05g45810-AT4G35090
LOC_Os05g45810	OsCBL4	salt tolerance	Os	AT5G54160	AtCOMT	grain yield trait	At	LOC_Os05g45810-AT5G54160
LOC_Os01g54560	OsTPS2	lateral root number	Os	AT4G35090	CAT2	filled grain number	At	LOC_Os01g54560-AT4G35090
LOC_Os01g54560	OsTPS2	lateral root number	Os	AT1G01620	PIP1;3	grain yield trait	At	LOC_Os01g54560-AT1G01620
LOC_Os01g54560	OsTPS2	lateral root number	Os	AT4G29480		1000-dehulled grain weight	At	LOC_Os01g54560-AT4G29480
LOC_Os02g02960		seed protein content	Os	AT4G35090	CAT2	filled grain number	At	LOC_Os02g02960-AT4G35090
LOC_Os02g02960		seed protein content	Os	AT5G01530	LHCB4.1	grain yield trait	At	LOC_Os02g02960-AT5G01530
LOC_Os02g02960		seed protein content	Os	AT1G01620	PIP1;3	grain yield trait	At	LOC_Os02g02960-AT1G01620
LOC_Os02g02960		seed protein content	Os	AT1G67090	RBCS1A	grain yield trait	At	LOC_Os02g02960-AT1G67090
LOC_Os08g32620	OsPHD49#OsEBL1	grain length	Os	AT1G79600	ABC1K3	1000-grain weight	At	LOC_Os08g32620-AT1G79600
LOC_Os08g32620	OsPHD49#OsEBL1	grain length	Os	AT4G15475	RAD7b	grain yield per plant	At	LOC_Os08g32620-AT4G15475
LOC_Os08g32620	OsPHD49#OsEBL1	grain length	Os	AT4G35090	CAT2	filled grain number	At	LOC_Os08g32620-AT4G35090
LOC_Os08g32620	OsPHD49#OsEBL1	grain length	Os	AT4G22240	FBN1b	filled grain percentage	At	LOC_Os08g32620-AT4G22240
LOC_Os08g32620	OsPHD49#OsEBL1	grain length	Os	AT5G01530	LHCB4.1	grain yield trait	At	LOC_Os08g32620-AT5G01530
LOC_Os08g32620	OsPHD49#OsEBL1	grain length	Os	AT1G01620	PIP1;3	grain yield trait	At	LOC_Os08g32620-AT1G01620
LOC_Os07g08880	OsSHL1#OsPHD41	leaf angle	Os	AT4G35090	CAT2	filled grain number	At	LOC_Os07g08880-AT4G35090
LOC_Os07g08880	OsSHL1#OsPHD41	leaf angle	Os	AT5G01530	LHCB4.1	grain yield trait	At	LOC_Os07g08880-AT5G01530
LOC_Os04g38870	OsGF14b#14-3-3	osmotic response sensitivity	Os	AT4G35090	CAT2	filled grain number	At	LOC_Os04g38870-AT4G35090
LOC_Os04g38870	OsGF14b#14-3-3	osmotic response sensitivity	Os	AT5G01530	LHCB4.1	grain yield trait	At	LOC_Os04g38870-AT5G01530
LOC_Os04g38870	OsGF14b#14-3-3	osmotic response sensitivity	Os	AT1G01620	PIP1;3	grain yield trait	At	LOC_Os04g38870-AT1G01620
LOC_Os08g23930		nitrate uptake	Os	AT1G67090	RBCS1A	grain yield trait	At	LOC_Os08g23930-AT1G67090
LOC_Os04g20270	OsSRT1#SRT71#OsSIRT71	chalky endosperm	Os	AT4G15475	RAD7b	grain yield per plant	At	LOC_Os04g20270-AT4G15475
LOC_Os04g20270	OsSRT1#SRT71#OsSIRT71	chalky endosperm	Os	AT4G35090	CAT2	filled grain number	At	LOC_Os04g20270-AT4G35090
LOC_Os03g02010	OsDRM2	plant height	Os	AT4G15475	RAD7b	grain yield per plant	At	LOC_Os03g02010-AT4G15475
LOC_Os03g02010	OsDRM2	plant height	Os	AT4G35090	CAT2	filled grain number	At	LOC_Os03g02010-AT4G35090
