# Supplementary material for: Interspecies rice versus Arabidopsis thaliana protein–protein interactome profiling by touch‐down overlapping PCR coupled with HiFi long‐read sequencing
Source: J Integr Plant Biol. 2025 Dec 4;68(2):294–6. doi: 10.1111/jipb.70107 (PMC12863018; doi:10.1111/jipb.70107)
Supplement: Supplementary file 7 — jipb‐2025‐0951‐File009 [file JIPB-68-294-s003.xlsx]

## Sheet: Supplementary Table 8
Supplementary Table 7. Comparison of the PPIome profiling methods
Pipeline	Methodology	Specices	Library	Positive Y2H colonies	PPIs identified	Yield rate	Recall rate	Work cycle per 10,000 clones	Cost per 10,000 clones (¥)	References
Stitch-seq	PCR, illumina seq	Human	ORFeome library	5200	979	0.188	N/A	N/A	N/A	Nature Methods. 8(6): 478–480. (2011) .
CrY2H-seq	Cre-mediated recombination, illumina seq	Arabidopsis	ORFeome library	N/A	8577 by ten times test	N/A	73% (479/656) by Y2H	N/A	N/A	Nature Methods. 14 (8):819-825. (2017).
BIP-seq	PCR, pac-bio seq	Rice	cDNA library	60000	28507 low-confidence 15785 high-confidence	0.263	62.5% (25/40) by BiFC	20 days	2500	Sci. Adv. 12:e2416243. (2025)
TDOP-seq	PCR, pac-bio seq	Rice VS Arabidopsis	cDNA library	36000	7726 high-confidence	0.2146	64% (16/25) by LUC	18 days	1500	Current Study
											`
